# Supplementary material for: Germline-Encoded TCR-MHC Contacts Promote TCR V Gene Bias in Umbilical Cord Blood T Cell Repertoire
Source: Front Immunol. 2019 Aug 30;10:2064. doi: 10.3389/fimmu.2019.02064 (PMC6730489; doi:10.3389/fimmu.2019.02064)
Supplement: Supplementary file 1 [file Table_1.XLSX]

## Sheet: Supplementary Table 1
Supplementary Table 1. TRBV gene usage matrix.
Sample	TRBV10-1	TRBV10-2	TRBV10-3	TRBV11-1	TRBV11-2	TRBV11-3	TRBV12-3	TRBV12-4	TRBV12-5	TRBV13	TRBV14	TRBV15	TRBV16	TRBV18	TRBV19	TRBV2	TRBV20-1	TRBV24-1	TRBV25-1	TRBV27	TRBV28	TRBV29-1	TRBV3-1	TRBV30	TRBV4-1	TRBV4-2	TRBV4-3	TRBV5-1	TRBV5-4	TRBV5-5	TRBV5-6	TRBV5-8	TRBV6-1	TRBV6-2	TRBV6-3	TRBV6-4	TRBV6-5	TRBV6-6	TRBV6-8	TRBV6-9	TRBV7-2	TRBV7-3	TRBV7-4	TRBV7-6	TRBV7-7	TRBV7-8	TRBV7-9	TRBV9
13103064BFF2D	1.02668	0.288243	0.592668	0.602107	3.87381	2.85628	2.72254	2.71583	1.05521	0.913806	0.864447	1.06565	0.0436464	1.9417	1.99201	1.89482	8.13607	1.22178	0.307334	3.22728	1.26173	0.593307	1.80944	16.6705	2.4365	2.01689	2.74401	5.25999	0.235016	0.625279	0.745324	0.499485	3.11525	3.0254	3.01529	1.13569	1.8774	0.306021	2.00003	1.32919	4.84052	1.48493	0.0927929	0.338845	0.134452	0.853233	1.58802	2.6235
13103225BFF2D	0.934777	0.129841	0.578247	0.459771	3.53696	1.19773	1.51359	1.67291	0.708159	1.10699	0.837787	0.73586	0.0626476	1.31933	1.80364	1.89448	7.35093	0.738382	0.254603	3.80527	5.04728	0.565817	1.48486	25.7175	2.98034	1.30249	3.78837	5.2527	0.22882	0.263908	0.585989	0.374181	1.95859	2.31341	2.3251	1.0562	1.69024	0.256628	1.68087	0.991849	2.75202	1.50141	0.0665542	0.178389	0.127533	0.576933	1.42516	2.86499
13120189BFF2D	0.823236	0.162968	0.478859	0.423826	2.82206	0.960897	1.77196	1.72913	0.461246	0.716572	0.627425	0.82899	0.0201565	1.6217	2.00681	1.82616	9.33422	0.601451	0.268456	3.3365	5.12651	0.559548	1.72548	25.6022	3.00608	1.92717	2.79758	2.37071	0.295829	0.594933	0.592263	0.526071	2.47788	2.62269	2.63147	0.906754	1.73896	0.329911	1.72996	1.09455	4.11402	1.4718	0.0658105	0.347588	0.0546513	0.773607	1.50703	2.18637
13120251BFF2D	0.873213	0.230379	0.666423	0.485095	3.27098	1.14366	2.39787	1.89994	0.511358	0.522163	0.853904	0.839568	0.0233213	1.71439	2.14118	2.0388	8.00789	0.815873	0.323022	3.31468	5.62767	0.659416	2.45029	24.5835	2.83071	1.65186	1.27085	5.61322	0.276593	0.717506	0.934672	0.699961	2.37728	1.94937	1.94439	1.06166	1.47347	0.274079	1.56857	1.18837	2.36968	1.03138	0.0619406	0.260119	0.107621	0.655405	1.56248	2.72421
13120374BFF2D	1.2416	0.313696	0.795967	0.396792	3.43375	2.83212	3.66107	3.62295	1.75463	1.246	0.580036	1.4585	0.0574079	0.995889	2.13221	2.64113	11.5742	1.22656	0.360307	4.01632	2.91634	0.695075	1.02411	8.67216	2.87583	1.33207	1.17154	5.70803	0.181084	0.499248	0.629327	0.487632	3.33852	3.24135	3.25453	1.56483	2.31716	0.433649	2.43101	1.62254	3.84797	1.55738	0.0907655	0.312653	0.194115	1.18546	1.81308	2.26139
13120395BFF2D	0.972956	0.146023	0.559839	0.533674	3.55551	2.2731	2.32915	2.37401	0.918124	1.08891	0.837753	0.714841	0.0256128	1.75967	2.02982	2.06327	10.1923	0.762423	0.258189	3.67095	3.21073	0.628765	2.1673	20.4236	2.8651	1.63101	1.23979	5.6725	0.298301	0.615665	0.636714	0.536324	2.65475	2.33581	2.30162	1.20524	1.85329	0.328256	1.77398	1.33735	2.40433	1.56658	0.0639953	0.230295	0.0742257	0.763196	1.75415	2.36102
13120403BFF2D	0.940149	0.264732	0.725248	0.593501	3.34474	1.29644	2.12565	2.58395	0.772778	1.22873	0.64674	0.944309	0.0849692	1.6604	2.00912	1.93712	9.15822	1.04831	0.206493	3.72329	3.34597	0.693694	3.12727	22.7785	3.74033	1.76887	0.0130109	6.77524	0.221672	0.435733	0.925899	0.563895	2.66263	2.10188	2.10772	1.12938	1.57388	0.336337	1.80984	1.27733	1.17625	1.18656	0.121258	0.261856	0.157945	0.607442	1.50958	2.29514
13120417BFF2D	0.979926	0.18301	0.72657	0.674372	3.685	2.04865	2.57603	2.50518	1.34116	1.38746	0.803217	1.05461	0.0577183	1.25042	1.63602	2.13349	9.41166	0.871597	0.231806	3.60545	5.82108	0.568135	2.10347	18.5356	2.97741	1.65672	1.65311	6.36381	0.241585	0.512332	0.732292	0.441885	2.10473	2.08446	2.08219	1.10461	1.60878	0.300614	1.8307	1.19684	2.40141	1.56016	0.0668675	0.22364	0.144321	0.781566	1.02741	2.71097
13120424BFF2D	0.93401	0.121474	0.618433	0.479478	3.1265	1.11593	2.45776	2.56631	1.13558	0.65641	0.690598	0.805807	0.0266462	1.49726	2.17072	1.85994	7.92735	0.887486	0.347136	4.15685	6.3611	0.499975	1.48418	20.3706	2.40106	1.55287	2.57776	4.85766	0.184629	0.487522	0.577245	0.403716	2.63674	2.90842	2.9307	0.932154	1.90147	0.354755	1.99147	1.12467	3.4533	1.46829	0.0562703	0.251264	0.180607	0.60714	1.5164	2.3463
13120440BFF2D	1.06692	0.168291	0.783278	0.58281	3.41748	2.48161	2.46707	2.22964	0.534433	1.59005	0.884876	1.17848	0.0441464	1.43245	2.33636	1.55592	8.81124	0.567278	0.362524	3.3259	6.13284	0.739521	1.73201	16.919	2.68018	1.79402	2.25236	4.3927	0.354229	0.481936	0.695932	0.65262	2.5095	3.01353	3.00323	1.16428	2.0049	0.363748	2.00151	1.1954	3.28988	1.30123	0.0855649	0.415633	0.179369	0.649447	1.62623	2.54847
13120447BFF2D	1.07457	0.192202	0.605184	0.392792	2.98418	0.98778	1.94241	1.93523	0.595089	0.674039	0.681271	0.868401	0.0553454	1.39669	2.19353	2.11091	8.8618	0.912195	0.34493	4.4979	6.45573	0.709295	1.67307	20.8007	2.79258	1.35139	1.90033	5.10388	0.165484	0.449393	0.658319	0.444873	3.27045	2.5717	2.58612	1.17109	1.72118	0.30661	1.93136	1.18812	2.80102	1.28098	0.0400777	0.256136	0.106673	0.598002	1.46786	2.89107
13120452BFF2D	1.31595	0.239222	0.892205	0.694692	3.63551	1.45434	2.56795	2.35539	0.745791	0.909208	0.727011	1.01615	0.0351904	1.40899	2.16531	2.32143	7.85672	0.926029	0.471516	3.54334	5.50776	0.586158	2.57305	11.8064	3.37651	1.78168	2.17556	8.04052	0.388098	0.602477	0.748982	0.462581	3.44101	2.95951	2.99853	1.51287	2.14598	0.335905	2.40079	1.29143	2.42933	1.50106	0.0552472	0.329796	0.110859	0.381807	1.64205	3.13218
13120456BFF2D	1.5737	0.232039	1.01542	0.455609	3.29629	1.24294	2.47355	2.49073	1.03922	0.837502	0.724587	1.10479	0.047424	0.769189	1.79356	2.67357	7.94256	0.841776	0.356406	5.07203	5.18922	0.66071	0.907912	13.0939	2.25958	1.24238	1.24383	5.22987	0.0786368	0.455448	0.701037	0.340921	4.59682	3.84151	3.84909	1.67758	2.7939	0.375843	2.90246	1.58838	3.21362	1.9072	0.0963805	0.367294	0.24696	0.687648	1.84034	2.62857
13120486BFF2D	0.970353	0.167896	0.64519	0.537377	3.01056	1.11029	1.96459	2.05013	0.618678	1.43761	0.735864	1.04961	0.0452586	1.37372	2.12158	2.06538	7.6656	0.819792	0.344106	4.92122	6.021	0.704253	1.89862	18.5252	3.29211	1.41604	1.53554	5.4246	0.218135	0.5071	0.720411	0.511022	3.31148	2.87317	2.86745	1.12119	2.22175	0.409994	2.20422	1.10844	2.30066	1.31881	0.0773788	0.348734	0.111852	0.768337	1.54546	2.9822
13120538BFF2D	1.11723	0.192951	0.673976	0.656602	2.84838	1.85181	2.13759	2.35708	0.824018	1.0878	0.664028	1.06905	0.0362156	1.43886	2.01711	2.04893	8.3332	0.704095	0.272396	3.25757	4.96932	0.479237	2.13163	18.1975	2.75665	1.84236	1.45252	6.64551	0.331533	0.71175	0.698318	0.590772	3.04431	2.75224	2.76802	1.21744	2.02569	0.368207	2.03884	1.30912	3.26188	1.53118	0.120199	0.273313	0.0796742	0.681127	1.5961	2.53665
13120543BFF2D	1.15341	0.234451	0.624916	0.656501	3.70502	1.53227	2.03389	2.06792	0.826627	1.12108	0.81547	1.05806	0.049571	1.59623	2.09342	2.04631	10.3974	1.17733	0.379845	4.8364	6.22775	0.74787	1.69803	16.0051	3.47802	1.75366	1.35094	3.91194	0.184708	0.370145	0.569093	0.426568	3.04805	2.6727	2.65086	1.10652	1.91083	0.292887	2.08858	1.03697	2.5339	1.70901	0.07062	0.391686	0.191753	0.644466	1.64786	2.87343
13120549BFF2D	1.20715	0.21596	0.696192	0.535161	4.07212	1.27996	1.80922	1.7813	0.683615	1.04007	0.946159	1.03265	0.0201177	1.23198	2.14923	2.13853	9.30136	0.760092	0.200074	3.68157	3.61287	0.684956	1.61299	18.7839	2.44488	1.73203	3.2121	5.44105	0.345846	0.616616	0.845123	0.598018	2.56592	2.67727	2.69035	1.00454	1.80028	0.394933	2.00796	0.966157	3.48746	1.50481	0.038328	0.294941	0.094598	0.730765	1.57025	3.45849
13120605BFF2D	1.1976	0.268784	0.817032	0.541149	3.71011	2.198	2.92909	2.8559	1.33988	1.01963	0.867536	1.0245	0.0503102	1.135	2.60774	2.82411	9.55045	1.48952	0.411775	4.30357	1.13729	0.636348	2.0553	22.4333	3.14644	1.35537	0.0098426	4.00729	0.237255	0.561125	0.645287	0.526982	3.50087	2.32085	2.34496	1.16404	1.82146	0.35727	2.02332	1.03186	1.00575	0.874087	0.0455018	0.314705	0.170906	0.677816	1.68499	2.76812
13120609BFF2D	0.940058	0.238553	0.635617	0.321425	3.31301	2.62439	2.16962	2.52643	0.882504	0.996355	0.747581	0.784063	0.0974968	0.917886	2.11867	1.78687	8.79437	1.02167	0.305071	3.35358	5.26043	0.673986	1.29576	25.015	2.03768	0.857658	1.25158	4.93035	0.209146	0.294849	0.53183	0.383697	3.13987	2.28032	2.31319	1.27108	2.01708	0.236037	1.54485	1.37015	2.26602	1.36087	0.0467041	0.292648	0.0768967	0.588912	1.35615	2.52202
13120683BFF2D	0.817452	0.176059	0.723724	0.611251	3.29074	1.10115	2.04875	1.98004	0.584412	1.15943	0.694513	1.1478	0.0568411	1.29958	2.08321	2.61311	9.29101	0.683954	0.291974	3.19082	3.63848	0.6026	2.13657	21.3804	2.54529	1.63839	1.49475	6.66837	0.329976	0.552736	0.803962	0.493336	3.33646	2.75121	2.78084	1.00914	1.91506	0.286113	1.96325	1.10719	2.54925	1.40731	0.0919133	0.304114	0.0754936	0.414401	1.55829	2.31932
13120834BFF2D	1.01302	0.130637	0.617339	0.471557	3.26122	1.10319	2.13095	2.19428	0.761104	0.799144	0.835399	0.946914	0.0386824	0.924138	2.00181	2.17806	10.7736	0.942119	0.349282	4.9531	6.24471	0.822359	1.795	17.8172	2.60874	1.48069	1.45005	6.33859	0.193763	0.384134	0.55781	0.526145	3.01103	2.47333	2.4821	1.23608	1.79483	0.319517	1.93941	0.991211	2.29697	1.64919	0.059237	0.279753	0.115112	0.662688	1.43087	2.61397
13120846BFF2D	1.29569	0.194015	0.66314	0.406555	2.8116	1.31744	2.06421	2.21856	0.724557	0.885826	0.767988	0.724788	0.0212156	1.08922	2.24093	1.85067	8.5471	0.966461	0.221303	3.85831	3.23745	0.623937	1.93815	19.6401	2.83074	1.4319	1.4382	6.85324	0.302014	0.509173	0.519858	0.486651	3.26697	2.99247	2.98109	1.48271	2.2746	0.32077	2.26222	1.45127	2.683	1.75436	0.0751769	0.31562	0.163806	0.767988	1.52998	2.99693
13120852BFF2D	0.984425	0.11617	0.79579	0.644692	3.1108	1.46868	1.81502	1.86768	0.692619	0.913009	0.857457	1.15267	0.0271746	0.972527	2.01908	1.73684	10.0723	0.820841	0.31348	4.45742	5.80307	0.670383	1.38068	17.8194	2.35457	1.91844	2.89824	4.69442	0.199664	0.408002	0.621433	0.502909	2.54863	2.95916	2.95433	1.06198	1.88577	0.31522	2.01261	1.00272	3.7907	1.76184	0.0754081	0.376324	0.164967	0.758662	1.40241	2.81945
13120877BFF2D	1.0126	0.136249	0.773856	0.479506	3.6348	1.06585	1.8679	1.75687	0.665808	0.83865	0.873337	1.16848	0.0320157	1.09419	2.32254	3.39564	8.93982	0.911527	0.262646	4.17865	5.27634	0.773579	2.70621	21.0668	3.86151	1.28899	0.0102672	6.93803	0.288522	0.50951	0.685822	0.620264	2.81006	1.86568	1.861	1.00792	1.59221	0.333962	1.62052	1.02304	1.80065	1.39141	0.0464799	0.232365	0.11457	0.764525	1.76797	2.33086
13120922BFF2D	1.01231	0.191796	0.848732	0.403367	2.87204	2.18921	2.50581	2.56613	1.15818	1.40276	0.905385	1.27906	0.0338179	1.89969	3.01043	2.6395	8.94798	1.22537	0.462661	3.77192	1.35948	0.698902	2.82505	17.7997	3.83527	1.31928	0.0978786	8.18286	0.35148	0.539959	0.594647	0.649367	3.22107	2.22415	2.23166	1.1186	1.7508	0.258562	1.78742	1.19364	0.968093	1.84433	0.110246	0.35702	0.0903742	0.67742	1.66226	2.92434
13120963BFF2D	1.14918	0.261683	0.600937	0.569789	3.42361	1.34546	1.96947	2.08998	0.575793	1.02819	0.890616	1.08329	0.0252189	1.39376	2.56572	1.81152	9.27994	1.14119	0.466774	5.08017	3.83728	0.797922	2.30509	18.7679	3.0865	1.08569	1.41841	6.45982	0.279697	0.342331	0.584612	0.556391	2.9136	2.41159	2.4123	1.21531	1.72764	0.333474	1.9226	1.23456	2.33999	1.68366	0.0551287	0.335576	0.122792	0.798222	1.71728	2.50233
13120982BFF2D	0.995007	0.177264	0.646666	0.395978	3.33717	1.15951	2.49208	2.63041	0.839463	1.12074	0.665011	0.860923	0.0501463	1.03693	2.23815	2.56455	7.14725	0.730431	0.472084	3.61287	6.22437	0.603486	2.79214	18.8642	3.75604	1.53688	0.0170471	7.49594	0.329434	0.682534	0.789101	0.527163	3.48147	2.54002	2.53202	1.2293	2.02965	0.350245	2.18394	1.34486	1.14674	1.30778	0.0756304	0.352625	0.133868	0.609673	1.6826	2.2086
13120985BFF2D	0.942486	0.232564	0.609997	0.408277	2.87923	2.00249	2.24899	2.44816	0.76149	1.19435	0.77677	1.22426	0.0343786	1.23609	2.65138	2.19036	9.68388	0.597074	0.514338	4.32996	6.79128	0.627511	2.06483	16.9103	3.30388	0.991413	1.64412	4.84312	0.26743	0.513526	0.496092	0.570986	3.28747	2.7483	2.74647	1.03965	1.76018	0.259628	2.0511	1.20671	2.25257	1.23434	0.0908229	0.418923	0.204484	0.916438	1.84547	1.94642
13120993BFF2D	0.78439	0.0819362	0.631506	0.502423	2.54084	1.17606	2.22336	2.10084	0.605881	0.890081	0.747594	1.11637	0.063105	1.12914	2.34355	2.60773	8.08834	0.614134	0.310874	4.55979	6.21534	0.610486	1.79708	18.6673	2.53305	1.64032	2.99452	4.38005	0.227479	0.425001	0.604604	0.371882	2.93219	3.02608	3.0175	1.20515	2.00596	0.336727	2.28956	1.25161	4.21513	1.06193	0.0544417	0.316574	0.0825289	0.63105	1.5675	2.42097
13120995BFF2D	1.18165	0.234887	0.752418	0.662809	3.57134	1.56466	2.32346	2.37899	0.61341	1.04194	0.795948	1.07309	0.0650938	1.74828	2.38073	2.44777	10.8746	0.738534	0.50368	3.16709	1.70739	0.736991	2.55351	18.1549	2.97446	1.71923	0.0161644	8.85862	0.328755	0.584435	0.688666	0.630682	3.19228	2.23214	2.23784	1.04851	1.97776	0.33895	2.00657	1.17021	1.05834	1.79056	0.0704931	0.388483	0.179553	0.853027	1.6426	2.73847
13121015BFF2D	1.06459	0.261094	0.875857	0.455755	3.5484	1.32659	1.92324	2.33336	0.78744	1.42495	0.771094	1.07358	0.041819	1.20219	2.5359	2.4429	8.26362	1.28812	0.352618	4.18596	6.44691	0.634645	2.14022	20.662	2.63488	1.01556	0.0261906	5.99861	0.352379	0.619829	0.605252	0.406815	3.01178	2.23896	2.24221	1.27565	1.9025	0.404043	2.07843	1.40072	1.09862	1.54611	0.0577819	0.551676	0.0844027	0.437498	1.39537	2.57184
13121022BFF2D	1.29901	0.229799	0.645021	0.444614	3.68267	1.23527	2.37808	2.33736	0.559651	1.05122	0.759288	1.02717	0.0582883	1.21001	2.51968	3.70851	7.28879	1.00553	0.337303	3.73482	6.57402	0.439582	2.3791	16.2196	3.52708	1.43101	0.0221881	7.74413	0.310275	0.481016	0.797368	0.664542	3.74591	2.35994	2.35829	1.30195	1.94928	0.29815	2.0049	1.15078	1.19213	1.68835	0.0857278	0.241182	0.160128	0.646671	1.62383	3.09077
13121036BFF2D	1.03364	0.233084	0.751901	0.651326	3.65171	1.31259	2.02	2.01223	0.564925	1.09288	0.861078	0.956419	0.0367798	1.58645	2.43776	1.78585	8.74564	1.14613	0.314494	4.21409	4.50964	0.618545	2.37508	18.9493	3.08662	1.43603	1.02312	6.16926	0.318298	0.457978	0.548813	0.466749	2.76779	2.51941	2.4956	1.23607	1.8843	0.353672	1.9493	1.18182	2.87723	1.59536	0.0679626	0.262813	0.185062	0.807992	1.77711	2.67009
13121044BFF2D	0.945463	0.165428	0.526101	0.546346	3.25319	1.85983	2.2304	2.30612	0.978351	1.10362	0.923756	1.11688	0.0130822	1.18335	2.3586	2.61271	8.91113	0.84033	0.361916	4.20198	6.31095	0.495004	2.40873	17.1839	3.28031	1.55755	0.0114378	7.64625	0.243446	0.510534	0.59217	0.549525	3.17671	2.27513	2.29735	0.977583	1.77348	0.371162	1.96814	1.22048	1.2461	1.66389	0.0790778	0.265444	0.127935	0.660833	1.78477	2.88356
13121118BFF2D	0.934056	0.202207	0.714929	0.469483	3.23844	1.88531	2.65904	2.52835	0.967723	0.802629	0.761269	1.00574	0.0353722	1.82024	2.45475	2.37331	7.36452	1.32775	0.310168	3.31956	3.35364	0.635481	2.76175	19.6778	3.10454	1.26358	0.0277825	7.30624	0.234759	0.683909	0.718376	0.51516	4.00152	2.48841	2.48549	1.19587	2.05009	0.391601	2.16679	1.3353	1.16512	1.66782	0.0639206	0.314033	0.12718	0.81088	1.57629	2.7018
13121143BFF2D	1.25809	0.212873	0.919233	0.54066	3.2917	2.15504	2.55637	2.52568	0.950045	0.911701	0.750488	1.09818	0.0430658	1.89454	2.10586	2.82463	9.63016	0.658642	0.320373	3.61776	5.00113	0.440149	2.64534	12.7024	3.08752	1.83209	1.52345	6.66819	0.269374	0.564979	0.558533	0.587858	3.21324	2.92059	2.91662	1.16875	1.92058	0.395478	2.09658	1.14948	2.63641	1.80069	0.0724138	0.442676	0.118596	0.753179	1.75656	2.49206
13121165BFF2D	1.35247	0.166428	0.769543	0.450582	3.19884	1.25973	2.10251	2.19081	0.922528	1.08755	0.868803	1.01482	0.0175616	1.41842	2.649	2.18805	8.52979	0.810279	0.378344	4.20117	6.36256	0.644982	3.09632	13.8363	4.19279	1.54135	0.0210921	8.20947	0.21436	0.488376	0.741073	0.62466	4.10385	2.50665	2.49475	1.23846	2.03235	0.304251	1.96527	1.2796	1.15794	1.67573	0.121664	0.221738	0.129268	0.598227	1.62074	2.99892
13121180BFF2D	1.01755	0.222814	0.704311	0.46542	2.66176	0.832637	2.38572	2.70999	0.870653	0.963516	0.761887	0.990969	0.0230998	1.52046	3.36485	1.90405	7.42855	1.05354	0.510401	4.0254	6.27966	0.729384	2.08211	20.0297	3.07918	1.68443	1.49615	5.85481	0.399719	0.535242	0.536809	0.539943	2.42646	2.52124	2.52914	1.27252	1.85367	0.241793	1.71751	0.964387	2.25943	1.49365	0.0499141	0.231346	0.0961717	0.645111	1.68907	2.34387
13121185BFF2D	0.972667	0.190979	0.863101	0.446313	3.52499	1.5966	2.24289	2.06557	0.676894	1.32462	0.847296	1.01352	0.0215313	1.71111	2.28065	1.99728	7.79362	0.7261	0.315395	3.82428	4.97749	0.646715	2.68551	24.0081	2.71998	1.36411	0.00912546	5.90733	0.277998	0.574785	0.680473	0.54037	3.0117	2.04214	2.04202	1.10853	1.76748	0.229866	1.92667	1.08855	1.25156	1.57536	0.0915528	0.440169	0.151256	0.54383	1.53904	2.36284
13121202BFF2D	0.902999	0.13698	0.636173	0.544699	2.76394	1.34725	2.4508	2.52945	0.79628	1.06581	0.807211	0.961278	0.0418822	1.33931	2.38821	1.67276	9.55508	0.751521	0.317914	3.31928	5.80667	0.661084	2.14641	21.3384	2.35415	1.83977	3.01	4.68926	0.315843	0.322574	0.614944	0.515819	2.22091	2.4038	2.38758	0.942235	1.6104	0.25975	1.97036	1.1062	3.41944	1.40403	0.0550567	0.272465	0.0983772	0.610974	1.35887	1.93585
13121307BFF2D	1.11036	0.194288	0.86739	0.609618	3.30926	1.29621	2.53441	2.66039	0.749961	0.627051	0.772548	0.98405	0.0196262	1.89913	1.80747	1.86833	7.60904	0.790749	0.302506	4.26184	5.45224	0.729568	1.91635	19.9721	2.68309	1.6679	1.14468	5.84246	0.21216	0.270929	0.537143	0.556002	2.58835	2.68813	2.69043	1.22581	1.83455	0.31994	2.57158	1.70704	2.79777	1.58972	0.0307002	0.27367	0.14769	0.69799	1.52229	2.05549
13121351BFF2D	1.2308	0.198028	0.711232	0.523568	3.52575	1.21154	2.08532	2.11601	0.681607	0.950656	0.926889	0.80467	0.0719793	1.50802	2.16681	2.12852	7.8529	0.968398	0.245451	3.88407	6.02914	0.540633	2.38179	21.9432	3.53149	1.52582	0.0162207	8.01133	0.236664	0.380454	0.562881	0.562599	2.58613	1.83356	1.85547	1.15848	1.7315	0.218754	1.68278	1.15375	1.2152	1.67383	0.0713035	0.275527	0.151393	0.616893	1.58338	2.67765
13121364BFF2D	0.891769	0.224796	0.578218	0.63048	3.61076	1.29359	1.65362	1.79644	0.567729	0.938572	0.836535	1.12269	0.0542436	1.52433	2.0944	2.55521	9.18876	0.780082	0.205597	3.7263	5.43693	0.606838	2.18409	20.8826	2.93911	1.60621	1.23277	6.68707	0.282036	0.640816	0.584998	0.548353	2.95313	2.15651	2.15585	0.975826	1.48197	0.244503	1.77214	1.00932	2.38149	1.66969	0.0523136	0.230916	0.119077	0.625808	1.74217	2.52332
13121401BFF2D	1.10626	0.163381	0.712035	0.502987	3.07509	2.0884	2.33395	2.73998	1.32387	1.24075	0.635879	1.09121	0.0661654	1.51584	2.35289	2.12719	8.19953	1.01696	0.379867	3.61293	3.20357	0.680941	1.9204	21.7565	2.7709	1.16391	1.51579	6.12112	0.205761	0.481234	0.565952	0.50969	2.68234	2.34403	2.33412	1.17947	1.99335	0.273397	1.74162	1.04243	2.20093	1.17891	0.0785335	0.296144	0.149975	0.730111	1.72026	2.87348
13121403BFF2D	0.937894	0.16011	0.57482	0.369121	2.50429	1.61414	2.4943	2.29386	0.963501	0.964342	0.563778	1.08533	0.0153012	1.37369	2.2549	1.73045	6.19714	0.717526	0.231831	3.74395	5.36367	0.480857	2.38378	23.8096	2.57039	1.56372	1.36154	5.31724	0.260541	0.318433	0.750599	0.488744	2.90181	2.65431	2.63617	1.0673	1.82173	0.4634	2.16167	1.10268	2.39839	1.50924	0.0986952	0.33142	0.073351	0.508041	1.42454	3.38787
13121444BFF2D	0.969022	0.143983	0.711294	0.556455	2.65355	2.62341	2.51127	2.43504	1.15236	1.00889	0.873975	0.97571	0.0415652	1.06115	2.00733	2.44591	7.85579	1.0846	0.197087	3.46934	3.3022	0.504669	1.86892	22.8339	2.68751	1.85501	1.52927	6.17531	0.1575	0.44198	0.742262	0.430205	2.84313	2.33071	2.31842	0.928563	1.58313	0.285657	1.84123	0.985765	2.31512	1.5093	0.0562602	0.314624	0.155169	0.676299	1.59937	2.95075
14100025BFF2D	0.880254	0.178784	0.63156	0.678722	3.44769	1.42064	1.76355	1.79403	0.537002	1.09821	0.904459	1.1916	0.029255	1.53545	1.88856	1.94546	12.307	0.78494	0.284117	3.3382	5.6919	0.716488	1.75887	15.785	2.77608	1.88247	3.12597	5.55819	0.302206	0.515503	0.557954	0.602331	2.38788	2.79414	2.79414	1.07333	1.65952	0.294893	1.79515	0.95235	3.43603	1.56121	0.112101	0.397806	0.14742	0.68031	1.74281	2.25839
14100081BFF2D	0.900895	0.204529	0.703935	0.485872	4.13381	1.22133	2.36255	2.06687	0.655922	1.0094	0.820712	1.04064	0.0386478	1.32496	2.28128	2.02364	7.8897	0.579492	0.206774	3.84906	5.66625	0.557009	2.32878	20.8337	3.31258	1.32811	1.74236	5.95699	0.271593	0.46031	0.614484	0.581	2.844	2.33946	2.34687	0.986754	1.65239	0.332307	1.74557	0.992944	2.56487	1.40938	0.0674171	0.28686	0.0971166	0.656467	1.76901	2.45543
14100128BFF2D	0.834649	0.24422	0.609967	0.627812	3.82022	1.2941	1.89443	1.84831	0.745725	1.04751	0.947102	1.0143	0.0359535	1.63071	1.93219	2.52966	9.81576	0.811119	0.182968	2.44917	2.96513	0.454031	3.23145	21.9079	3.52653	1.53866	0.0150591	8.28083	0.32121	0.634777	0.663804	0.70755	3.076	1.84391	1.82166	1.03648	1.42176	0.218733	1.48663	1.05519	2.20126	1.3709	0.0689329	0.294706	0.215345	0.879299	1.85038	2.59599
14100151BFF2D	1.10447	0.15278	0.624117	0.553629	3.86138	1.89234	1.37673	1.41837	0.532533	1.35075	0.962321	0.777815	0.0316769	1.81787	1.76666	2.14421	8.68403	0.862523	0.160768	2.97625	2.99525	0.556126	2.17577	22.8794	2.57776	1.50217	3.44587	6.41486	0.384906	0.472223	0.699388	0.55532	2.28148	2.26363	2.27736	0.913719	1.54259	0.364727	1.69042	0.934928	2.4074	1.99098	0.0915039	0.271677	0.168482	0.607772	1.56896	2.91407
14100166BFF2D	1.07596	0.174229	0.733403	0.519941	3.26372	1.3246	1.56485	1.71725	0.586489	0.833372	0.726421	0.812542	0.0408696	1.31788	1.60753	1.6018	9.6636	0.716547	0.158833	3.56123	4.93348	0.604338	1.85473	27.1778	2.44867	2.17079	1.59473	3.17442	0.250564	0.549563	0.648392	0.580938	2.36582	2.01801	2.01079	1.14286	1.46616	0.248928	1.85891	0.958376	3.16837	1.61223	0.0570538	0.292105	0.167247	0.684471	1.53373	2.4255
14100181BFF2D	1.30187	0.238576	0.653956	0.422353	3.86608	1.10464	1.90427	1.80714	0.589823	0.974564	0.802922	0.992135	0.0393142	1.7402	1.87868	1.80038	10.5817	0.961112	0.215899	3.53834	5.9085	0.684594	2.42128	13.8954	3.13981	1.35585	4.24676	5.35453	0.290025	0.518333	0.650606	0.667738	2.51067	2.60017	2.60424	1.27195	1.78204	0.318412	1.95962	1.05352	4.27388	1.62495	0.0523274	0.292331	0.0990543	0.702714	1.84568	2.46104
14100196BFF2D	1.10168	0.309307	0.653642	0.493304	3.81288	1.24947	1.91141	1.86496	0.688157	1.20077	0.862783	1.0731	0.0250416	1.50224	1.57219	2.53064	9.76279	0.855357	0.184458	4.49637	5.98018	0.653079	2.21518	18.4964	2.86242	1.80894	1.48293	5.81349	0.190603	0.574523	0.761797	0.344898	2.76021	2.40804	2.39483	0.989783	1.66703	0.319191	1.8624	0.982716	3.42599	0.815106	0.112252	0.306952	0.20571	0.44573	1.88088	2.08818
14100209BFF2D	1.07355	0.168919	0.855728	0.498134	4.24331	1.55766	2.02426	1.98076	0.697491	0.688739	0.782047	1.01429	0.0520592	2.33765	1.71873	2.27207	10.4007	1.12877	0.177799	3.37542	5.12883	0.6139	1.53282	14.1398	2.94267	1.84608	1.78707	9.38476	0.331146	0.528057	0.85502	0.814415	2.34189	2.0814	2.12433	1.06898	1.64665	0.270464	1.72137	1.23115	3.03932	2.03726	0.0678894	0.384041	0.133526	0.664672	1.65142	2.58301
14100262BFF2D	0.741988	0.0864741	0.654078	0.656783	2.84072	1.25719	1.75008	1.58801	0.509788	1.11947	0.918911	0.834701	0.0143571	1.71021	1.22499	1.88377	9.0948	0.781525	0.156161	2.71344	2.82239	0.465281	3.00854	24.916	4.11536	1.98239	1.4303	6.82223	0.273724	0.544301	0.788317	0.603883	2.29101	2.17765	2.1618	0.845801	1.25305	0.190729	1.77399	1.04415	2.67153	1.63235	0.086198	0.193987	0.0780255	0.720783	1.83744	2.73139
14100276BFF2D	0.856544	0.209933	0.596218	0.624973	3.8534	1.29184	2.48145	2.43307	1.0885	1.17677	0.812742	1.10727	0.0395982	1.81555	2.10143	3.27318	8.66221	0.657836	0.156864	3.60138	3.29549	0.653728	2.73056	16.9145	3.28159	2.3425	1.8807	4.41938	0.338137	0.577589	0.782411	0.776392	3.22584	2.51126	2.5275	1.02358	1.84292	0.340525	1.95154	1.35264	2.88795	1.42587	0.0404102	0.34	0.158011	0.864568	1.96964	2.704
14100458BFF2D	1.0879	0.215385	0.9666	0.504998	3.56814	1.13472	2.11698	1.73241	0.720964	0.710912	0.841003	0.86304	0.0207798	1.57874	2.15144	2.05479	10.419	0.743918	0.36877	3.55079	3.20285	0.694578	1.69013	17.8088	2.54287	1.26994	1.89382	7.79915	0.242158	0.527808	0.639729	0.593095	3.50802	2.7787	2.76613	1.19344	1.93963	0.331559	2.18396	1.06509	3.18627	1.58589	0.0678486	0.411586	0.119363	0.495913	1.43526	2.67514
14100460BFF2D	0.987769	0.213815	0.600959	0.64152	3.01344	1.02722	2.39977	2.67801	0.745805	0.979716	0.643737	0.930548	0.0349463	1.36409	1.79977	1.87129	9.05949	0.586958	0.274029	3.03863	5.31845	0.492573	1.91185	17.8514	2.22186	2.57354	3.41635	6.03892	0.221204	0.367232	0.634981	0.540043	2.5612	2.72201	2.70801	1.03487	1.6581	0.314443	2.05803	1.06376	3.84823	1.62109	0.0222016	0.277834	0.105873	0.634723	1.7239	3.16578
14100472BFF2D	0.82984	0.236505	0.650791	0.389246	3.82283	0.919979	2.46798	2.25102	0.487681	1.18517	0.644608	0.933498	0.0442438	1.59017	2.14817	2.6125	7.88926	0.665424	0.254325	2.93607	6.03579	0.55178	2.43433	19.199	3.28184	1.63863	1.66606	6.3115	0.251099	0.604973	1.2298	0.626211	3.12107	2.46195	2.46198	0.953969	1.61582	0.340624	2.02077	1.07875	2.38014	1.10963	0.0705904	0.202822	0.0760056	0.674795	1.73718	2.90358
14100473BFF2D	1.18467	0.132742	0.659545	0.58577	2.43233	1.16223	2.07054	2.00241	0.777711	0.710183	0.968553	1.16648	0.0592566	1.8286	2.83772	2.55044	9.7139	0.803247	0.350739	3.76808	6.39573	0.737223	2.56117	20.7296	2.68983	2.02291	0.00864702	4.08165	0.336279	0.502366	0.605233	0.746217	3.37734	2.11022	2.09937	1.22614	1.6248	0.241104	1.70997	1.12301	1.70956	1.67865	0.0890729	0.315978	0.139075	0.595372	1.48842	3.28997
14100575BFF2D	0.885218	0.211678	0.722724	0.543803	3.73248	0.87291	2.23484	2.41725	0.916874	0.98009	0.865774	1.09757	0.02021	1.26236	2.67366	2.76959	9.03709	1.01515	0.306598	2.60374	1.42706	0.723394	2.52506	19.9776	3.48221	3.0156	0.0135053	5.66072	0.304348	0.500366	0.643608	0.557308	3.22786	2.96086	2.97466	1.08018	2.02522	0.42987	2.25112	1.15125	2.67606	1.48644	0.0782061	0.523066	0.185051	0.469093	2.10783	2.37286
14100624BFF2D	1.07478	0.222967	0.638218	0.429557	3.35249	1.10857	2.32122	2.1942	0.699238	0.731943	0.669542	0.874454	0.0127762	1.5766	2.52327	2.09934	9.42583	0.66747	0.317234	3.51617	5.78599	0.633137	2.18246	21.58	2.51563	1.22908	1.59446	6.31376	0.335388	0.420776	0.500196	0.612666	2.80011	2.30312	2.30189	1.19228	1.66663	0.309145	1.68404	0.974345	2.5694	1.49457	0.0742894	0.279597	0.115578	0.589234	1.35423	2.13214
14100642BFF2D	1.0532	0.184611	0.677982	0.615532	3.02112	2.56526	2.67525	2.73711	1.25963	1.32616	1.02431	0.85695	0.0431028	1.48901	2.98374	1.51956	8.63719	1.62796	0.454756	3.7116	5.37054	0.686689	2.16895	13.294	2.74694	1.30257	3.00932	5.98852	0.247035	0.462683	0.64544	0.558213	2.38482	2.67608	2.68393	1.27742	2.00033	0.30129	1.94527	1.10974	3.50594	1.51736	0.0372447	0.225725	0.126299	0.793021	1.84428	2.62631
14100661BFF2D	0.813577	0.126231	0.564536	0.432713	2.59351	1.8516	2.43416	2.15911	0.830462	0.857119	0.732083	0.947788	0.0434885	1.80741	2.06084	2.28996	9.70298	0.803804	0.329557	3.14637	5.70133	0.593854	1.91127	19.9023	2.98436	1.84514	1.56727	6.12248	0.273635	0.499982	0.651947	0.629959	2.91058	2.465	2.44952	1.15421	1.62254	0.294267	1.82977	1.38604	2.44877	1.15834	0.0555958	0.316472	0.159349	0.936115	1.58795	2.01464
14100722BFF2D	0.944984	0.327319	0.946643	0.317128	2.5548	1.25192	3.65029	4.3995	0.966789	0.786657	0.776939	1.47827	0.0379226	0.851362	2.16467	2.2718	10.1742	0.862502	0.644684	5.31627	6.8986	1.12488	1.20665	11.4104	1.83403	0.835719	0.0109027	5.81804	0.258348	0.393684	0.50603	0.443931	3.69627	3.11961	3.12222	1.4823	2.82571	0.420467	2.87714	2.26825	1.62712	1.39958	0.0180132	0.664831	0.190087	0.844015	1.79919	2.17936
14100732BFF2D	1.34023	0.268614	0.726553	0.379801	3.16084	1.38043	1.76904	1.96772	0.748394	0.707266	0.9473	0.816474	0.013667	1.93311	2.81856	1.86497	7.15795	0.933378	0.409083	3.55667	4.07876	0.549234	2.52743	21.1454	3.27675	1.42009	1.77198	6.11287	0.367571	0.335032	0.603231	0.691779	2.89443	2.50712	2.53372	1.36568	1.96785	0.304409	1.93713	1.19407	2.42429	1.77089	0.105504	0.386411	0.184089	0.607638	1.51416	2.52239
14100741BFF2D	1.24147	0.299628	0.641236	0.381989	2.72619	1.8198	2.49134	2.71	0.967206	0.898675	0.890613	0.962618	0.0458721	1.06194	2.52727	2.06633	5.76897	1.02489	0.544905	3.41726	6.95754	0.658264	1.47673	20.0918	3.0138	0.922098	1.45067	5.98005	0.217823	0.255702	0.752858	0.518076	3.10596	2.82287	2.79695	1.16758	2.46444	0.35815	2.12061	1.42308	2.23724	1.39319	0.0271062	0.160691	0.0268282	0.439399	1.66404	3.0083
14100832BFF2D	1.17408	0.23516	1.00486	0.350685	2.64074	2.12855	2.56708	2.46028	1.11893	0.895872	0.827931	0.921551	0.0154577	1.76584	2.94384	2.51674	8.13206	1.04493	0.407814	3.52239	3.71194	0.723894	2.34192	21.1972	3.34036	1.31776	0.0330272	6.59065	0.295189	0.511484	0.642213	0.594855	3.38262	2.33203	2.30979	1.16901	1.84471	0.258642	1.83353	1.26694	1.04856	1.34964	0.0326611	0.297723	0.123774	0.767818	1.5554	2.45187
14100834BFF2D	1.64623	0.158	0.766188	0.359079	3.04321	0.863583	2.05628	2.36546	1.03991	0.517481	0.788262	0.783847	0.0418748	1.1242	2.22993	2.34378	11.4925	0.623707	0.62665	4.04981	6.257	0.659293	1.59913	18.8407	1.32996	0.679762	0.827194	4.5701	0.111309	0.275999	0.448582	0.268239	3.87522	2.97685	2.99251	1.65452	1.92383	0.330449	2.23956	1.36006	3.72137	1.60863	0.0204691	0.297003	0.166161	0.711202	1.20714	2.12772
14100843BFF2D	0.946851	0.18261	0.685901	0.58098	3.07612	1.17279	2.17628	2.24287	0.654998	1.19633	0.785619	1.26527	0.035813	1.53217	2.17366	2.49338	9.78542	1.14046	0.373508	5.13428	6.70986	0.71821	1.61777	15.7318	2.76492	1.33301	0.959355	5.58328	0.213661	0.36992	0.536041	0.50392	3.7236	2.88623	2.89896	1.10051	2.03735	0.32859	2.19143	1.18393	2.35377	1.32955	0.023099	0.358822	0.173253	0.749869	1.64014	2.34387
14100883BFF2D	0.993889	0.16539	0.662824	0.599538	3.51131	1.1753	2.10452	1.92319	0.686923	1.4954	0.753592	0.861813	0.00868542	1.24891	2.08434	2.0825	9.36618	0.689981	0.3203	3.32696	3.03072	0.673344	2.39522	23.0344	3.24256	1.61296	0.0240582	6.55883	0.263498	0.361036	0.783808	0.68468	3.27872	2.33197	2.32732	1.239	1.98097	0.343584	1.92963	1.45899	1.89844	1.33144	0.0700134	0.318751	0.081961	0.62694	1.61223	2.44338
14100892BFF2D	0.997635	0.244504	0.603031	0.454885	3.97348	1.22094	3.31227	2.80222	0.964113	0.929162	0.929388	0.859787	0.0789961	1.34797	2.59492	2.11831	7.00186	1.13849	0.406104	3.87344	4.56418	0.678043	3.12061	13.9294	3.37458	1.951	1.46214	6.17928	0.458718	0.536963	0.694654	0.84979	2.78636	2.89482	2.90106	1.10361	2.45203	0.350935	2.31607	1.53377	3.13504	1.59601	0.0994403	0.276599	0.104251	0.863019	1.61901	2.31712
14100902BFF2D	1.04759	0.207041	0.753823	0.44275	3.56333	1.14988	2.06585	2.70885	0.840966	0.855691	0.775819	1.2018	0.0104572	0.983882	2.38996	2.2078	8.77014	1.03358	0.302959	3.97586	3.93793	0.726418	1.93225	19.9198	3.28243	1.02781	1.35403	6.06898	0.277718	0.517814	0.74006	0.5338	2.97815	2.56076	2.55361	1.1396	1.93459	0.233785	2.12847	1.30078	2.34669	1.44701	0.0549306	0.295447	0.168097	0.689216	1.73182	2.82994
14100930BFF2D	1.25665	0.204726	0.839342	0.434067	3.3513	1.20349	2.04005	2.38635	0.657042	1.23333	0.836706	1.37764	0.0644959	0.776785	2.50331	2.30708	11.1885	0.996877	0.425613	4.51526	5.9371	0.736655	1.7672	15.6771	2.69704	1.23044	0.00656396	6.79867	0.194035	0.497668	0.645058	0.476832	4.48269	2.79664	2.80405	1.29897	2.05328	0.350128	2.14094	1.28882	1.07306	1.32159	0.0896577	0.356045	0.178072	0.582253	1.51846	2.40241
14100939BFF2D	1.18135	0.22537	0.525313	0.43274	3.36867	1.01636	2.49212	2.42084	0.797498	0.944702	0.884156	0.987503	0.0245059	0.865649	2.43145	2.97514	9.06849	0.928816	0.315577	3.80927	6.38602	0.398643	2.28239	15.8823	2.9279	1.20497	1.71913	5.72234	0.307802	0.461091	0.735303	0.711981	2.87019	2.68914	2.68302	1.26894	1.91683	0.21561	1.98037	1.01497	2.95714	1.76087	0.0682362	0.335731	0.137824	0.745824	1.98417	2.93576
14100958BFF2D	1.13405	0.236718	0.768821	0.67428	3.0698	1.03242	3.04949	2.85011	0.885937	0.857882	0.804109	1.1529	0.0300281	1.50301	2.46486	2.66935	9.24937	0.647539	0.34061	3.24128	0.983181	0.510623	2.43417	14.2939	3.40208	1.88066	1.41205	6.6769	0.285449	0.636215	0.69934	0.818356	3.86397	3.26422	3.24712	1.29157	2.41393	0.385616	2.45456	1.39941	3.85608	1.35587	0.0463937	0.445599	0.129318	0.778026	1.7078	2.66505
14100969BFF2D	0.946498	0.150933	0.888397	0.489478	3.1709	1.93779	3.37312	3.51821	0.983177	0.919557	0.651772	1.2224	0.0120098	0.631323	2.42305	1.85177	10.2547	1.40871	0.417745	3.99925	6.84458	0.582635	1.22435	11.7735	1.79984	1.17923	0.993563	5.81726	0.314201	0.438843	0.726103	0.521937	3.42603	3.05534	3.06216	1.66773	2.59411	0.364512	2.22927	1.52946	3.32767	1.73005	0.0769273	0.38204	0.146065	0.74071	1.58042	2.62072
14101034BFF2D	1.4762	0.278536	0.855248	0.700902	4.37434	2.24981	3.45224	2.89179	1.25966	1.15749	0.999078	1.37502	0.0748912	1.00632	2.70908	2.68269	8.29378	0.518783	0.358089	4.75425	3.555	0.808329	2.39116	4.15413	4.33814	2.09418	1.54494	6.51752	0.339242	0.464623	0.601014	0.781547	3.50134	3.47019	3.48061	1.72161	2.54422	0.352336	2.53906	1.72399	4.25878	1.13527	0.138375	0.568181	0.0934404	0.952259	2.38362	2.0787
14101040BFF2D	0.951991	0.196267	0.651085	0.424275	3.93232	1.09436	1.87682	1.86514	0.671706	0.730037	0.798543	0.837451	0.0284195	0.815023	2.12207	3.0888	9.36031	1.02642	0.235428	3.89613	7.07979	0.603221	2.29999	17.5801	3.2862	1.32538	0.00456142	7.9716	0.201606	0.584303	0.528683	0.54592	3.8119	2.27817	2.27297	1.11549	1.81145	0.312993	1.75919	1.1758	2.0156	1.57623	0.0775862	0.219179	0.113825	0.599564	1.66555	2.58059
14101069BFF2D	1.12583	0.342894	0.794946	0.34764	3.14374	1.0536	3.10667	2.69258	0.598879	0.588497	0.891051	1.2252	0.0361878	0.704179	2.0943	3.42702	8.70688	0.992347	0.382642	4.29775	6.2203	0.839735	1.90223	17.4133	2.65654	1.35423	0.00444932	5.99932	0.230772	0.56017	0.515083	0.469255	3.77021	2.69525	2.71097	1.38626	2.48302	0.327618	2.08317	1.32264	2.57942	0.665619	0.0688162	0.327767	0.101445	0.923828	1.74651	2.08925
14101084BFF2D	0.878041	0.245758	0.7162	0.52851	3.48472	1.50339	3.40137	3.29937	1.29969	1.08156	1.0588	1.15321	0.0303451	1.86454	2.6684	2.46198	7.67956	0.71414	0.528698	3.87378	4.56235	0.698031	3.011	14.2988	3.31174	1.18533	0.0345597	7.21539	0.310007	0.59585	0.727252	0.33773	3.50879	2.75419	2.76871	1.22617	2.12912	0.278538	2.29096	1.20856	1.07856	1.59846	0.110048	0.533381	0.143296	0.527855	1.95857	3.1247
14101126BFF2D	1.00409	0.233979	0.70091	0.327172	2.99419	1.09838	2.21478	2.04019	0.645814	0.941302	0.8204	0.83977	0.031428	1.65991	2.45511	1.72662	7.43581	0.862668	0.464237	4.10514	5.28857	0.694367	1.81449	19.6088	2.93378	1.1502	2.40078	4.98115	0.418955	0.533828	0.608421	0.584562	2.77106	3.07232	3.06385	1.17239	1.95296	0.277016	2.34646	1.11974	3.32791	1.4684	0.109485	0.37797	0.116348	0.781596	1.68108	2.74162
14101128BFF2D	0.966723	0.218066	0.549753	0.30353	2.90993	1.05201	1.81522	2.13687	0.701247	0.806099	0.682943	0.800947	0.0145076	1.559	2.78406	2.35742	7.36065	1.08247	0.441014	3.45114	5.31209	0.553549	2.43592	23.278	2.63591	1.10723	1.9522	5.64523	0.260776	0.487655	0.64055	0.613207	2.89786	2.5044	2.52763	1.18154	1.82602	0.359436	1.97155	1.11013	2.57273	1.43693	0.0765153	0.245409	0.111315	0.680367	1.56556	2.01674
14101159BFF2D	1.01808	0.130682	0.76623	0.58949	3.03277	1.08291	1.6721	1.75362	0.761452	0.94977	0.769803	0.865361	0.0577223	1.33471	2.68527	1.84001	9.0918	0.938321	0.447272	4.6183	6.3597	0.68931	2.01219	18.7341	2.61059	1.6504	1.45614	6.21429	0.214446	0.466728	0.491134	0.571584	2.91082	2.64309	2.62643	1.24454	1.91383	0.323779	2.17924	1.08811	2.18204	1.38895	0.0354254	0.355072	0.100982	0.615188	1.62987	2.88637
14101162BFF2D	1.51505	0.160609	0.533237	0.548188	3.2702	1.42869	2.03965	1.86581	0.790426	1.20575	0.956083	1.02895	0.0226703	1.7411	2.17858	1.94673	8.80124	0.865524	0.476513	4.38631	6.16088	0.642171	2.38778	21.6527	2.5649	1.17283	0.0235683	6.78679	0.152041	0.454231	0.652608	0.443964	2.90223	2.12901	2.1227	1.08485	1.89243	0.337651	1.99338	0.955428	1.09832	1.32393	0.0801227	0.409521	0.11573	0.584281	1.47806	2.63662
14101163BFF2D	1.40555	0.20508	0.905986	0.601901	3.66409	1.16001	2.45931	2.46113	0.873517	1.24844	0.795091	1.10088	0.0461521	0.955575	1.91013	3.71147	10.2035	1.20882	0.482965	6.30409	7.75195	0.757975	1.41885	13.6297	2.67243	1.35616	0.00488542	3.81246	0.167682	0.456354	0.655619	0.408473	4.44197	2.68134	2.70257	1.33869	1.90927	0.348486	2.35657	1.23586	1.15549	1.44818	0.076005	0.452377	0.160203	0.659597	1.64634	2.59081
14101172BFF2D	1.07705	0.187515	0.60397	0.352366	3.54342	1.273	2.47403	2.34551	0.866981	1.30053	0.777775	1.02537	0.0307633	1.39092	2.02001	2.82383	8.88304	0.910005	0.362323	3.95174	6.09722	0.567114	2.85418	21.8415	2.71906	1.27348	0.00516436	6.56353	0.282034	0.402226	0.571944	0.577034	3.17122	2.00511	2.0105	1.02678	1.41656	0.264683	1.71565	0.943889	0.91138	1.49265	0.0477053	0.280399	0.135834	0.579932	1.42484	2.61829
14101180BFF2D	1.11291	0.262904	0.758938	0.533742	3.58937	2.06934	2.59319	2.54925	1.20085	1.35336	0.658588	1.03407	0.0323943	1.23197	2.00346	2.16827	8.32913	1.34975	0.174893	4.20388	4.44392	0.763524	2.31882	21.3783	3.95517	1.28394	0.00939072	5.76576	0.214895	0.492176	0.595801	0.460036	3.06272	2.1104	2.12329	1.17453	1.7506	0.360269	1.81608	1.15426	1.15389	1.28868	0.0693021	0.339231	0.131288	0.613017	1.48708	2.47336
14101182BFF2D	1.09464	0.191702	0.834178	0.609439	3.64097	2.31969	2.32684	2.40121	0.985216	1.12578	0.957812	0.958034	0.0197461	1.296	2.07745	2.85347	10.2414	0.99971	0.170753	4.13443	4.08637	0.610547	2.926	14.4479	3.77049	1.34672	0.0264231	7.60465	0.211321	0.624787	0.732314	0.580611	3.82695	2.40874	2.39048	1.10939	1.79294	0.45685	1.90312	1.14081	1.07066	1.76288	0.0620863	0.385713	0.22996	0.711113	1.83816	2.7036
14101254BFF2D	1.01053	0.135402	0.565343	0.449901	3.30594	2.17877	1.81173	1.90053	0.815969	1.33758	1.00664	0.76694	0.0264562	1.36103	1.8572	1.80443	7.03372	1.04616	0.134241	4.21166	5.13574	0.527782	2.15696	23.173	3.39246	1.48739	1.50216	5.72057	0.192924	0.431175	0.660607	0.60519	2.44907	2.20294	2.2037	0.93025	1.56059	0.336237	1.76658	1.07335	2.58222	1.64841	0.0749774	0.402178	0.162294	0.75119	1.5992	2.51065
14101269BFF2D	1.1071	0.162888	0.797486	0.548672	3.95589	1.59471	2.25637	2.05174	0.610524	1.20067	0.960814	0.732559	0.0215252	1.56563	1.79529	2.55412	9.36495	0.703126	0.245563	4.38007	5.57467	0.650587	3.03505	12.6888	5.07643	1.63916	0.0131787	8.55235	0.239149	0.628799	0.569407	0.643383	3.24143	2.15533	2.19117	1.23423	1.6027	0.337023	2.08434	1.04252	2.09146	2.15111	0.0683534	0.283869	0.152346	0.809171	1.84704	2.78729
14101286BFF2D	0.967886	0.116781	1.03475	0.726864	3.27665	1.93821	2.70794	2.68732	0.812856	1.17174	0.78695	0.966123	0.0199382	1.54311	2.0044	2.72326	8.90466	1.03462	0.17646	3.22172	5.57199	0.615644	2.78742	17.8645	2.81143	2.03655	0.0104438	6.88506	0.234647	0.429418	0.656198	0.552031	3.0317	2.40507	2.39611	1.11817	1.71767	0.311823	1.99572	1.44057	1.73463	1.4209	0.0758195	0.285781	0.122478	0.642364	1.6367	2.38689
14101327BFF2D	0.881576	0.0915522	0.786625	0.641351	2.8842	1.35081	1.82279	1.77233	0.615881	1.29983	0.751885	1.13624	0.0296198	1.31863	1.88715	2.43637	9.76435	0.837831	0.217271	3.46446	5.26341	0.532098	2.55799	19.9116	2.95046	1.68003	1.37161	6.426	0.238592	0.55951	0.925587	0.611246	2.79746	2.51036	2.48657	1.07766	1.66873	0.330056	1.69981	1.19671	2.73531	1.48218	0.0721294	0.230823	0.0777797	0.737406	1.51066	2.36747
14101343BFF2D	1.22788	0.212567	0.801551	0.468201	3.93383	1.22231	1.65421	1.57563	0.514278	1.00913	0.859715	1.02497	0.0489651	1.19946	1.78799	2.01863	10.7576	1.02187	0.158858	3.13513	7.03757	0.724576	1.55232	18.3012	3.15963	1.44548	1.7799	7.23166	0.171687	0.409253	0.622397	0.505285	2.77542	2.26048	2.23887	1.09415	1.52679	0.323698	1.77656	1.02662	2.47985	1.62761	0.054039	0.358266	0.154197	0.675817	1.75354	2.30045
14101352BFF2D	0.897075	0.182255	0.74422	0.490933	3.05746	2.50616	2.0494	2.26884	0.98379	1.53826	0.92828	1.14768	0.0371809	1.02887	2.33923	1.94331	10.5375	1.32993	0.350311	4.79766	4.34255	0.624094	1.99317	15.2905	3.31825	1.58607	1.30651	5.42613	0.167495	0.400006	0.674471	0.540708	2.94576	2.73061	2.75632	1.0452	2.0634	0.417975	2.14562	1.35841	2.69038	1.55434	0.0364189	0.420943	0.130554	0.824117	1.71225	2.33939
14101385BFF2D	1.11483	0.231068	0.687607	0.493366	3.92997	1.40726	2.02456	2.173	0.907651	1.4246	0.761979	1.07626	0.0329366	0.719486	2.07296	2.37413	10.0201	1.12176	0.32039	4.23827	6.85849	0.606443	2.01111	19.7576	3.15813	1.55778	0.00774778	4.55389	0.206699	0.517804	0.879254	0.548795	3.72204	2.27249	2.27454	1.24883	1.70175	0.303051	1.80841	1.19534	1.2821	1.30374	0.0662487	0.367968	0.15673	0.744504	1.57263	2.18365
14101401BFF2D	1.06798	0.194011	0.729074	0.747224	3.24823	2.1398	2.5356	2.73849	1.10807	1.25905	0.928321	1.05218	0.0114681	1.28134	2.40532	2.06785	7.29972	0.813041	0.268105	3.38325	2.65612	0.584725	2.44306	13.5209	3.88361	2.23669	1.58096	7.44596	0.242077	0.74847	0.798033	0.796288	3.24414	2.81413	2.8068	1.25227	2.12235	0.434393	2.39215	1.35464	3.3668	1.50791	0.103662	0.526338	0.160354	0.775745	1.72431	3.19896
14101416BFF2D	1.34322	0.18762	0.714618	0.479184	3.51124	1.24759	1.7985	2.15971	0.983834	0.712539	0.893662	1.07816	0.0311833	0.386673	2.51104	2.18283	11.6491	1.11169	0.765031	4.80171	7.82442	0.685513	1.09583	14.0946	1.87542	1.14235	1.01346	5.34872	0.121095	0.402525	0.46723	0.429291	3.78098	2.84496	2.89147	1.34816	1.9066	0.330024	1.95961	1.4282	3.06584	1.74081	0.0470349	0.386413	0.14916	0.890544	1.43365	2.74699
14101427BFF2D	1.1711	0.24639	0.739541	0.542703	3.56899	1.33248	2.00955	2.15144	0.652423	1.05523	0.764068	0.81362	0.0457013	1.24294	2.18627	1.96379	9.35293	0.591074	0.268992	4.00855	5.6171	0.610013	2.67415	13.5068	3.60556	1.43195	1.71516	6.04238	0.29979	0.691108	0.905395	0.691791	3.55228	2.84813	2.84199	1.49889	2.01191	0.446457	2.06767	1.22611	3.88691	1.61699	0.110031	0.473033	0.158588	0.850317	1.625	2.28674
14101429BFF2D	0.988636	0.183633	0.695796	0.506722	3.12104	0.970888	2.13778	2.43399	0.670987	1.38971	0.81893	0.784406	0.0614699	1.11307	2.34337	2.81	7.80241	0.794834	0.342263	3.91555	6.16222	0.51294	2.45051	19.1683	3.94289	1.41873	0.00382163	6.74194	0.204036	0.518058	0.772811	0.644689	3.16204	2.23229	2.24816	1.11151	2.00156	0.344659	1.97986	1.31458	2.02566	1.67912	0.0684007	0.333453	0.0984555	0.691197	1.65664	2.62598
14101431BFF2D	1.13398	0.255572	0.918617	0.503927	3.14156	0.825827	3.02299	2.94945	1.19481	1.00774	0.559945	1.63963	0.0450201	0.220518	1.88431	3.50779	11.7404	1.2593	0.546427	5.54549	8.75166	0.836595	0.745753	9.7358	2.21733	1.00602	0.0168396	5.00857	0.140559	0.528786	0.64861	0.411023	5.04466	2.67704	2.70316	1.60721	2.58883	0.39762	2.95758	1.63069	1.38612	1.3474	0.0722842	0.445161	0.141017	0.919648	1.76529	2.36545
14101448BFF2D	1.06016	0.254947	0.868283	0.529604	3.51744	3.50086	2.7187	2.75279	1.46051	1.03821	0.881889	1.02074	0.0291977	1.09727	2.44319	3.67689	9.23406	0.897003	0.309444	2.82096	0.365891	0.528611	2.66736	11.7063	3.89146	1.53512	0.00386116	10.2075	0.278371	0.754618	0.822648	0.666988	4.85576	2.77412	2.774	1.24149	1.94783	0.43576	2.36685	1.38557	1.18949	1.60966	0.0780322	0.325073	0.131905	0.746491	1.72392	2.87318
14101458BFF2D	1.0977	0.0636465	0.666257	0.668152	2.58683	1.32195	1.66963	1.58741	0.634646	1.12919	0.843886	0.825237	0.0392325	1.32714	1.90754	2.22968	9.01238	0.949628	0.152442	3.21587	3.15218	0.496442	1.88455	19.6288	3.00419	1.77196	2.66344	5.93139	0.212026	0.536836	0.728974	0.419564	2.99668	2.97478	2.99015	1.01343	1.92205	0.373444	1.99653	1.29491	4.86503	1.63364	0.0629887	0.342453	0.172213	0.776216	1.61376	2.61295
14101487BFF2D	1.17226	0.175142	0.633369	0.527386	3.61991	2.48276	2.0823	2.26481	0.734829	1.3917	1.00221	0.762571	0.0191239	1.86179	2.09152	2.23216	7.34904	1.214	0.149395	3.40915	0.821011	0.481873	2.49199	21.7109	3.03458	1.58315	1.49601	6.66321	0.272543	0.589245	0.80673	0.64302	2.74954	2.43287	2.41645	1.13857	1.74512	0.333262	1.7521	1.07553	2.8875	2.12001	0.101389	0.347649	0.175214	0.708547	1.65983	2.58675
14101492BFF2D	0.9446	0.153509	0.523345	0.524011	4.00396	3.1835	2.15653	2.38833	1.14179	1.04802	0.820795	0.801658	0.0396045	1.78694	1.50846	2.60449	9.13932	1.46021	0.162245	4.11163	5.30451	0.53957	2.49849	16.8905	4.01703	1.57087	0.0182214	7.55655	0.208173	0.661628	0.893264	0.545311	2.78604	1.80958	1.85151	0.978547	1.35862	0.251023	1.61779	1.07248	1.05709	1.80591	0.0640661	0.340216	0.127467	0.924632	1.99936	2.7486
14101512BFF2D	0.937911	0.148966	0.64379	0.564005	3.72842	1.5694	1.74435	1.75289	0.661693	1.12833	0.823697	0.874285	0.0437028	1.60263	1.87816	2.49528	10.7154	0.71118	0.156632	3.43521	4.74616	0.500746	3.28101	14.4062	4.64282	1.91994	0.00408566	8.83907	0.313081	0.705625	0.867629	0.731012	3.40372	2.07446	2.09402	1.02926	1.584	0.312576	1.70831	1.01453	1.91535	1.93646	0.0521495	0.449514	0.137306	0.868593	1.78415	3.06227
14101516BFF2D	1.0639	0.15781	0.789768	0.619701	3.84734	1.70996	1.7911	1.9027	0.606879	1.24868	0.874443	1.22996	0.0178479	1.97696	2.15405	2.43187	12.0736	0.881726	0.193455	3.20077	3.59168	0.631599	2.4945	18.1787	3.16333	1.75904	0.0109754	8.26264	0.306696	0.539488	0.737045	0.646165	2.70549	1.96034	1.93475	1.10636	1.60062	0.334083	1.77094	1.02	1.19083	1.64544	0.075956	0.407783	0.147348	0.761099	1.79648	2.44813
14101533BFF2D	0.971733	0.217896	0.70481	0.553289	4.17355	2.86131	2.7056	2.62967	1.16197	1.40032	0.898235	0.851387	0.0144985	1.60464	2.14024	2.76887	7.82281	0.866053	0.142303	3.90369	3.5533	0.564435	3.31563	15.1431	4.61898	1.61855	0.00444173	6.84647	0.190911	0.63567	0.820547	0.524543	3.38485	2.43817	2.43155	1.17974	1.99459	0.398666	2.18399	1.21821	1.40409	1.30562	0.0620166	0.375703	0.168534	0.795237	1.64905	2.78052
14101544BFF2D	1.13441	0.19812	0.857251	0.589659	3.1623	2.33326	2.45226	2.43783	0.876706	1.16132	0.804316	1.03486	0.0301558	1.16205	1.75763	2.3258	9.67165	0.729818	0.193986	4.3935	5.73673	0.563961	1.76979	18.0261	2.4059	1.39819	0.00762001	6.42569	0.181016	0.573608	0.602629	0.533562	3.74694	2.31121	2.32929	1.28932	1.92689	0.42064	1.89681	1.16156	2.44521	1.84096	0.0904673	0.363247	0.205497	0.806505	1.50584	2.12793
14101598BFF2D	1.14178	0.248794	0.640785	0.557754	4.46578	2.10898	2.68598	2.57783	1.21561	1.59479	0.755708	0.830777	0.0401103	1.3471	1.75506	2.7223	8.29993	0.69929	0.128208	2.9932	2.44664	0.398165	3.60281	16.9211	4.748	1.72653	0.0260163	7.86532	0.294525	0.751195	1.13412	0.682343	3.24165	1.9881	1.96949	1.09371	1.69983	0.327823	1.74309	1.15907	1.1724	1.65563	0.0449218	0.337276	0.0757497	0.813191	1.58853	3.68295
14101632BFF2D	1.20056	0.168842	0.762056	0.658391	3.68559	1.57582	1.78666	1.74936	0.72502	1.36553	0.795976	0.855948	0.030682	1.76358	2.07769	2.22747	7.6264	0.873831	0.168357	3.99909	4.33	0.485193	3.04063	13.5764	3.24012	1.92268	1.906	8.28876	0.316139	0.649435	0.859095	0.637241	3.27577	2.68685	2.68222	1.13066	2.07448	0.447581	2.14126	1.10848	2.89439	2.01372	0.0864178	0.328666	0.168176	0.685291	1.74276	3.18469
14101643BFF2D	1.10274	0.264911	0.684961	0.539339	3.73987	1.50573	2.1863	1.96203	0.683432	1.40405	0.689794	0.776042	0.0673126	1.36953	1.99807	2.0215	8.90434	0.903468	0.16441	3.69105	3.20812	0.515225	2.68516	21.1554	3.68054	1.59331	0.00848188	7.81792	0.296767	0.625982	0.935028	0.695366	3.13519	1.92696	1.94911	1.07779	1.5435	0.304904	1.81774	1.08504	1.18707	2.15883	0.0599156	0.391991	0.180437	0.747441	1.5543	3.00362
14101699BFF2D	1.0993	0.198908	0.549218	0.57565	3.66079	1.58332	1.62784	1.50567	0.637506	1.05402	0.696916	0.801027	0.033445	1.36869	1.71102	1.71713	8.93076	1.25966	0.162083	3.46491	4.86726	0.52444	2.24877	24.5191	2.74526	1.35269	2.17191	6.07815	0.23131	0.426262	0.659623	0.569105	2.29153	2.03367	2.02332	1.0792	1.4545	0.313341	1.64607	1.00224	2.24715	1.88299	0.06502	0.319346	0.142123	0.523217	1.40638	2.53816
14101738BFF2D	1.19409	0.213729	0.863218	0.635961	3.82232	1.54156	2.20872	1.9684	0.744491	1.29626	0.74736	0.894117	0.0260308	1.80904	1.97896	1.87908	9.15433	1.28458	0.178219	3.62761	4.60233	0.500529	2.51904	13.3783	3.13553	1.06721	1.82948	8.37479	0.27153	0.73496	0.716718	0.598964	2.62644	2.46662	2.48066	1.13572	1.90988	0.397072	1.87068	1.06419	4.03001	1.95605	0.0745055	0.266098	0.15229	0.707955	1.65301	3.41137
14101813BFF2D	0.351268	0.506637	0.668761	0.192522	2.6818	0.462728	7.33272	7.28544	1.0099	0.0168879	0.662006	1.95562	0.510015	0.0270206	3.39109	2.92498	3.83355	2.61425	1.64488	8.05553	6.32621	1.60097	0.526902	2.99929	0.435708	0.0236431	0.168879	2.9824	0.452596	0.0101327	0.0101327	0.0371534	3.48229	5.48181	5.14743	1.82052	3.41811	0.523525	4.06998	4.09363	3.84706	0.729557	0.0101327	0.148614	0	1.16526	2.44537	1.91509
14101902BFF2D	0.987199	0.177601	0.875382	0.542083	3.46708	1.12756	1.77593	1.68439	0.670643	0.911578	0.748084	0.708992	0.0468132	2.13778	1.91663	2.54455	9.5492	0.706245	0.153062	3.91189	5.65579	0.621937	2.65002	22.0279	2.57651	1.72389	1.36549	3.94969	0.223634	0.402683	0.692027	0.52638	2.71777	2.47501	2.47947	1.02844	1.89421	0.348779	1.87346	1.08873	2.90443	1.28612	0.0568738	0.325428	0.102907	0.568144	1.44646	2.34515
14101918BFF2D	1.01564	0.132718	1.23961	0.463126	3.81603	3.31412	2.17928	2.33233	1.21822	1.73149	0.723719	0.898911	0.0489306	1.54217	1.79061	2.9714	8.57406	1.16707	0.174687	3.04354	3.08092	0.494553	2.46419	18.081	4.00475	1.56139	0.0063055	8.03189	0.213328	0.502119	0.752069	0.665709	3.39675	2.17873	2.18331	1.02295	1.50399	0.360826	1.66511	1.00358	1.28032	1.68185	0.101392	0.367787	0.117635	0.721752	1.71797	2.46015
14101944BFF2D	0.984712	0.213811	0.553665	0.534642	3.51612	1.10275	2.01847	2.13115	0.61706	0.928368	0.7787	1.04761	0.0348266	0.841596	2.04581	3.97084	9.37975	0.844068	0.181366	4.98371	7.09972	0.54226	2.02638	16.2911	2.98635	1.04679	0.00410391	6.3129	0.291718	0.635539	0.707052	0.5275	4.39107	2.60925	2.60335	1.14207	1.97194	0.326726	2.06935	1.40408	1.25308	1.49568	0.110375	0.403861	0.100602	0.742876	1.77722	2.41802
14101948BFF2D	1.30331	0.292682	0.719288	0.576726	3.99113	3.38888	2.64977	2.69244	1.37673	1.53354	0.812875	1.07209	0.0336431	1.2593	2.09757	1.74659	9.15311	1.24708	0.259557	4.33965	1.34451	0.738765	1.52486	12.7917	2.92578	2.15877	2.91097	5.08308	0.167999	0.491215	0.833519	0.572623	2.80209	3.02386	3.02105	1.13574	1.91558	0.484305	2.19211	1.36313	4.12786	1.92858	0.0626219	0.381346	0.213001	0.748526	1.9212	2.58918
14102010BFF2D	0.996387	0.190387	0.686011	0.565288	3.00237	1.25861	1.81448	1.78215	0.618262	0.818573	0.650302	0.653589	0.0231362	1.09209	1.91255	2.05567	6.817	0.973091	0.230053	3.35822	3.28214	0.558778	1.68658	24.7012	3.2996	1.80504	1.60894	7.37115	0.226543	0.633101	0.583574	0.454458	2.95588	2.51386	2.51897	1.07428	1.7033	0.346245	1.88804	1.20927	2.70045	1.7511	0.0681639	0.306833	0.197344	0.679405	1.52622	2.8513
14102013BFF2D	1.22856	0.147161	0.903458	0.448287	3.69342	2.36716	2.40656	2.35307	0.820225	0.678444	0.630577	0.629232	0.0248433	0.879643	2.28788	2.17442	6.92416	1.07428	0.312045	3.742	2.9967	0.489271	2.50949	23.8219	3.52435	1.47011	0.218289	6.80129	0.2065	0.572187	0.659693	0.61507	3.21072	2.23044	2.23281	1.1147	1.71506	0.436103	1.80011	1.45444	1.39107	1.71775	0.0190676	0.355243	0.129043	0.508892	1.5728	2.5015
14102039BFF2D	1.34712	0.262085	1.11569	0.401964	3.30806	1.84797	2.83086	2.93038	1.00686	0.946036	0.722006	1.45771	0.0577191	0.441054	2.38368	3.1849	14.2497	1.89231	0.541923	4.20338	5.3385	0.922869	0.642951	7.23766	1.48493	1.01036	0.80353	5.12681	0.164718	0.400212	0.661501	0.448856	4.50424	3.08403	3.09589	1.68659	2.3063	0.387315	2.49713	1.44481	4.08198	1.93196	0.0500763	0.324342	0.139004	0.931865	1.75689	2.40327
14102055BFF2D	0.909497	0.108828	0.743034	0.409884	2.85303	1.28474	2.30397	2.41732	0.758065	0.831747	0.604881	0.959786	0.0271222	1.03194	2.00625	2.4354	9.61097	0.867401	0.238167	3.37564	3.39021	0.656526	2.14531	20.2549	3.18103	2.08954	1.24107	7.0082	0.260655	0.530238	0.731225	0.601717	2.96807	2.494	2.46936	1.01652	1.97167	0.369314	1.78707	1.22089	4.02425	0.969052	0.0639066	0.275516	0.0610249	0.715912	1.72265	2.00252
14102074BFF2D	1.35195	0.226662	0.787898	0.335659	3.10146	0.936189	2.35589	2.32975	0.705121	0.928243	0.671895	1.84544	0.0273034	0.537256	2.12865	2.30201	12.0362	1.04699	0.344976	5.95438	8.82637	0.718989	0.708299	12.6715	1.66551	0.68114	0.898195	4.74407	0.1376	0.414968	0.52671	0.376758	3.825	3.04729	3.00821	1.39161	2.34795	0.473114	2.74392	1.38135	3.04108	1.40692	0.0863885	0.473259	0.139551	0.745787	1.66738	1.89722
14102082BFF2D	1.34746	0.247745	0.732159	0.4494	4.05325	1.19833	2.32562	2.06623	0.85888	1.10699	0.759159	1.00949	0.0424509	0.991506	1.94578	2.11964	9.75327	0.772818	0.293254	6.53676	6.828	0.549489	1.8747	10.5304	3.51747	0.920209	1.70067	6.82062	0.187891	0.605229	0.828768	0.433843	3.23988	2.86794	2.89953	1.32879	2.20877	0.344512	2.13214	1.29731	2.83873	1.31898	0.0509938	0.483571	0.190423	0.709853	1.87122	2.80993
14102123BFF2D	0.957304	0.134243	0.865624	0.392943	3.0638	1.54968	2.24335	2.1329	0.932341	1.17551	0.888701	0.975622	0.101917	1.39577	1.98797	2.28016	10.1656	1.11741	0.190994	4.12931	3.80156	0.532933	2.3907	16.9677	3.36686	2.51067	1.19104	6.85181	0.216226	0.50788	0.454003	0.474387	2.67805	2.33745	2.32461	0.915999	1.6146	0.399228	1.91802	1.3718	2.94321	1.47623	0.0746196	0.483277	0.203745	0.98101	1.88992	2.44135
14102216BFF2D	0.971942	0.180508	0.768036	0.657179	3.83434	1.45173	1.60473	1.6079	0.566257	1.19944	0.687008	0.801872	0.0552555	1.50788	1.84332	3.43598	7.84355	0.751761	0.156714	2.79631	2.6066	0.495963	3.82356	22.741	4.29504	1.51401	0.019985	8.06838	0.257578	0.562844	0.706102	0.717777	3.49677	2.21591	2.22056	0.960218	1.67681	0.333511	1.74131	1.07469	1.00177	1.2914	0.0835015	0.307887	0.104179	0.697297	1.95665	2.30703
14102378BFF2D	0.938907	0.124901	0.583418	0.537935	3.18843	1.48284	1.50393	1.39964	0.655511	1.14823	0.96153	0.951956	0.0347516	1.64866	1.67735	2.586	10.3645	1.09273	0.188272	3.80626	5.57413	0.538071	2.71809	22.5607	3.70442	1.55425	0.00964187	7.54809	0.296172	0.58117	0.683483	0.634558	2.98714	1.68883	1.69101	0.8723	1.3438	0.299511	1.44046	0.879046	1.02143	1.46945	0.0698099	0.263635	0.108514	0.534323	1.41746	2.63485
14102410BFF2D	0.85878	0.16444	0.474022	0.522975	3.13897	1.01357	1.51743	1.5443	0.576427	0.906313	0.935436	0.875946	0.0227303	1.50571	1.91462	2.79086	9.53099	1.08502	0.167755	4.11561	5.68081	0.52114	2.54503	25.6245	3.86208	1.10224	0.00372919	6.45145	0.223101	0.504448	0.535879	0.523508	2.93014	1.89413	1.89922	1.00564	1.46202	0.313193	1.63747	0.940763	0.87198	1.24857	0.068487	0.31858	0.0989124	0.589864	1.47919	2.00198
14102505BFF2D	1.00941	0.131371	0.680901	0.422577	3.29539	1.23015	1.53533	1.52482	0.510755	0.991932	0.784286	0.831421	0.0326039	1.92809	1.84087	2.03586	10.0157	0.8692	0.179222	3.20936	5.10353	0.49089	2.68483	23.0534	2.95514	1.87296	1.1524	6.6278	0.280338	0.392919	0.594077	0.454345	2.78969	2.17933	2.19075	1.00507	1.61591	0.386868	1.47773	0.863029	2.28522	1.31053	0.0704627	0.239971	0.146618	0.582532	1.47757	2.65692
14103260BFF2D	0.743994	0.15779	0.886252	0.416168	3.84528	1.14194	2.04186	2.06934	0.739364	0.976684	0.688809	0.822852	0.00828901	1.94717	2.0774	2.26656	9.43558	1.27613	0.199011	3.95513	3.53634	0.61025	2.64427	21.4018	3.05155	1.60657	1.65168	5.9698	0.26704	0.496519	0.631383	0.646543	2.32212	2.24841	2.26275	0.791488	1.53481	0.354411	1.70373	0.898797	2.58975	1.66355	0.0450295	0.268907	0.112014	0.666108	1.68917	2.63956
14103305BFF2D	1.06944	0.135464	0.593566	0.55088	3.2261	2.0086	1.9569	1.8763	0.877489	0.926436	0.824636	0.875873	0.044504	1.86708	1.75316	2.48502	9.54378	0.71065	0.19027	3.16517	5.72633	0.513378	2.52326	16.1714	3.78883	1.91253	1.4489	7.00402	0.260695	0.423562	0.837227	0.546436	3.09548	2.57396	2.56319	0.882808	1.68839	0.28527	1.77208	1.0172	3.12053	1.41719	0.0398583	0.368555	0.0997804	0.688296	1.82426	2.72531
14103466BFF2D	0.987234	0.11375	0.737303	0.730977	3.70344	1.36435	1.64402	1.91231	0.735003	0.891394	0.810836	1.14777	0.0352055	1.12033	1.75514	2.36477	10.6338	1.41783	0.228117	4.21004	5.96136	0.618746	1.76032	17.1158	3.6827	1.67212	1.39627	5.97385	0.146655	0.41195	0.681393	0.45266	2.86015	2.61803	2.66009	1.08993	1.63182	0.321944	1.8046	1.12452	2.45995	1.70597	0.0633042	0.330119	0.0902116	0.815273	1.77523	2.23142
14103545BFF2D	0.917034	0.0627574	0.515996	0.533649	2.81555	0.928691	1.40305	1.36352	0.499609	0.855629	0.794054	0.658065	0.0272821	1.31571	1.54478	1.76523	7.56703	0.805794	0.116139	3.34717	4.57901	0.458137	1.64977	26.5283	2.35691	2.17683	3.58274	5.89379	0.197986	0.279579	0.623181	0.659163	2.04354	2.41367	2.42921	0.770404	1.50972	0.313364	1.66666	0.951834	3.89315	1.62384	0.0876745	0.303313	0.152037	0.797348	1.44046	2.78168
14103620BFF2D	0.915551	0.140231	0.584622	0.621705	4.51476	3.36369	2.2179	2.10506	0.667507	1.59767	0.845681	1.10244	0.0212433	1.27435	1.35908	2.39301	11.7677	1.19528	0.096516	3.44854	4.46086	0.7041	1.99577	11.7819	2.67077	1.40415	2.50745	4.83943	0.17449	0.386432	0.711222	0.661613	2.62902	2.88995	2.92065	0.960494	1.86462	0.376731	1.93228	1.71322	4.54104	1.57274	0.0458021	0.344437	0.169824	1.10109	1.85812	2.5492
14103650BFF2D	1.04649	0.147657	0.588594	0.579666	3.42572	1.5537	1.51782	1.45718	0.559169	1.02914	0.801134	0.816097	0.0312455	1.94318	1.481	2.55138	8.8208	1.03985	0.0985215	3.07002	3.9831	0.472325	2.00592	21.6122	3.00164	2.0652	1.58131	7.91339	0.216183	0.541279	0.917118	0.548921	2.68286	2.17547	2.18165	0.909655	1.60463	0.337487	1.65187	0.989929	3.94825	1.00932	0.067526	0.433473	0.104663	0.655156	1.53574	2.29531
14103654BFF2D	0.838067	0.203793	0.550774	0.477864	4.25143	1.22276	1.90154	1.92603	0.866472	1.08857	0.705532	0.892918	0.039118	1.64602	1.62233	2.14953	8.93378	0.785176	0.0895	2.81968	4.16965	0.482394	2.51463	23.2876	3.23706	1.33436	1.97708	6.37415	0.262133	0.488332	0.79191	0.54704	2.40811	2.10307	2.11451	0.956095	1.37066	0.30976	1.56092	1.01401	2.78374	1.43359	0.064462	0.224117	0.117293	0.727264	1.46879	2.86645
14103684BFF2D	0.868972	0.0489739	0.465814	0.733837	3.44354	1.29234	1.75534	1.80733	0.703176	1.22007	0.723102	1.0422	0.030521	1.63726	1.59663	3.44579	9.17139	0.693213	0.0813893	2.16882	2.12117	0.371444	3.46957	22.9215	5.05715	2.05178	0.0125592	8.85271	0.245501	0.342607	0.783583	0.671883	2.91711	1.78972	1.77766	0.841257	1.32924	0.25364	1.42951	0.814806	1.25157	1.8074	0.061463	0.379513	0.164603	0.702685	1.64498	3.00369
14103703BFF2D	0.984254	0.202805	0.547894	0.493821	4.33904	1.56466	1.53931	1.36635	0.571347	1.18126	0.66516	0.852656	0.0306847	1.66329	1.33143	2.834	8.65372	0.876044	0.0700991	3.29942	4.05559	0.44483	2.24682	21.6555	2.43966	1.88558	1.25494	7.07702	0.267888	0.54633	0.724379	0.715324	2.57693	2.1562	2.1633	0.875132	1.74186	0.354795	1.7242	1.17077	2.82853	1.61808	0.115312	0.477078	0.0996111	0.708353	1.74505	3.26371
14103708BFF2D	1.11799	0.151022	0.742027	0.474735	3.26976	1.02291	1.39639	1.30198	0.589193	0.829299	0.715629	0.725834	0.0489353	1.63382	1.39725	2.29807	8.27148	1.1081	0.109415	3.29789	4.89758	0.448731	2.05989	26.3986	2.71918	1.79575	1.31337	7.08592	0.156538	0.486989	0.635764	0.433562	2.31367	1.88011	1.88322	0.86866	1.38098	0.302674	1.45947	0.882371	3.21834	1.58196	0.0549241	0.181478	0.0989343	0.663857	1.69729	2.59849
14103710BFF2D	1.26581	0.294661	0.692662	0.399448	3.72374	1.08039	2.09853	2.11877	0.93862	1.17053	0.748177	1.10482	0.0524215	1.07707	2.09646	1.98878	8.34211	1.2836	0.213148	4.36517	4.6835	0.487006	1.48682	19.2387	2.43585	1.04321	2.80187	5.23602	0.28731	0.537866	0.64112	0.593012	2.47493	2.58239	2.5873	0.985734	1.76124	0.378246	1.98333	1.12761	4.20598	1.83884	0.0625538	0.345408	0.153121	0.681621	1.51923	2.78529
14103713BFF2D	1.18883	0.173935	0.456039	0.606167	3.68774	1.99288	2.40532	2.36143	1.09449	1.00195	0.669254	0.807181	0.0142838	1.25771	2.00345	1.74917	7.20303	0.969808	0.155931	3.03098	4.5711	0.717908	1.86567	20.4341	2.47466	2.0579	1.75408	4.64832	0.152658	0.638901	0.864167	0.595901	2.46811	2.88844	2.85809	0.923534	1.98202	0.28017	2.03112	1.44891	4.01389	1.8737	0.0990936	0.224672	0.202948	0.732638	1.58609	2.78161
14103739BFF2D	0.890844	0.168839	0.725404	0.678657	3.38902	1.16321	1.75056	1.82193	0.661665	1.02807	0.711168	1.17931	0.0280222	1.32032	1.76229	2.62037	9.76488	0.662146	0.150595	4.28227	6.43117	0.616329	1.81603	19.9319	2.81107	1.59396	1.12798	5.96591	0.151108	0.528318	0.677439	0.491191	2.73085	2.35778	2.3446	0.84413	1.73808	0.373908	1.83443	1.05808	3.02345	1.60022	0.0440212	0.28439	0.128216	0.866285	1.54517	2.32447
14103742BFF2D	0.814941	0.148332	0.629291	0.560482	3.14575	1.29931	1.65508	1.70564	0.513922	0.87445	0.905588	1.04597	0.0108306	1.24663	1.88599	2.99759	9.53466	0.87498	0.224028	3.65149	4.05628	0.574432	2.67762	19.6843	3.38561	1.8864	1.87086	6.71153	0.185768	0.549121	0.688447	0.673673	2.84502	2.47025	2.44647	1.11984	1.724	0.330509	1.7529	1.01831	2.46201	1.7635	0.0282536	0.383072	0.105598	0.728061	1.57408	2.57909
14103746BFF2D	1.04512	0.17441	0.562487	0.46099	3.38137	2.02941	1.77668	1.76772	0.855484	1.322	0.900635	0.943324	0.0369046	1.00172	2.29331	2.72538	7.72398	1.13665	0.168216	4.2647	3.72952	0.592339	2.49839	25.6377	3.6528	1.24419	0.00634355	6.74977	0.264713	0.435317	0.54368	0.57092	2.98759	1.95975	1.96214	0.917166	1.53536	0.299826	1.48775	0.930711	0.869925	1.55212	0.0694806	0.385763	0.128737	0.448638	1.41439	2.55451
14103786BFF2D	0.941708	0.106878	0.657221	0.521113	4.33748	1.37212	2.54186	2.45618	1.08763	1.22296	0.811625	0.761421	0.0121604	1.38261	1.99743	2.13533	7.72879	0.987114	0.182072	3.49428	3.63653	0.639594	2.21208	15.472	2.59118	2.41524	3.40124	5.53043	0.197468	0.586601	0.884699	0.623529	2.88492	2.94015	2.93524	1.1182	1.80198	0.38032	2.08055	1.24895	3.98472	1.76092	0.0778714	0.44313	0.161432	0.662688	1.7125	2.87789
14103837BFF2D	1.12751	0.140002	0.637992	0.508293	3.00089	1.17703	1.77031	1.97681	0.668656	1.05564	0.925734	1.00563	0.0210533	1.37323	2.11852	2.22615	10.1218	1.25615	0.194529	4.24747	6.33603	0.554024	1.95763	17.5551	3.5078	2.00422	1.6119	6.39499	0.228206	0.499537	0.687836	0.570597	2.45444	2.23259	2.24513	0.939539	1.54907	0.301669	1.78888	0.990564	2.67764	1.86804	0.0565222	0.321419	0.124569	0.765086	1.68268	2.54085
14103848BFF2D	1.30585	0.179814	0.584855	0.722405	3.74594	2.59921	2.22373	1.9162	0.929749	0.981463	0.911186	0.884141	0.0284503	1.14276	1.69529	1.81864	7.57186	1.38418	0.200655	3.34817	1.18343	0.508228	1.75369	24.2872	2.14885	1.20761	2.0713	6.21559	0.190719	0.551607	0.587666	0.508519	2.89011	2.62654	2.62824	1.08426	1.71274	0.301855	1.98178	1.23015	2.32284	1.79431	0.0896161	0.496208	0.14831	0.762197	1.72519	2.81673
14103855BFF2D	1.00994	0.128282	0.663373	0.768869	4.14138	1.36015	1.53778	1.76217	0.710721	1.08335	0.773016	0.643048	0.0292108	1.50465	1.3534	2.6663	9.80322	1.36776	0.0813437	3.39862	4.06126	0.640269	2.70672	14.1775	3.69747	2.18512	1.70416	6.9668	0.24795	0.659955	0.70024	0.485282	3.0115	2.28724	2.26131	1.09142	1.50684	0.399746	1.75844	1.27001	4.4534	2.34748	0.119122	0.348935	0.136484	0.991391	1.97052	3.02681
14103869BFF2D	0.918322	0.123284	0.55854	0.51925	3.14138	2.5619	1.40206	1.532	0.642813	0.894477	0.879231	0.815936	0.0185901	1.82279	1.37595	2.10467	9.88562	0.956338	0.109113	2.92582	3.99652	0.481115	2.46899	23.2615	2.45605	1.81865	1.57566	7.48514	0.26695	0.584455	0.627527	0.733097	2.04325	1.9667	1.95635	0.791614	1.28061	0.282913	1.5021	0.926681	2.83561	2.02832	0.107441	0.412566	0.142233	0.743845	1.62116	2.41493
14103888BFF2D	0.850869	0.0982425	0.527441	0.588524	2.92449	1.14847	1.48028	1.30601	0.377709	1.32561	0.958543	0.845687	0.0527037	1.69842	1.42879	1.78237	8.63255	0.622081	0.11407	3.05827	4.8325	0.446929	2.50877	27.0389	3.56163	1.98023	1.5265	6.31909	0.220044	0.483724	0.890619	0.555979	2.21582	1.92429	1.93101	0.736191	1.2595	0.252265	1.36325	0.849573	2.40733	1.50679	0.0552943	0.24085	0.111277	0.819295	1.48562	2.65563
14103926BFF2D	0.612786	0.089107	0.625615	0.755181	3.68664	1.75189	1.208	1.27609	0.464715	1.0508	0.92365	1.0373	0.0302985	2.24084	1.53574	2.26684	11.5045	0.763138	0.121168	3.29769	4.27206	0.456369	3.23717	23.6608	3.26298	1.76392	1.29553	6.44549	0.250034	0.477726	0.592103	0.66483	1.91438	1.60906	1.62526	0.728718	1.01325	0.206621	1.0642	0.730921	2.70683	1.6447	0.068191	0.314777	0.148486	0.693366	1.58127	2.32904
14103934BFF2D	0.842013	0.156506	0.391028	0.757423	4.53488	1.44784	1.29141	1.49608	0.572404	1.44515	0.7259	0.614778	0.00997965	1.31866	1.32508	1.57504	8.87476	0.621748	0.0962323	2.76848	2.71985	0.504131	1.88489	22.7152	3.92762	1.35335	4.78366	6.02557	0.273727	0.548564	0.974837	0.70008	2.05739	2.07173	2.06238	0.893733	1.46352	0.242442	1.37687	0.986876	4.26614	1.60371	0.0865695	0.231749	0.0784115	0.596244	1.5512	3.1542
14103962BFF2D	0.796785	0.143352	0.696936	0.583428	3.41683	1.00183	1.67003	1.59476	0.609634	1.12892	0.862114	0.931228	0.0212318	2.16326	1.51206	2.35227	8.71119	0.806213	0.0858179	2.71069	4.69593	0.471999	2.64877	22.2375	3.71007	1.97441	1.39736	6.92356	0.307193	0.497388	0.817497	0.697827	2.63979	2.00833	2.01152	0.885201	1.58377	0.346315	1.42936	0.978591	2.84424	1.73729	0.111281	0.273266	0.0930189	0.771545	1.52817	2.58018
14103975BFF2D	0.89815	0.205002	0.630119	0.57167	3.85473	1.177	1.56434	1.59468	0.660632	0.957401	0.792529	0.607392	0.0297685	1.67986	1.2884	2.37306	7.43783	0.779419	0.0879316	3.03879	3.77276	0.34291	2.30803	25.2696	3.89624	1.38721	1.94131	6.2938	0.263222	0.667043	0.945951	0.545565	2.39837	2.00852	1.99174	0.778561	1.42608	0.28343	1.33306	0.885956	3.46299	1.70282	0.0477441	0.456317	0.0609109	0.706429	1.59696	2.99775
14103989BFF2D	1.13573	0.208164	0.589606	0.639835	4.35645	1.50358	1.54141	1.54641	0.795171	1.02702	0.694662	0.831306	0.02414	1.37343	1.25958	1.7024	9.04925	0.809165	0.103357	3.99435	4.43796	0.538277	1.92735	19.0123	2.94588	2.12632	2.91959	5.82189	0.197668	0.422125	0.639085	0.517636	2.1741	2.46703	2.48972	0.936312	1.63807	0.351504	1.64942	1.02892	4.57376	2.13761	0.0933114	0.370796	0.156635	0.738544	1.82989	2.67324
14104098BFF2D	0.82963	0.184798	0.73198	0.656118	3.17385	2.29594	2.1102	2.00722	0.684017	1.37611	0.696322	0.787702	0.0261757	1.38402	1.59484	1.73175	8.16503	0.877671	0.126412	3.32925	4.62033	0.518342	2.16506	22.1179	2.64469	1.56271	3.35778	4.3784	0.182603	0.413796	0.664503	0.54491	2.42212	2.50417	2.49759	0.860743	1.66835	0.287776	1.76945	1.25455	3.62393	1.53144	0.0247651	0.244124	0.149531	0.867483	1.63308	2.72079
14104127BFF2D	0.92683	0.218919	0.62351	0.484202	4.02506	2.37797	1.90775	1.97746	0.910614	1.2215	0.718794	0.933142	0.0230728	1.90008	1.84294	2.80373	8.13371	0.88384	0.131417	3.93157	4.70881	0.498296	3.40634	15.9372	4.70587	1.72181	0.0145293	7.91299	0.285526	0.657248	0.963289	0.850755	3.34621	2.0858	2.06371	0.965139	1.59001	0.290423	1.65433	1.15778	1.31678	1.75016	0.0608382	0.449212	0.0949032	0.725977	1.68154	3.12849
14104162BFF2D	1.0678	0.155442	0.492511	0.542951	3.41085	1.22314	2.0343	2.05154	0.520301	1.26432	0.788296	0.923177	0.0310564	2.17271	1.83227	2.20436	8.79431	1.11262	0.151159	3.39569	3.33695	0.58145	2.74463	15.8276	3.8979	1.97711	2.73291	7.00653	0.229871	0.956911	0.966924	0.670014	2.8279	2.30824	2.29544	0.975491	1.8349	0.399235	1.9173	0.940419	3.13311	2.03923	0.0812285	0.441696	0.130223	0.811803	1.72722	3.03903
14104197BFF2D	1.24292	0.234356	0.809612	0.473579	4.25421	1.46248	1.72904	1.81451	0.701668	1.11044	0.727004	0.813013	0.0290695	2.58105	1.86512	2.14348	9.31291	0.856483	0.165949	3.83644	4.11	0.51565	3.01976	15.2348	3.55888	1.319	2.0208	7.99165	0.305763	0.597592	0.767608	0.683667	2.50218	2.3901	2.4101	1.11378	1.62563	0.402572	1.82298	1.13811	2.86688	1.6867	0.0692067	0.376503	0.147881	0.785543	1.65196	2.72146
14104209BFF2A	1.05653	0.255272	0.763888	0.57565	3.27749	1.30394	2.40478	2.18755	0.814719	1.38073	0.760551	1.18849	0.036817	1.27339	1.91623	3.28035	9.53627	0.732113	0.116198	3.99229	4.01231	0.717505	2.4885	17.61	3.69293	1.25693	0.00485702	8.15746	0.181415	0.461973	0.64376	0.497567	3.97753	2.32114	2.31387	1.01085	1.79139	0.382407	1.8153	1.16035	1.09984	1.54954	0.0513139	0.354896	0.159244	0.68725	2.00536	2.74125
14104212BFF2D	0.852556	0.209826	0.715218	0.399855	2.94162	1.83013	2.33927	2.06802	0.797683	1.0457	0.401725	0.730651	0.0159007	2.02297	1.48858	2.03326	7.82811	0.949051	0.132817	2.86383	4.3387	0.452389	2.96703	25.8986	3.14022	1.70714	0.00545611	7.22466	0.182078	0.7902	0.717088	0.543584	2.55595	1.86038	1.84385	0.85162	1.44556	0.284653	1.80192	1.21671	2.7014	1.33503	0.0227598	0.235548	0.138741	0.672192	1.39739	2.00239
14104232BFF2D	1.12923	0.239063	0.686278	0.356902	4.29775	1.34392	2.39171	2.34985	1.0907	1.31406	0.730979	0.777273	0.031166	2.35625	1.9179	2.7657	9.21217	0.708543	0.191802	3.6905	2.72546	0.533405	3.13671	13.3175	4.80824	1.72542	0.00699529	8.90333	0.208608	0.672486	0.750259	0.618088	3.34995	2.35608	2.35076	1.0938	1.69607	0.317575	1.97933	1.31546	2.66563	1.82998	0.05764	0.353006	0.157195	0.795359	1.7664	2.92759
14104320BFF2D	0.874106	0.118463	0.593443	0.548334	3.89127	2.32786	1.98296	2.06902	0.787842	1.05749	0.950566	0.748946	0.017834	1.23994	1.78941	1.94959	8.54788	0.992973	0.125483	3.45955	3.12098	0.535422	2.47541	22.4335	3.46996	1.73643	1.32092	6.22365	0.274934	0.38799	0.685922	0.570929	2.74135	2.21121	2.21613	0.961339	1.77581	0.320447	1.67684	1.15412	2.68595	1.91138	0.0930836	0.311166	0.142026	0.709526	1.80099	1.97965
14200622BFF2D	1.29096	0.221976	0.775363	0.410579	3.32654	2.06274	2.87058	3.03145	1.26474	0.902222	0.88322	1.02776	0.0216344	0.90038	2.37299	2.51754	8.19174	0.766152	0.322147	4.03015	6.14653	0.62008	2.18112	17.7221	3.02881	1.23611	0.00563231	6.80851	0.263192	0.363047	0.75673	0.626344	3.61341	2.30646	2.32714	1.29475	1.81976	0.379733	2.1367	1.47398	1.04835	1.47819	0.0621133	0.29388	0.125648	0.547492	1.58278	2.56049
14200782BFF2D	1.1574	0.296132	0.867564	0.595931	5.12857	1.43346	2.23085	2.27576	0.680017	1.01518	0.975041	1.1848	0.0385476	1.30107	2.13666	2.81993	13.4745	0.931372	0.224711	3.51517	5.3984	0.663338	2.92291	4.00293	3.25876	1.65637	2.01901	6.81338	0.292256	0.707906	0.948327	0.614548	4.0228	3.00575	3.02866	1.33311	1.93949	0.349074	2.25646	1.36169	3.53856	1.88434	0.110037	0.466655	0.172738	0.814137	1.7662	2.36947
14200916BFF2D	0.89809	0.153124	0.74383	0.648128	3.57241	2.57402	2.44382	2.41716	0.80136	1.59466	1.00661	1.03315	0.0237364	1.67366	1.8842	2.53417	9.44665	1.15389	0.155665	2.92482	2.14487	0.587354	2.11919	13.1102	2.96094	2.09475	3.59263	5.35096	0.236553	0.578919	0.747453	0.702521	2.8502	2.91682	2.93601	1.05073	1.89453	0.345286	2.18472	1.24121	4.57734	1.73222	0.0680731	0.360155	0.215898	0.805091	1.85863	3.05356
14201968BFF2D	0.95206	0.0900397	0.721034	0.922716	3.22809	1.58535	1.45521	1.53818	0.557491	1.03632	0.836834	0.881567	0.0251385	0.854612	1.53727	1.75807	9.34281	0.996697	0.0917602	4.29299	4.62251	0.618999	1.34787	20.0849	3.0364	2.13634	3.13308	5.00628	0.24283	0.401642	0.748371	0.512136	2.32722	2.68107	2.68685	0.988238	1.68624	0.365702	1.73699	1.15126	3.90067	1.76911	0.0731692	0.479734	0.0961092	0.805004	1.92849	2.72853
15100022BFF2D	0.929488	0.127901	0.548695	0.619313	3.60609	1.23506	1.66953	1.81219	0.617061	1.16056	0.757361	0.990582	0.0180439	1.81894	1.83692	3.14643	8.98391	0.793553	0.142897	2.92714	3.35437	0.526842	2.4102	23.7061	2.31745	1.48102	1.32961	3.52477	0.180093	0.571345	0.735577	0.48168	3.65381	2.69177	2.69786	1.07443	1.79733	0.340792	2.02352	1.18293	2.77811	1.63383	0.0984625	0.303007	0.141858	0.71026	1.5319	2.97936
15100029BFF2D	1.42003	0.199456	0.673552	0.824802	4.40902	2.18119	1.90302	1.78606	1.04617	1.23983	1.00416	0.771339	0.0213264	2.02159	1.82936	2.9032	9.96647	1.22755	0.114789	4.13571	2.96005	0.453211	3.08649	14.5482	4.49388	1.8813	0.0371984	4.90857	0.38024	0.639302	0.844949	0.81635	3.70648	2.22036	2.2122	1.08195	1.82778	0.416701	1.98921	1.15526	1.45619	2.24527	0.0469771	0.364122	0.216753	0.789717	1.97874	3.56392
15100221BFF2D	0.869938	0.132351	0.54901	0.769312	3.27729	2.43694	1.57861	1.58094	0.660494	1.12887	0.751086	0.903504	0.0343177	1.74189	1.38664	3.30875	10.1495	1.04669	0.103244	2.62819	4.13676	0.386098	2.90035	20.341	3.41352	1.88396	1.49541	6.28491	0.23906	0.613162	0.834627	0.572858	2.54033	1.98058	1.97857	0.913053	1.45581	0.319717	1.57716	0.975315	3.04819	1.62594	0.104456	0.354398	0.127964	0.750093	1.55513	2.55405
15100281BFF2D	1.15189	0.246581	0.716251	0.743278	4.21534	1.65545	1.96255	2.02226	1.18592	1.62274	0.762901	0.829208	0.0437896	1.49352	1.68292	2.92111	10.0546	0.908979	0.100706	4.06543	4.37973	0.507804	2.74589	12.7697	5.01611	1.59043	0.00511608	9.14862	0.330155	0.663003	0.79518	0.707028	3.06446	1.93745	1.94717	1.07512	1.63866	0.36001	1.72452	1.04126	1.40164	2.17322	0.0754621	0.336853	0.149612	0.6765	1.68033	3.67354
15100295BFF2D	1.02945	0.224752	0.598427	0.50317	3.40223	2.07062	1.84442	2.00359	1.0365	1.0206	0.86954	0.812098	0.0268827	1.52506	1.65843	2.35356	8.21251	0.861391	0.0914809	3.48432	3.6164	0.449901	2.94846	24.9031	3.48124	1.70589	0.00576414	7.6834	0.402943	0.550227	0.728865	0.628241	2.59441	1.67016	1.65918	0.9161	1.3334	0.276728	1.45291	0.922361	1.0452	1.86952	0.104748	0.370147	0.1286	0.683746	1.52511	2.71426
15100350BFF2D	0.965322	0.172971	0.684329	0.621692	4.01633	2.77137	1.77583	1.81935	0.695379	1.37554	0.88205	1.08631	0.0323616	1.85617	1.73569	2.15943	11.2743	0.960417	0.0986634	3.40648	2.7447	0.492809	2.67316	14.1475	3.18626	1.76872	3.51986	5.7947	0.318654	0.574108	0.814678	0.632404	2.27873	2.55871	2.55927	0.881994	1.69605	0.311663	1.74409	0.937979	4.66807	1.60754	0.0750405	0.356316	0.203698	0.914807	1.67942	2.46907
15100360BFF2D	0.937227	0.112224	0.742189	0.59855	3.11206	2.40035	2.11254	1.99851	0.718461	1.14263	0.838772	1.07599	0.0260007	1.83328	1.82894	2.35684	10.1382	0.912096	0.135083	3.80325	3.83707	0.537927	2.45128	14.5457	2.65167	1.30886	2.90466	7.02219	0.262948	0.519211	0.728353	0.519011	2.32576	2.82184	2.79404	1.02191	1.80982	0.426304	1.95814	1.18046	4.46717	1.68209	0.0953804	0.365948	0.196776	0.657703	1.67467	2.40991
15100365BFF2D	0.993466	0.167487	0.598578	0.557004	3.88777	1.34992	1.64396	1.67213	0.563171	1.54995	0.741081	0.899498	0.0213636	1.58723	1.96521	2.6646	7.68412	1.51192	0.0799244	4.11871	5.23626	0.620538	2.35799	19.7261	3.0602	1.82231	1.5918	6.29879	0.268735	0.639674	0.598976	0.541011	2.87589	2.11989	2.11873	0.971147	1.76052	0.289741	1.65995	1.10088	2.64311	1.71931	0.0715302	0.450743	0.135979	0.905227	1.67638	2.48148
15100382BFF2D	1.01899	0.160811	0.803995	0.638993	3.42391	1.91009	1.67882	1.73815	0.953371	1.08071	0.82932	0.901823	0.036401	1.65217	1.5747	2.2204	8.66769	0.772384	0.150992	3.27256	3.95346	0.385922	3.04691	21.0793	3.68991	1.65738	0.0088009	8.37624	0.3318	0.558109	0.734486	0.520151	2.75151	1.8713	1.84017	1.00127	1.43245	0.306535	1.56728	0.931279	2.79048	2.19849	0.0590319	0.314198	0.204396	0.77388	1.44897	2.67996
15100439BFF2D	1.16189	0.194456	0.647557	0.672595	3.92921	1.55359	1.71546	1.66216	0.731852	1.27913	0.871557	0.990795	0.0237837	1.04195	1.82671	2.1095	11.2157	1.11552	0.161108	4.2878	5.22892	0.524728	2.31966	18.2711	3.40383	1.54086	0.00650384	8.12651	0.157899	0.487448	0.670236	0.475163	3.22644	2.00984	2.01377	1.00484	1.56564	0.312801	1.70258	0.869517	1.0861	1.93162	0.0670151	0.399816	0.188101	0.679992	1.652	2.88477
15100447BFF2D	0.959471	0.213932	0.631353	0.534377	3.96949	3.09741	1.96999	1.98549	1.0037	1.02448	0.689591	0.72998	0.0595173	1.33085	1.45378	2.51198	8.95344	1.11287	0.12447	3.29914	2.93154	0.520097	2.8141	22.5908	3.8032	1.65279	0.039696	8.33019	0.236791	0.600928	0.756302	0.646858	2.54374	1.66068	1.63963	1.00801	1.45005	0.246168	1.46987	0.8926	1.11261	1.82745	0.0723586	0.23061	0.171892	0.58425	1.43151	3.07998
15100480BFF2A	1.09767	0.191433	0.759373	0.58758	4.14593	2.34709	2.31837	2.26227	0.969472	0.891011	0.960344	1.16716	0.0391789	1.34106	1.76823	2.30376	9.28247	1.50213	0.157536	3.448	3.60328	0.544658	2.23684	18.8365	3.15892	1.55977	1.61654	7.02091	0.217279	0.548966	0.554504	0.415993	2.58073	2.2733	2.25161	0.836294	1.47823	0.278406	1.59049	1.07824	2.40704	1.72638	0.0713322	0.251124	0.184715	0.702912	1.93648	2.49847
15100630BFF2D	0.966364	0.164377	0.793578	0.482194	3.84197	1.24273	1.54198	1.53353	0.966502	0.93222	0.771336	0.718994	0.0158081	1.54322	1.28248	3.36019	8.53253	1.26309	0.105097	3.23354	4.3352	0.442444	2.33409	21.859	3.14352	1.66679	1.20422	7.51309	0.35242	0.526907	0.761042	0.447039	2.41368	2.12826	2.11774	0.900099	1.3311	0.309453	1.63141	1.02077	3.09251	1.82032	0.060751	0.396674	0.0774323	0.397593	1.57355	2.85112
15100635BFF2D	0.978045	0.195944	0.71914	0.634736	4.24136	1.16906	1.59103	1.59932	0.568269	1.15493	0.763045	0.848008	0.0392804	1.01875	1.51877	2.67762	8.1167	0.762486	0.127445	3.85196	4.82798	0.526956	2.62055	21.8537	4.14639	1.71899	0.00792721	7.7552	0.313328	0.690785	0.798667	0.748105	3.1062	1.92062	1.91854	0.934344	1.49067	0.310889	1.79912	1.03709	1.15559	1.58997	0.109101	0.299405	0.135068	0.746428	1.72884	3.13364
15100684BFF2D	1.0524	0.128814	0.785032	0.546591	4.441	1.55541	1.54066	1.48801	0.703656	1.06503	0.814536	0.858888	0.0215011	1.1089	1.7225	2.54687	9.50244	1.28611	0.170466	4.57733	5.24685	0.56761	2.48246	19.1228	3.18255	1.74043	1.19056	4.48525	0.283564	0.550545	0.839797	0.542638	2.60771	2.44206	2.42114	1.04478	1.75577	0.38837	1.83579	1.16771	2.75533	1.7952	0.0943928	0.253289	0.150411	0.489512	1.50074	3.14659
15100722BFF2D	0.848869	0.193848	0.741245	0.606803	3.71597	2.09541	2.11276	2.18709	0.708852	1.14469	0.658178	0.925543	0.0107585	0.967875	1.43217	2.09307	7.6022	1.17404	0.0884847	3.24088	3.36799	0.500777	1.54766	20.6524	2.69282	1.83039	4.11563	4.84928	0.297496	0.762255	0.668508	0.647654	2.45411	2.75803	2.77316	0.92948	1.90542	0.363762	1.98272	1.23122	4.06379	1.39346	0.0771026	0.413851	0.133195	0.949009	1.45941	2.63069
15100727BFF2D	1.24474	0.16945	0.742012	0.572898	3.4853	1.3425	2.03928	1.96285	0.944009	0.916502	0.897856	1.09544	0.0267089	1.41305	1.83531	2.25413	10.3921	1.23512	0.157482	4.14106	3.96014	0.626735	2.13516	19.3401	3.07627	1.4401	0.272632	5.90082	0.198385	0.488529	0.490125	0.439563	2.88124	2.39188	2.40464	1.01154	1.79235	0.312024	1.86081	1.16965	3.09601	1.90255	0.0902475	0.438933	0.162479	0.896596	1.92241	2.43026
15100729BFF2D	1.47636	0.189167	0.999332	0.56252	3.25537	1.62093	1.82602	1.83666	0.851514	0.814843	0.817333	1.20366	0.0455751	1.40875	1.6684	2.66901	8.17356	1.11206	0.138913	3.95809	5.38163	0.662574	1.86745	16.7313	2.54187	1.56163	1.48338	6.65683	0.158834	0.383163	0.455072	0.385426	3.18037	2.82052	2.82301	1.29255	2.0594	0.479444	2.27068	1.35427	3.02621	1.54774	0.122766	0.409572	0.185998	0.853703	1.54563	3.13095
15100769BFF2D	1.19475	0.0926285	0.727927	0.772482	3.1341	1.39636	2.41522	2.33802	0.713797	0.839611	0.864785	1.17683	0.0524588	1.28462	1.76508	2.14383	9.4153	1.18349	0.167662	4.86237	5.60064	0.580403	1.80894	9.84395	2.68135	2.07182	2.84469	5.89731	0.172535	0.427845	0.624525	0.488695	3.05144	3.23729	3.28054	1.18132	2.28816	0.415881	2.20295	1.5657	4.70981	2.20267	0.0482902	0.341334	0.0720023	0.912859	2.08731	2.81843
15100774BFF2D	1.54072	0.250049	0.856342	0.861434	4.43639	1.69104	2.79627	2.67596	1.24123	1.14628	1.06226	0.995636	0.0519831	1.42052	1.92815	3.04303	9.54399	1.17174	0.172393	3.38283	0.740706	0.46021	2.69898	4.75486	3.29127	3.12822	3.5165	4.50746	0.208251	0.531289	0.728612	0.400482	3.74989	3.3858	3.37922	1.27751	2.54707	0.533941	2.44183	1.69953	6.09963	2.34009	0.0273707	0.730628	0.162315	0.577118	2.36237	3.45062
15100775BFF2D	1.2357	0.239818	1.09926	0.553863	3.08373	1.41927	2.54849	2.30476	0.94508	0.767797	0.718204	1.29384	0.0181839	1.13067	1.95564	2.79706	8.05225	1.03447	0.183774	4.56082	6.52145	0.736428	1.86109	9.39322	2.86209	1.22526	1.27384	6.20285	0.176961	0.540961	0.557129	0.480442	4.43038	3.67622	3.68492	1.51987	2.64659	0.583296	2.84044	1.95652	3.23504	1.99144	0.0905567	0.351542	0.0768482	0.929879	1.75521	2.45684
15100802BFF2D	1.55494	0.192443	0.776269	0.441928	3.66829	1.9274	2.72965	2.92477	1.28554	0.773445	0.763985	0.903482	0.0338859	0.760455	1.96947	4.24957	8.57016	1.0547	0.133284	4.32991	4.92446	0.891198	1.34244	18.9854	2.05687	0.886398	0.0217434	5.13441	0.100104	0.353119	0.38164	0.477226	4.66806	2.62601	2.59636	1.22879	1.82913	0.46946	2.40152	1.78607	2.45913	0.872137	0.0799142	0.321351	0.118883	0.867619	1.49055	1.58642
15100821BFF2D	1.45259	0.222246	0.848948	0.361988	2.85169	1.82196	2.92399	2.73226	1.50522	0.829188	0.76829	0.880596	0.0360855	1.48096	2.46058	1.97382	7.82106	1.11314	0.175147	4.65632	2.01807	0.602472	1.29127	17.0962	1.89792	1.10155	2.34876	4.95939	0.157072	0.44391	0.48845	0.403386	3.20782	3.46825	3.48092	1.49917	2.2488	0.515368	2.57153	1.53188	4.50971	1.91107	0.0713287	0.34035	0.118136	0.815519	1.70914	2.27646
15100827BFF2D	1.12722	0.137935	0.767966	0.598721	3.34089	1.11452	1.66031	1.80707	0.683195	0.916151	0.911158	1.04301	0.0495601	1.04377	2.17658	2.49374	8.07885	0.858953	0.162864	4.38879	5.97792	0.576537	2.17469	17.6903	3.29203	1.65429	1.43258	6.31962	0.184354	0.442172	0.580868	0.481946	3.53093	2.71377	2.69122	1.08149	1.77696	0.383917	1.9502	1.11637	3.08218	1.77097	0.0568999	0.354426	0.103484	0.782547	1.86106	2.57501
15100849BFF2D	1.40176	0.205307	0.807478	0.610317	3.71301	3.1386	2.86319	3.2035	1.23755	1.25545	0.989644	0.886757	0.038187	1.02	2.31664	2.89738	6.71447	1.46693	0.228084	5.13096	4.386	0.622458	1.97005	15.9482	3.49572	1.3175	0.0100656	6.68988	0.139932	0.419175	0.755438	0.385605	3.55658	2.32167	2.29547	1.19033	1.89041	0.403713	2.23394	1.38495	1.01979	1.30593	0.0753881	0.259215	0.0798502	0.622147	1.73356	3.36175
15100858BFF2D	1.21747	0.113054	0.801256	0.564247	3.43696	3.23106	2.74559	2.56578	1.35437	1.34948	0.866657	1.00664	0.0259927	1.00072	1.86663	2.49605	7.82847	1.46025	0.261325	5.10072	6.50531	0.637008	1.58341	17.6153	2.78723	1.32763	0.927726	2.64539	0.184418	0.469965	0.532432	0.470059	3.12174	2.67604	2.68074	1.19599	1.82718	0.475415	2.17002	1.37375	2.52987	1.52509	0.0662395	0.438616	0.165319	0.750156	1.69307	2.33213
15100876BFF2D	1.49181	0.265531	0.762883	0.411084	3.58477	1.35464	2.40919	2.28652	0.747458	0.780685	0.651081	0.834894	0.0242051	1.48718	2.05389	2.3669	7.40716	1.23897	0.192875	5.01198	5.99473	0.56453	1.72255	14.2852	3.0676	1.08891	1.44808	7.34872	0.178981	0.402304	0.480155	0.406774	3.85537	2.95946	2.98129	1.33297	2.06682	0.402787	2.22522	1.37518	2.73026	1.90987	0.0533237	0.379347	0.167059	0.709761	1.67821	2.8208
15100889BFF2D	1.2153	0.10906	0.838426	0.599051	2.96599	1.98812	2.65055	3.08111	1.16043	1.0176	0.586977	0.999791	0.0435684	1.3105	1.77395	2.61321	9.53463	1.21524	0.221292	4.48982	4.02787	0.616968	2.17513	16.1577	2.82988	1.42607	1.27066	5.87967	0.142223	0.343762	0.54057	0.43407	3.05502	2.58366	2.59212	1.10835	1.96008	0.360121	1.97643	1.44354	2.94824	1.9002	0.0896406	0.290066	0.122692	0.948878	1.80811	2.55367
15100905BFF2D	1.37256	0.146185	0.711146	0.47351	3.61626	2.29815	2.42348	2.23989	1.01204	0.606963	0.733881	1.05637	0.0528017	1.14459	1.93979	2.26655	8.2083	1.31015	0.21797	5.01207	6.45914	0.60145	1.90802	13.5651	2.88238	1.40666	1.05285	7.61918	0.247582	0.536201	0.538986	0.464643	3.25728	2.39745	2.39244	1.32771	1.95469	0.462143	2.04375	1.42951	2.58921	1.72256	0.0883817	0.583149	0.238716	0.74144	1.80123	2.84544
15100949BFF2D	1.30088	0.193613	1.0221	0.538458	3.4669	1.30746	2.16477	2.08727	0.779937	1.02559	0.889473	1.28069	0.0485824	1.57081	2.32457	3.45135	8.82511	1.3882	0.225523	4.39143	4.93113	0.727272	1.5446	13.4561	2.30185	1.22073	1.04728	6.20596	0.165536	0.482054	0.60527	0.380121	3.82433	2.9874	3.01679	1.2963	2.17524	0.437928	2.08848	1.35171	3.15833	2.07901	0.0840143	0.41761	0.193426	0.991717	1.88191	2.66518
15100979BFF2D	1.11094	0.23438	0.693189	0.52418	2.97756	1.15875	2.15129	2.45456	0.812199	0.8552	0.828704	1.00321	0.0363261	0.955926	2.30197	2.79153	8.73193	0.903985	0.259703	5.24604	8.00427	0.702978	1.60312	13.6123	2.46957	1.28844	0.93659	5.71424	0.166339	0.533848	0.555813	0.455734	4.24505	3.00293	3.02627	1.34237	2.22803	0.484981	2.36435	1.59317	2.88424	1.65441	0.073623	0.256548	0.169292	0.730405	1.52177	2.34772
15100987BFF2D	1.35439	0.243916	0.856879	0.530391	3.30931	2.30449	2.53486	2.84987	1.14224	1.36995	0.89008	1.15952	0.0197198	0.935364	2.14817	2.80609	8.2603	1.54904	0.20358	5.30212	4.83684	0.638169	1.72301	14.1136	3.19891	1.09527	0.00749353	6.8674	0.238932	0.485107	0.835725	0.509165	3.62439	2.50657	2.49298	1.33001	2.22235	0.482096	2.30829	1.55353	1.25551	1.79547	0.111112	0.492278	0.175363	0.696539	1.68651	2.94704
15200239BFF2D	0.916388	0.144308	0.511983	0.586486	3.35136	1.31946	1.58544	1.56176	0.601102	0.906232	0.92436	0.883407	0.0269065	1.48214	1.68752	2.94785	11.2211	0.895223	0.0888342	3.35871	5.78969	0.541357	2.91753	20.0883	3.42391	1.50226	0.00873157	7.87915	0.221848	0.614389	0.749823	0.634984	3.34623	1.96622	1.98264	0.994165	1.51317	0.360272	1.49054	1.09073	1.36473	1.2898	0.0765436	0.294738	0.140797	0.707542	1.66659	2.34281
