# Supplementary material for: Germline-Encoded TCR-MHC Contacts Promote TCR V Gene Bias in Umbilical Cord Blood T Cell Repertoire
Source: Front Immunol. 2019 Aug 30;10:2064. doi: 10.3389/fimmu.2019.02064 (PMC6730489; doi:10.3389/fimmu.2019.02064)
Supplement: Supplementary file 6 [file Table_6.XLSX]

## Sheet: Supplementary Table 6
Supplementary Table 6. Results of QTL analysis between MHC SNPs and TRBV gene usage.
TRBV gene ID	SNP in MHC locus	beta	t-stat	p-value	FDR	Significant at 5% FDR
TRBV20-1	HLA-DRB1.T.32551970.A_T	0.833674	6.63005	3.08695e-10	1.00165e-05	TRUE
TRBV20-1	HLA-DQA1.T.32605288.C_T	1.02665	6.40845	1.04242e-09	1.62348e-05	TRUE
TRBV20-1	HLA-DRB1.A.32552078.T_T	0.972507	6.31128	1.76327e-09	1.62348e-05	TRUE
TRBV20-1	HLA-DRB1.G.32552091.G_A	0.771777	6.13924	4.41704e-09	1.62348e-05	TRUE
TRBV20-1	HLA-DRB1.G.32551892.T_T	0.973621	6.11565	5.00333e-09	1.62348e-05	TRUE
TRBV20-1	HLA-DRB1.A.32552081.C_T	0.973621	6.11565	5.00333e-09	1.62348e-05	TRUE
TRBV20-1	HLA-DRB1.C.32552087.G_T	0.973621	6.11565	5.00333e-09	1.62348e-05	TRUE
TRBV20-1	HLA-DRB1.G.32552091.A_T	0.973621	6.11565	5.00333e-09	1.62348e-05	TRUE
TRBV20-1	HLA-DRB1.G.32552137.T_T	0.973621	6.11565	5.00333e-09	1.62348e-05	TRUE
TRBV20-1	HLA-DRB1.A.32552144.T_T	0.973621	6.11565	5.00333e-09	1.62348e-05	TRUE
TRBV20-1	HLA-DQB1.C.32632694.G_T	0.761282	5.89292	1.59893e-08	3.4987e-05	TRUE
TRBV20-1	HLA-DQB1.C.32632744.T_T	0.761282	5.89292	1.59893e-08	3.4987e-05	TRUE
TRBV20-1	HLA-DRB1.A.32552078.A_A	0.867471	5.89069	1.61737e-08	3.4987e-05	TRUE
TRBV20-1	HLA-DRB1.T.32552080.C_T	0.867471	5.89069	1.61737e-08	3.4987e-05	TRUE
TRBV20-1	HLA-DRB1.C.32552131.A_T	0.867471	5.89069	1.61737e-08	3.4987e-05	TRUE
TRBV20-1	HLA-DRB1.T.32551990.G_T	0.643666	5.04923	9.99365e-07	0.00190749	TRUE
TRBV20-1	HLA-DRB1.T.32551999.A_T	0.643666	5.04923	9.99365e-07	0.00190749	TRUE
TRBV13	HLA-A.T.29910558.C_T	-0.119229	-4.91365	1.86311e-06	0.00277438	TRUE
TRBV20-1	HLA-DRB1.A.32552081.A_A	0.612257	4.91747	1.83101e-06	0.00277438	TRUE
TRBV20-1	HLA-DQB1.G.32629146.A_T	0.628967	4.90176	1.96655e-06	0.00277438	TRUE
TRBV20-1	HLA-DQB1.C.32629764.T_T	0.628967	4.90176	1.96655e-06	0.00277438	TRUE
TRBV20-1	HLA-DQB1.C.32629891.T_T	0.628967	4.90176	1.96655e-06	0.00277438	TRUE
TRBV20-1	HLA-DQB1.C.32629955.T_T	0.628967	4.90176	1.96655e-06	0.00277438	TRUE
TRBV20-1	HLA-DRB1.G.32549362.A_T	0.669439	4.83191	2.6963e-06	0.0036454	TRUE
TRBV20-1	HLA-DRB1.T.32551960.C_T	0.680387	4.79654	3.15956e-06	0.00410086	TRUE
TRBV13	HLA-A.G.29911190.A_A	-0.109953	-4.73712	4.11627e-06	0.00506245	TRUE
TRBV20-1	HLA-DRB1.G.32551935.G_A	0.60715	4.73191	4.21247e-06	0.00506245	TRUE
TRBV20-1	HLA-DRB1.C.32549392.T_T	0.70142	4.67849	5.33126e-06	0.0050879	TRUE
TRBV20-1	HLA-DRB1.G.32549581.A_T	0.70142	4.67849	5.33126e-06	0.0050879	TRUE
TRBV20-1	HLA-DRB1.T.32549587.G_T	0.70142	4.67849	5.33126e-06	0.0050879	TRUE
TRBV20-1	HLA-DRB1.G.32551935.C_T	0.70142	4.67849	5.33126e-06	0.0050879	TRUE
TRBV20-1	HLA-DRB1.T.32551936.A_T	0.70142	4.67849	5.33126e-06	0.0050879	TRUE
TRBV20-1	HLA-DRB1.A.32551937.C_T	0.70142	4.67849	5.33126e-06	0.0050879	TRUE
TRBV20-1	HLA-DRB1.C.32557422.T_T	0.70142	4.67849	5.33126e-06	0.0050879	TRUE
TRBV20-1	HLA-DRB1.T.32552080.T_A	0.65745	4.66505	5.65502e-06	0.00524269	TRUE
TRBV7-6	HLA-B.C.31322980.T_A	0.0364284	4.49039	1.20304e-05	0.0108434	TRUE
TRBV13	HLA-A.C.29910750.T_T	-0.172886	-4.43574	1.51701e-05	0.0123382	TRUE
TRBV13	HLA-A.G.29912149.C_T	-0.172886	-4.43574	1.51701e-05	0.0123382	TRUE
TRBV20-1	HLA-DRB1.G.32549357.A_T	0.638188	4.435	1.52172e-05	0.0123382	TRUE
TRBV20-1	HLA-DQA1.T.32610436.C_A	-0.592704	-4.42927	1.559e-05	0.0123382	TRUE
TRBV7-6	HLA-B.C.31322911.T_A	0.0364499	4.44958	1.43073e-05	0.0123382	TRUE
TRBV7-9	HLA-B.G.31324643.C_T	0.0786301	4.38384	1.88695e-05	0.014578	TRUE
TRBV13	HLA-A.A.29911064.G_A	0.106805	4.32363	2.4248e-05	0.0152167	TRUE
TRBV13	HLA-A.T.29912280.C_A	0.106805	4.32363	2.4248e-05	0.0152167	TRUE
TRBV13	HLA-A.C.29912368.T_A	0.106805	4.32363	2.4248e-05	0.0152167	TRUE
TRBV13	HLA-A.T.29912852.C_A	0.106805	4.32363	2.4248e-05	0.0152167	TRUE
TRBV13	HLA-A.A.29912856.T_A	0.106805	4.32363	2.4248e-05	0.0152167	TRUE
TRBV13	HLA-A.C.29910371.T_T	-0.155416	-4.31315	2.53237e-05	0.0152167	TRUE
TRBV13	HLA-A.C.29911149.T_T	-0.155416	-4.31315	2.53237e-05	0.0152167	TRUE
TRBV13	HLA-A.G.29912326.A_T	-0.155416	-4.31315	2.53237e-05	0.0152167	TRUE
TRBV13	HLA-A.A.29912345.T_T	-0.155416	-4.31315	2.53237e-05	0.0152167	TRUE
TRBV13	HLA-A.T.29912373.G_T	-0.155416	-4.31315	2.53237e-05	0.0152167	TRUE
TRBV20-1	HLA-DQA1.C.32609965.A_T	0.638791	4.34012	2.26447e-05	0.0152167	TRUE
TRBV7-6	HLA-B.A.31324666.C_A	0.0356488	4.34421	2.22623e-05	0.0152167	TRUE
TRBV13	HLA-A.T.29910557.A_T	-0.156655	-4.28409	2.85497e-05	0.0168433	TRUE
TRBV13	HLA-A.G.29910742.C_A	0.106771	4.21489	3.78921e-05	0.0219558	TRUE
TRBV13	HLA-A.G.29912087.T_T	-0.135013	-4.13504	5.23071e-05	0.0280129	TRUE
TRBV13	HLA-A.A.29912348.G_T	-0.135013	-4.13504	5.23071e-05	0.0280129	TRUE
TRBV13	HLA-A.G.29913037.A_T	-0.135013	-4.13504	5.23071e-05	0.0280129	TRUE
TRBV20-1	HLA-DRB1.A.32552060.A_A	0.564722	4.14575	5.01058e-05	0.0280129	TRUE
TRBV20-1	HLA-DQB1.C.32632694.C_T	-0.534131	-4.13053	5.32597e-05	0.0280129	TRUE
TRBV20-1	HLA-A.C.29910716.G_T	0.554259	4.11365	5.69789e-05	0.0280129	TRUE
TRBV20-1	HLA-A.T.29910730.A_T	0.554259	4.11365	5.69789e-05	0.0280129	TRUE
TRBV20-1	HLA-A.A.29911056.A_A	0.554259	4.11365	5.69789e-05	0.0280129	TRUE
TRBV20-1	HLA-A.G.29911115.C_T	0.554259	4.11365	5.69789e-05	0.0280129	TRUE
TRBV20-1	HLA-A.G.29911119.T_T	0.554259	4.11365	5.69789e-05	0.0280129	TRUE
TRBV20-1	HLA-DRB1.A.32552092.T_T	0.626943	4.06563	6.89632e-05	0.0333988	TRUE
TRBV10-3	HLA-DRB1.T.32551999.C_T	0.0776221	4.02457	8.10826e-05	0.0375852	TRUE
TRBV10-3	HLA-DRB1.C.32552000.T_T	0.0776221	4.02457	8.10826e-05	0.0375852	TRUE
TRBV20-1	HLA-A.C.29911154.A_T	0.546046	4.02919	7.96224e-05	0.0375852	TRUE
TRBV13	HLA-DRB1.G.32551957.C_A	-0.104224	-4.01897	8.28854e-05	0.0378798	TRUE
TRBV10-3	HLA-DQA1.G.32610437.A_T	0.087862	4.00523	8.74694e-05	0.0383541	TRUE
TRBV7-6	HLA-B.T.31324003.A_T	-0.0325782	-4.00837	8.63987e-05	0.0383541	TRUE
TRBV7-6	HLA-B.C.31324004.G_T	-0.0325782	-4.00837	8.63987e-05	0.0383541	TRUE
TRBV7-6	HLA-B.C.31324525.T_A	-0.0355572	-3.96719	0.000101455	0.0432673	TRUE
TRBV7-6	HLA-B.C.31324531.T_A	-0.0355572	-3.96719	0.000101455	0.0432673	TRUE
TRBV7-6	HLA-B.C.31324615.T_T	0.0335151	3.96411	0.000102675	0.0432673	TRUE
TRBV13	HLA-A.G.29910719.A_T	-0.143179	-3.95635	0.000105814	0.0434615	TRUE
TRBV13	HLA-A.G.29910721.C_T	-0.143179	-3.95635	0.000105814	0.0434615	TRUE
TRBV13	HLA-A.A.29911228.C_T	0.0994088	3.89229	0.000135443	0.0441379	TRUE
TRBV13	HLA-A.G.29910719.G_A	-0.133937	-3.89106	0.000136078	0.0441379	TRUE
TRBV13	HLA-B.T.31324523.C_T	-0.185803	-3.88344	0.000140108	0.0441379	TRUE
TRBV13	HLA-B.T.31324527.G_T	-0.185803	-3.88344	0.000140108	0.0441379	TRUE
TRBV13	HLA-B.G.31324528.A_T	-0.185803	-3.88344	0.000140108	0.0441379	TRUE
TRBV13	HLA-B.G.31324535.C_T	-0.185803	-3.88344	0.000140108	0.0441379	TRUE
TRBV13	HLA-B.A.31324537.T_T	-0.185803	-3.88344	0.000140108	0.0441379	TRUE
TRBV13	HLA-B.T.31324542.C_T	-0.185803	-3.88344	0.000140108	0.0441379	TRUE
TRBV13	HLA-B.G.31324552.C_T	-0.185803	-3.88344	0.000140108	0.0441379	TRUE
TRBV20-1	HLA-A.G.29911115.G_A	0.529007	3.90202	0.000130483	0.0441379	TRUE
TRBV20-1	HLA-A.G.29911119.G_A	0.529007	3.90202	0.000130483	0.0441379	TRUE
TRBV20-1	HLA-B.G.31324528.G_T	0.563034	3.89178	0.000135707	0.0441379	TRUE
TRBV7-9	HLA-DQB1.C.32632694.G_T	0.0735312	3.92446	0.000119697	0.0441379	TRUE
TRBV7-9	HLA-DQB1.C.32632744.T_T	0.0735312	3.92446	0.000119697	0.0441379	TRUE
TRBV7-9	HLA-DQB1.A.32632635.C_T	-0.074117	-3.88697	0.000138227	0.0441379	TRUE
TRBV7-9	HLA-DQB1.T.32632637.G_T	-0.074117	-3.88697	0.000138227	0.0441379	TRUE
TRBV9	HLA-A.A.29911064.G_A	0.143901	3.92804	0.000118054	0.0441379	TRUE
TRBV9	HLA-A.T.29912280.C_A	0.143901	3.92804	0.000118054	0.0441379	TRUE
TRBV9	HLA-A.C.29912368.T_A	0.143901	3.92804	0.000118054	0.0441379	TRUE
TRBV9	HLA-A.T.29912852.C_A	0.143901	3.92804	0.000118054	0.0441379	TRUE
TRBV9	HLA-A.A.29912856.T_A	0.143901	3.92804	0.000118054	0.0441379	TRUE
TRBV9	HLA-A.A.29911228.C_T	0.147197	3.91754	0.00012293	0.0441379	TRUE
TRBV9	HLA-A.T.29910759.T_A	-0.157924	-3.90155	0.000130717	0.0441379	TRUE
TRBV9	HLA-A.G.29910761.A_T	-0.157924	-3.90155	0.000130717	0.0441379	TRUE
TRBV13	HLA-A.G.29911114.A_A	0.10016	3.86471	0.000150489	0.0469525	TRUE
TRBV20-1	HLA-A.C.29910358.G_T	0.53203	3.85459	0.000156396	0.0472175	TRUE
TRBV30	HLA-DQB1.C.32632694.G_T	-1.76354	-3.85116	0.000158449	0.0472175	TRUE
TRBV30	HLA-DQB1.C.32632744.T_T	-1.76354	-3.85116	0.000158449	0.0472175	TRUE
TRBV9	HLA-A.C.29910358.G_T	-0.14258	-3.86035	0.000153005	0.0472175	TRUE
TRBV9	HLA-A.C.29912041.T_T	-0.168268	-3.85088	0.000158614	0.0472175	TRUE
TRBV13	HLA-DQB1.A.32632687.G_A	-0.13951	-3.84732	0.000160772	0.0474249	TRUE
TRBV20-1	HLA-DQB1.C.32632659.T_T	-0.562787	-3.83427	0.000168932	0.0482266	TRUE
TRBV20-1	HLA-DQB1.T.32632660.G_T	-0.562787	-3.83427	0.000168932	0.0482266	TRUE
TRBV7-6	HLA-B.T.31324003.T_T	0.0329603	3.83348	0.000169435	0.0482266	TRUE
TRBV7-6	HLA-B.C.31324004.C_T	0.0329603	3.83348	0.000169435	0.0482266	TRUE
TRBV13	HLA-B.C.31324176.G_T	-0.152525	-3.81728	0.000180137	0.0508268	FALSE
TRBV20-1	HLA-B.T.31324536.T_T	0.544797	3.81357	0.000182675	0.0510987	FALSE
TRBV13	HLA-DRB1.G.32551957.T_T	-0.140365	-3.79067	0.000199112	0.0552203	FALSE
TRBV7-6	HLA-C.C.31239616.A_T	-0.0341367	-3.76737	0.000217258	0.0587466	FALSE
TRBV7-6	HLA-C.G.31239617.T_T	-0.0341367	-3.76737	0.000217258	0.0587466	FALSE
TRBV7-6	HLA-C.T.31239621.T_A	-0.0341367	-3.76737	0.000217258	0.0587466	FALSE
TRBV7-9	HLA-B.G.31324864.G_A	0.077504	3.76266	0.000221119	0.0592963	FALSE
TRBV3-1	HLA-DQB1.C.32632638.A_T	0.224015	3.73081	0.000248937	0.063587	FALSE
TRBV3-1	HLA-DQB1.T.32632647.C_T	0.224015	3.73081	0.000248937	0.063587	FALSE
TRBV3-1	HLA-DQB1.A.32632781.C_T	0.224015	3.73081	0.000248937	0.063587	FALSE
TRBV3-1	HLA-DQB1.G.32632782.C_T	0.224015	3.73081	0.000248937	0.063587	FALSE
TRBV3-1	HLA-DQB1.A.32632783.C_T	0.224015	3.73081	0.000248937	0.063587	FALSE
TRBV7-6	HLA-B.T.31324602.T_T	0.0323981	3.73678	0.000243477	0.063587	FALSE
TRBV7-6	HLA-B.T.31324664.G_T	0.0320471	3.72404	0.000255256	0.063587	FALSE
TRBV7-6	HLA-B.A.31324666.T_T	0.0320471	3.72404	0.000255256	0.063587	FALSE
TRBV7-9	HLA-B.A.31324711.A_A	0.0758473	3.72846	0.000251112	0.063587	FALSE
TRBV7-9	HLA-B.A.31324711.G_T	0.075734	3.7225	0.000256715	0.063587	FALSE
TRBV7-6	HLA-B.G.31324528.T_A	-0.0339212	-3.71352	0.000265384	0.0652361	FALSE
TRBV13	HLA-A.T.29910558.A_T	0.0892245	3.70834	0.000270509	0.0655036	FALSE
TRBV13	HLA-A.A.29910562.C_T	0.0892245	3.70834	0.000270509	0.0655036	FALSE
TRBV20-1	HLA-DQA1.T.32605274.C_A	-0.477112	-3.67216	0.000309007	0.0662092	FALSE
TRBV20-1	HLA-DQA1.G.32609105.A_A	-0.477112	-3.67216	0.000309007	0.0662092	FALSE
TRBV20-1	HLA-DQA1.T.32609126.C_A	-0.477112	-3.67216	0.000309007	0.0662092	FALSE
TRBV20-1	HLA-DQA1.C.32609207.T_A	-0.477112	-3.67216	0.000309007	0.0662092	FALSE
TRBV20-1	HLA-DQA1.G.32609216.T_A	-0.477112	-3.67216	0.000309007	0.0662092	FALSE
TRBV20-1	HLA-DQA1.A.32609222.T_A	-0.477112	-3.67216	0.000309007	0.0662092	FALSE
TRBV20-1	HLA-DQA1.G.32609236.A_A	-0.477112	-3.67216	0.000309007	0.0662092	FALSE
TRBV20-1	HLA-DQA1.G.32609253.A_A	-0.477112	-3.67216	0.000309007	0.0662092	FALSE
TRBV20-1	HLA-DQA1.G.32609254.T_A	-0.477112	-3.67216	0.000309007	0.0662092	FALSE
TRBV20-1	HLA-DQA1.G.32609255.T_A	-0.477112	-3.67216	0.000309007	0.0662092	FALSE
TRBV20-1	HLA-DQA1.G.32609264.C_A	-0.477112	-3.67216	0.000309007	0.0662092	FALSE
TRBV20-1	HLA-DQA1.G.32609271.C_A	-0.477112	-3.67216	0.000309007	0.0662092	FALSE
TRBV20-1	HLA-DQA1.G.32609278.G_T	-0.477112	-3.67216	0.000309007	0.0662092	FALSE
TRBV20-1	HLA-DQA1.A.32609299.A_T	-0.477112	-3.67216	0.000309007	0.0662092	FALSE
TRBV20-1	HLA-DQA1.A.32609312.C_A	-0.477112	-3.67216	0.000309007	0.0662092	FALSE
TRBV20-1	HLA-DQA1.C.32610009.C_T	-0.477112	-3.67216	0.000309007	0.0662092	FALSE
TRBV20-1	HLA-DQA1.A.32610495.G_A	-0.477112	-3.67216	0.000309007	0.0662092	FALSE
TRBV7-9	HLA-B.T.31324641.A_T	0.0747799	3.67116	0.000310151	0.0662092	FALSE
TRBV18	HLA-DRB1.G.32552059.T_T	-0.136941	-3.63879	0.000349048	0.0740256	FALSE
TRBV7-6	HLA-B.A.31324539.T_T	-0.0385639	-3.63168	0.000358195	0.0754722	FALSE
TRBV20-1	HLA-DQB1.G.32632745.A_T	-0.477398	-3.60343	0.000396784	0.0830635	FALSE
TRBV9	HLA-A.A.29911056.C_T	-0.162518	-3.6008	0.000400577	0.0833201	FALSE
TRBV10-3	HLA-DRB1.A.32551995.C_T	0.0749955	3.58949	0.000417242	0.0856665	FALSE
TRBV18	HLA-DQA1.G.32610437.A_T	0.23766	3.58945	0.000417308	0.0856665	FALSE
TRBV20-1	HLA-B.C.31324526.G_A	0.513878	3.58781	0.000419778	0.0856665	FALSE
TRBV13	HLA-A.A.29911225.G_T	-0.123209	-3.57801	0.000434825	0.0881825	FALSE
TRBV7-6	HLA-B.C.31322303.G_A	0.0303176	3.56966	0.000448066	0.0903034	FALSE
TRBV7-6	HLA-B.G.31324100.T_A	0.0335196	3.56101	0.000462159	0.0925688	FALSE
TRBV20-1	HLA-DRB1.G.32551957.C_A	-0.510835	-3.5521	0.00047713	0.0949811	FALSE
TRBV20-1	HLA-DQB1.A.32632832.T_A	-0.566163	-3.54217	0.000494331	0.0978051	FALSE
TRBV18	HLA-B.C.31324201.C_A	0.162137	3.54044	0.000497383	0.0978127	FALSE
TRBV3-1	HLA-DQB1.C.32632627.C_A	0.22025	3.53546	0.000506297	0.0989659	FALSE
TRBV27	HLA-DRB1.G.32551935.G_A	-0.262349	-3.5302	0.000515858	0.100231	FALSE
TRBV10-3	HLA-DQA1.G.32605284.A_T	0.0693213	3.50601	0.00056205	0.107914	FALSE
TRBV10-3	HLA-DQA1.A.32605309.G_T	0.0693213	3.50601	0.00056205	0.107914	FALSE
TRBV30	HLA-DQB1.A.32632635.C_T	1.63126	3.48043	0.000615115	0.116721	FALSE
TRBV30	HLA-DQB1.T.32632637.G_T	1.63126	3.48043	0.000615115	0.116721	FALSE
TRBV11-1	HLA-DQB1.A.32629161.G_A	-0.0403217	-3.45247	0.000678479	0.116934	FALSE
TRBV11-1	HLA-DQB1.C.32629193.T_A	-0.0403217	-3.45247	0.000678479	0.116934	FALSE
TRBV11-1	HLA-DQB1.A.32629802.G_A	-0.0403217	-3.45247	0.000678479	0.116934	FALSE
TRBV11-1	HLA-DQB1.A.32629904.G_A	-0.0403217	-3.45247	0.000678479	0.116934	FALSE
TRBV11-1	HLA-DQB1.G.32634300.C_A	-0.0403217	-3.45247	0.000678479	0.116934	FALSE
TRBV11-1	HLA-DQB1.A.32634306.A_T	-0.0403217	-3.45247	0.000678479	0.116934	FALSE
TRBV11-1	HLA-DQB1.G.32634331.G_T	-0.0403217	-3.45247	0.000678479	0.116934	FALSE
TRBV11-1	HLA-DQB1.T.32634350.C_A	-0.0403217	-3.45247	0.000678479	0.116934	FALSE
TRBV13	HLA-A.A.29911228.T_T	-0.0848867	-3.47606	0.000624639	0.116934	FALSE
TRBV13	HLA-A.C.29910801.A_T	0.0852897	3.43559	0.000719619	0.116934	FALSE
TRBV13	HLA-A.A.29911260.C_T	0.0852897	3.43559	0.000719619	0.116934	FALSE
TRBV13	HLA-A.C.29911261.G_T	0.0852897	3.43559	0.000719619	0.116934	FALSE
TRBV13	HLA-DRB1.T.32551970.A_T	0.0842251	3.43124	0.00073062	0.116934	FALSE
TRBV19	HLA-B.C.31322303.G_A	0.128887	3.43911	0.000710865	0.116934	FALSE
TRBV20-1	HLA-DQB1.G.32629755.A_T	0.49205	3.46165	0.000657028	0.116934	FALSE
TRBV20-1	HLA-DQB1.T.32634301.C_T	0.49205	3.46165	0.000657028	0.116934	FALSE
TRBV20-1	HLA-DQB1.G.32634355.A_T	0.49205	3.46165	0.000657028	0.116934	FALSE
TRBV20-1	HLA-DRB1.T.32551999.T_A	0.469724	3.44162	0.00070466	0.116934	FALSE
TRBV20-1	HLA-DQB1.T.32629137.G_A	-0.448928	-3.42437	0.000748257	0.116934	FALSE
TRBV20-1	HLA-DQB1.C.32629141.T_A	-0.448928	-3.42437	0.000748257	0.116934	FALSE
TRBV20-1	HLA-DQB1.C.32629935.G_A	-0.448928	-3.42437	0.000748257	0.116934	FALSE
TRBV20-1	HLA-DQB1.T.32632578.G_A	-0.448928	-3.42437	0.000748257	0.116934	FALSE
TRBV20-1	HLA-DQB1.T.32632581.G_A	-0.448928	-3.42437	0.000748257	0.116934	FALSE
TRBV20-1	HLA-DQB1.A.32632589.G_A	-0.448928	-3.42437	0.000748257	0.116934	FALSE
TRBV20-1	HLA-DQB1.C.32632592.G_A	-0.448928	-3.42437	0.000748257	0.116934	FALSE
TRBV20-1	HLA-DQB1.C.32632593.T_A	-0.448928	-3.42437	0.000748257	0.116934	FALSE
TRBV20-1	HLA-DQB1.A.32632599.G_A	-0.448928	-3.42437	0.000748257	0.116934	FALSE
TRBV20-1	HLA-DQB1.G.32632601.T_A	-0.448928	-3.42437	0.000748257	0.116934	FALSE
TRBV20-1	HLA-DQB1.C.32632605.A_A	-0.448928	-3.42437	0.000748257	0.116934	FALSE
TRBV20-1	HLA-DQB1.C.32632608.G_A	-0.448928	-3.42437	0.000748257	0.116934	FALSE
TRBV20-1	HLA-DQB1.T.32632700.A_A	-0.448928	-3.42437	0.000748257	0.116934	FALSE
TRBV24-1	HLA-DQB1.G.32632714.C_A	0.184853	3.47371	0.000629815	0.116934	FALSE
TRBV4-1	HLA-B.C.31324921.T_T	0.257558	3.45562	0.000671053	0.116934	FALSE
TRBV7-6	HLA-B.G.31324025.G_A	-0.0345517	-3.44382	0.000699291	0.116934	FALSE
TRBV7-6	HLA-DQB1.T.32632688.A_T	-0.0662468	-3.43061	0.000732204	0.116934	FALSE
TRBV7-8	HLA-DQB1.C.32632694.G_T	0.0456692	3.42387	0.000749578	0.116934	FALSE
TRBV7-8	HLA-DQB1.C.32632744.T_T	0.0456692	3.42387	0.000749578	0.116934	FALSE
TRBV7-6	HLA-B.T.31324536.G_A	-0.0292348	-3.41935	0.00076142	0.118213	FALSE
TRBV20-1	HLA-DRB1.A.32552060.T_T	0.52223	3.40839	0.000790899	0.122205	FALSE
TRBV7-8	HLA-DQB1.G.32632745.A_T	-0.0442551	-3.39556	0.000826762	0.127141	FALSE
TRBV7-9	HLA-B.C.31324595.G_A	0.0614653	3.38958	0.000843983	0.129177	FALSE
TRBV30	HLA-DQB1.G.32632745.A_T	1.5271	3.3876	0.000849757	0.12945	FALSE
TRBV7-8	HLA-DQB1.A.32632635.C_T	-0.0459035	-3.38162	0.000867438	0.130915	FALSE
TRBV7-8	HLA-DQB1.T.32632637.G_T	-0.0459035	-3.38162	0.000867438	0.130915	FALSE
TRBV13	HLA-A.A.29911203.C_T	-0.106374	-3.36934	0.000904798	0.133602	FALSE
TRBV13	HLA-A.T.29911086.C_T	0.0832335	3.36118	0.000930475	0.133602	FALSE
TRBV20-1	HLA-DRB1.T.32552132.A_T	0.431266	3.3564	0.000945831	0.133602	FALSE
TRBV20-1	HLA-DQA1.C.32609130.T_T	0.483396	3.35603	0.00094701	0.133602	FALSE
TRBV20-1	HLA-DQA1.C.32609142.G_T	0.483396	3.35603	0.00094701	0.133602	FALSE
TRBV20-1	HLA-DQA1.C.32609150.G_T	0.483396	3.35603	0.00094701	0.133602	FALSE
TRBV20-1	HLA-DQA1.G.32609239.A_T	0.483396	3.35603	0.00094701	0.133602	FALSE
TRBV20-1	HLA-DQA1.T.32609241.A_T	0.483396	3.35603	0.00094701	0.133602	FALSE
TRBV20-1	HLA-DQA1.A.32609299.G_T	0.483396	3.35603	0.00094701	0.133602	FALSE
TRBV20-1	HLA-DQA1.G.32610401.A_T	0.483396	3.35603	0.00094701	0.133602	FALSE
TRBV7-6	HLA-B.G.31324864.G_A	0.0329847	3.36554	0.000916669	0.133602	FALSE
TRBV7-6	HLA-B.C.31324024.A_A	-0.0317757	-3.36037	0.000933077	0.133602	FALSE
TRBV7-6	HLA-B.G.31324643.C_T	0.0290127	3.35961	0.000935488	0.133602	FALSE
TRBV7-6	HLA-B.T.31324641.A_T	0.0325032	3.35863	0.000938649	0.133602	FALSE
TRBV7-9	HLA-DQB1.A.32632770.A_A	-0.0668335	-3.36991	0.000903044	0.133602	FALSE
TRBV20-1	HLA-DRB1.T.32551970.G_T	-0.487448	-3.34776	0.000974158	0.134723	FALSE
TRBV4-1	HLA-DQB1.G.32632714.C_A	-0.452576	-3.34944	0.000968609	0.134723	FALSE
TRBV7-6	HLA-B.G.31324086.C_A	0.0313087	3.34876	0.000970836	0.134723	FALSE
TRBV9	HLA-A.G.29911115.G_A	-0.122603	-3.3473	0.000975713	0.134723	FALSE
TRBV9	HLA-A.G.29911119.G_A	-0.122603	-3.3473	0.000975713	0.134723	FALSE
TRBV7-6	HLA-B.A.31324711.G_T	0.0322554	3.33271	0.00102545	0.140991	FALSE
TRBV13	HLA-DQB1.A.32629847.G_A	-0.137217	-3.31927	0.00107334	0.141315	FALSE
TRBV13	HLA-DQB1.A.32634302.G_A	-0.137217	-3.31927	0.00107334	0.141315	FALSE
TRBV4-1	HLA-DQB1.A.32629847.G_A	-0.382297	-3.31888	0.00107475	0.141315	FALSE
TRBV4-1	HLA-DQB1.A.32634302.G_A	-0.382297	-3.31888	0.00107475	0.141315	FALSE
TRBV7-3	HLA-DQB1.T.32632688.A_T	-0.209226	-3.32535	0.00105142	0.141315	FALSE
TRBV9	HLA-A.C.29911154.A_T	-0.121854	-3.31878	0.00107511	0.141315	FALSE
TRBV9	HLA-A.C.29910716.G_T	-0.121335	-3.31862	0.00107572	0.141315	FALSE
TRBV9	HLA-A.T.29910730.A_T	-0.121335	-3.31862	0.00107572	0.141315	FALSE
TRBV9	HLA-A.A.29911056.A_A	-0.121335	-3.31862	0.00107572	0.141315	FALSE
TRBV9	HLA-A.G.29911115.C_T	-0.121335	-3.31862	0.00107572	0.141315	FALSE
TRBV9	HLA-A.G.29911119.T_T	-0.121335	-3.31862	0.00107572	0.141315	FALSE
TRBV7-6	HLA-B.C.31324595.G_A	0.0284047	3.31002	0.00110752	0.144906	FALSE
TRBV20-1	HLA-C.C.31239616.A_T	0.459777	3.30579	0.00112346	0.145236	FALSE
TRBV20-1	HLA-C.G.31239617.T_T	0.459777	3.30579	0.00112346	0.145236	FALSE
TRBV20-1	HLA-C.T.31239621.T_A	0.459777	3.30579	0.00112346	0.145236	FALSE
TRBV20-1	HLA-DQA1.A.32610461.G_A	-0.522442	-3.30164	0.00113935	0.146705	FALSE
TRBV30	HLA-DQB1.C.32632694.C_T	1.46542	3.29401	0.00116905	0.149934	FALSE
TRBV7-9	HLA-DQB1.G.32632628.C_T	-0.0664625	-3.2897	0.00118617	0.151531	FALSE
TRBV4-1	HLA-B.G.31324643.C_T	0.219166	3.28496	0.00120525	0.153365	FALSE
TRBV27	HLA-B.G.31324643.C_T	0.24462	3.28141	0.00121973	0.154601	FALSE
TRBV7-6	HLA-C.A.31238930.C_T	-0.0271455	-3.27801	0.00123374	0.155769	FALSE
TRBV20-1	HLA-DRB1.C.32551949.G_T	-0.519437	-3.27554	0.00124402	0.156457	FALSE
TRBV7-2	HLA-B.C.31324051.A_T	-0.425242	-3.27313	0.00125412	0.156515	FALSE
TRBV7-2	HLA-B.T.31324064.A_T	-0.425242	-3.27313	0.00125412	0.156515	FALSE
TRBV7-7	HLA-DRB1.G.32549563.A_T	-0.025978	-3.2701	0.00126691	0.156903	FALSE
TRBV7-7	HLA-DRB1.G.32551948.C_T	-0.025978	-3.2701	0.00126691	0.156903	FALSE
TRBV20-1	HLA-DQB1.G.32632601.G_T	-0.445759	-3.26821	0.00127497	0.157301	FALSE
TRBV13	HLA-B.T.31324599.G_T	0.076773	3.25811	0.00131882	0.159676	FALSE
TRBV13	HLA-B.T.31324602.A_T	0.076773	3.25811	0.00131882	0.159676	FALSE
TRBV20-1	HLA-DRB1.C.32552131.T_T	-0.627973	-3.26092	0.00130647	0.159676	FALSE
TRBV5-5	HLA-DRB1.G.32552085.T_T	0.0805289	3.25851	0.00131704	0.159676	FALSE
TRBV9	HLA-A.G.29911114.A_A	0.125659	3.2609	0.00130658	0.159676	FALSE
TRBV19	HLA-B.T.31324536.G_A	-0.12247	-3.24423	0.00138135	0.166008	FALSE
TRBV7-9	HLA-DRB1.A.32551995.A_T	-0.0736765	-3.24453	0.00138	0.166008	FALSE
TRBV20-1	HLA-DQB1.T.32632688.T_A	-0.44905	-3.24201	0.00139162	0.166624	FALSE
TRBV7-8	HLA-DQB1.A.32632770.A_A	-0.0454403	-3.23981	0.00140186	0.167234	FALSE
TRBV11-1	HLA-DQB1.A.32632587.G_T	-0.0401454	-3.22954	0.00145054	0.169306	FALSE
TRBV11-1	HLA-DQB1.A.32632598.T_T	-0.0401454	-3.22954	0.00145054	0.169306	FALSE
TRBV7-2	HLA-B.C.31323953.G_A	-0.395114	-3.23038	0.00144651	0.169306	FALSE
TRBV7-2	HLA-B.G.31323960.C_A	-0.395114	-3.23038	0.00144651	0.169306	FALSE
TRBV7-6	HLA-C.A.31238930.A_A	-0.0268704	-3.23477	0.00142558	0.169306	FALSE
TRBV7-6	HLA-B.C.31324151.T_A	-0.0282271	-3.22959	0.00145033	0.169306	FALSE
TRBV30	HLA-DQB1.G.32629146.A_T	-1.44585	-3.22006	0.0014969	0.170789	FALSE
TRBV30	HLA-DQB1.C.32629764.T_T	-1.44585	-3.22006	0.0014969	0.170789	FALSE
TRBV30	HLA-DQB1.C.32629891.T_T	-1.44585	-3.22006	0.0014969	0.170789	FALSE
TRBV30	HLA-DQB1.C.32629955.T_T	-1.44585	-3.22006	0.0014969	0.170789	FALSE
TRBV30	HLA-DQB1.A.32632587.G_T	1.61195	3.21836	0.00150535	0.170789	FALSE
TRBV30	HLA-DQB1.A.32632598.T_T	1.61195	3.21836	0.00150535	0.170789	FALSE
TRBV7-9	HLA-C.T.31238851.C_A	0.0718661	3.22162	0.00148918	0.170789	FALSE
TRBV7-9	HLA-C.G.31239101.G_T	0.0718661	3.22162	0.00148918	0.170789	FALSE
TRBV20-1	HLA-B.C.31324516.A_A	0.442682	3.21428	0.00152584	0.17251	FALSE
TRBV13	HLA-DRB1.G.32551935.G_A	0.0769984	3.20901	0.00155267	0.173332	FALSE
TRBV3-1	HLA-DQB1.T.32629129.C_T	0.212059	3.20247	0.00158653	0.173332	FALSE
TRBV3-1	HLA-DQB1.C.32629155.A_T	0.212059	3.20247	0.00158653	0.173332	FALSE
TRBV3-1	HLA-DQB1.A.32629868.G_T	0.212059	3.20247	0.00158653	0.173332	FALSE
TRBV3-1	HLA-DQB1.C.32629936.T_T	0.212059	3.20247	0.00158653	0.173332	FALSE
TRBV3-1	HLA-DQB1.C.32629963.T_T	0.212059	3.20247	0.00158653	0.173332	FALSE
TRBV3-1	HLA-DQB1.T.32632818.G_T	0.212059	3.20247	0.00158653	0.173332	FALSE
TRBV3-1	HLA-DQB1.G.32634303.A_T	0.212059	3.20247	0.00158653	0.173332	FALSE
TRBV3-1	HLA-DQB1.C.32634313.G_T	0.212059	3.20247	0.00158653	0.173332	FALSE
TRBV3-1	HLA-DQB1.C.32634369.A_T	0.212059	3.20247	0.00158653	0.173332	FALSE
TRBV7-9	HLA-B.T.31324602.T_T	0.0590659	3.19119	0.00164665	0.179297	FALSE
TRBV7-6	HLA-B.A.31324711.A_A	0.0309279	3.18838	0.0016619	0.180352	FALSE
TRBV18	HLA-DRB1.G.32549557.C_T	0.25157	3.1813	0.00170107	0.183867	FALSE
TRBV7-9	HLA-DRB1.T.32549611.T_T	-0.0724119	-3.18048	0.00170562	0.183867	FALSE
TRBV7-2	HLA-B.A.31323296.G_A	-0.394578	-3.17488	0.00173724	0.186656	FALSE
TRBV20-1	HLA-DQB1.A.32632749.A_A	-0.489355	-3.17214	0.00175291	0.187717	FALSE
TRBV7-8	HLA-DQB1.G.32632628.C_T	-0.0451831	-3.16263	0.00180835	0.193017	FALSE
TRBV10-1	HLA-C.G.31239114.G_A	0.0673319	3.15666	0.00184394	0.196171	FALSE
TRBV20-1	HLA-C.T.31239108.A_T	0.426932	3.14951	0.00188744	0.200143	FALSE
TRBV20-1	HLA-DQB1.A.32629859.G_A	-0.523524	-3.14248	0.00193112	0.204107	FALSE
TRBV9	HLA-A.C.29910801.A_T	0.115176	3.13743	0.00196308	0.205477	FALSE
TRBV9	HLA-A.A.29911260.C_T	0.115176	3.13743	0.00196308	0.205477	FALSE
TRBV9	HLA-A.C.29911261.G_T	0.115176	3.13743	0.00196308	0.205477	FALSE
TRBV20-1	HLA-DQA1.T.32609169.C_T	0.401297	3.13214	0.0019971	0.207034	FALSE
TRBV20-1	HLA-DQA1.C.32610009.G_T	0.401297	3.13214	0.0019971	0.207034	FALSE
TRBV7-6	HLA-B.T.31324602.G_T	-0.0362732	-3.13249	0.00199483	0.207034	FALSE
TRBV16	HLA-B.T.31324523.C_T	0.0231374	3.12045	0.00207417	0.208798	FALSE
TRBV16	HLA-B.T.31324527.G_T	0.0231374	3.12045	0.00207417	0.208798	FALSE
TRBV16	HLA-B.G.31324528.A_T	0.0231374	3.12045	0.00207417	0.208798	FALSE
TRBV16	HLA-B.G.31324535.C_T	0.0231374	3.12045	0.00207417	0.208798	FALSE
TRBV16	HLA-B.A.31324537.T_T	0.0231374	3.12045	0.00207417	0.208798	FALSE
TRBV16	HLA-B.T.31324542.C_T	0.0231374	3.12045	0.00207417	0.208798	FALSE
TRBV16	HLA-B.G.31324552.C_T	0.0231374	3.12045	0.00207417	0.208798	FALSE
TRBV20-1	HLA-B.C.31324506.T_T	-0.432771	-3.11643	0.00210133	0.208798	FALSE
TRBV20-1	HLA-B.C.31324489.G_T	-0.43096	-3.11295	0.00212508	0.208798	FALSE
TRBV20-1	HLA-B.C.31324491.A_T	-0.43096	-3.11295	0.00212508	0.208798	FALSE
TRBV20-1	HLA-B.T.31324497.T_A	-0.43096	-3.11295	0.00212508	0.208798	FALSE
TRBV30	HLA-DQB1.C.32632638.A_T	1.49156	3.11278	0.0021262	0.208798	FALSE
TRBV30	HLA-DQB1.T.32632647.C_T	1.49156	3.11278	0.0021262	0.208798	FALSE
TRBV30	HLA-DQB1.A.32632781.C_T	1.49156	3.11278	0.0021262	0.208798	FALSE
TRBV30	HLA-DQB1.G.32632782.C_T	1.49156	3.11278	0.0021262	0.208798	FALSE
TRBV30	HLA-DQB1.A.32632783.C_T	1.49156	3.11278	0.0021262	0.208798	FALSE
TRBV30	HLA-DRB1.T.32549611.T_T	1.73125	3.11224	0.00212994	0.208798	FALSE
TRBV7-8	HLA-DQB1.T.32632688.T_A	-0.0424797	-3.12262	0.00205967	0.208798	FALSE
TRBV10-3	HLA-DRB1.G.32549557.C_T	0.0821938	3.11075	0.00214019	0.209171	FALSE
TRBV20-1	HLA-B.T.31324509.A_T	0.580304	3.1052	0.00217884	0.209789	FALSE
TRBV20-1	HLA-B.G.31324530.C_T	0.580304	3.1052	0.00217884	0.209789	FALSE
TRBV20-1	HLA-B.C.31324531.G_T	0.580304	3.1052	0.00217884	0.209789	FALSE
TRBV20-1	HLA-B.G.31324538.C_T	0.580304	3.1052	0.00217884	0.209789	FALSE
TRBV30	HLA-DQB1.G.32632628.C_T	1.53555	3.10523	0.00217867	0.209789	FALSE
TRBV3-1	HLA-DRB1.G.32549563.A_T	-0.349742	-3.09082	0.00228205	0.218431	FALSE
TRBV3-1	HLA-DRB1.G.32551948.C_T	-0.349742	-3.09082	0.00228205	0.218431	FALSE
TRBV19	HLA-B.A.31324666.C_A	0.114083	3.08908	0.00229479	0.219004	FALSE
TRBV13	HLA-B.C.31324531.C_T	-0.0979192	-3.08469	0.00232738	0.220966	FALSE
TRBV16	HLA-DRB1.G.32551939.T_T	0.021693	3.08447	0.00232897	0.220966	FALSE
TRBV30	HLA-DRB1.T.32551970.A_T	-1.41791	-3.08097	0.00235528	0.220968	FALSE
TRBV5-1	HLA-DQB1.A.32632832.T_A	-0.482122	-3.07837	0.00237496	0.220968	FALSE
TRBV5-5	HLA-DRB1.G.32552085.G_A	0.04394	3.07914	0.00236912	0.220968	FALSE
TRBV7-9	HLA-DQB1.G.32629146.A_T	0.0567484	3.07815	0.00237666	0.220968	FALSE
TRBV7-9	HLA-DQB1.C.32629764.T_T	0.0567484	3.07815	0.00237666	0.220968	FALSE
TRBV7-9	HLA-DQB1.C.32629891.T_T	0.0567484	3.07815	0.00237666	0.220968	FALSE
TRBV7-9	HLA-DQB1.C.32629955.T_T	0.0567484	3.07815	0.00237666	0.220968	FALSE
TRBV11-1	HLA-DQB1.A.32632770.G_T	-0.0393611	-3.07407	0.00240784	0.221835	FALSE
TRBV13	HLA-B.T.31324602.G_T	-0.0983604	-3.06401	0.00248652	0.221835	FALSE
TRBV18	HLA-B.C.31324201.G_T	0.147014	3.05274	0.00257741	0.221835	FALSE
TRBV19	HLA-B.C.31322980.T_A	0.111859	3.05311	0.00257437	0.221835	FALSE
TRBV24-1	HLA-C.G.31238126.A_T	0.0906856	3.0645	0.00248258	0.221835	FALSE
TRBV24-1	HLA-C.G.31238875.A_T	0.0906856	3.0645	0.00248258	0.221835	FALSE
TRBV24-1	HLA-C.C.31238880.T_T	0.0906856	3.0645	0.00248258	0.221835	FALSE
TRBV24-1	HLA-C.G.31238909.A_T	0.0906856	3.0645	0.00248258	0.221835	FALSE
TRBV24-1	HLA-C.T.31238910.G_T	0.0906856	3.0645	0.00248258	0.221835	FALSE
TRBV24-1	HLA-C.G.31239090.C_T	0.0906856	3.0645	0.00248258	0.221835	FALSE
TRBV3-1	HLA-DRB1.G.32551957.T_T	-0.271942	-3.07561	0.00239601	0.221835	FALSE
TRBV30	HLA-DQB1.A.32632770.A_A	1.49286	3.06983	0.00244074	0.221835	FALSE
TRBV4-1	HLA-DQB1.A.32632687.G_A	-0.313686	-3.06511	0.00247779	0.221835	FALSE
TRBV4-3	HLA-B.A.31323296.G_A	-0.395901	-3.05492	0.00255959	0.221835	FALSE
TRBV7-2	HLA-B.A.31323945.C_A	-0.382252	-3.06422	0.0024848	0.221835	FALSE
TRBV7-2	HLA-B.T.31323958.G_A	-0.382252	-3.06422	0.0024848	0.221835	FALSE
TRBV7-9	HLA-C.C.31239622.A_A	0.0636737	3.05463	0.00256196	0.221835	FALSE
TRBV7-9	HLA-C.G.31237991.T_A	0.0681713	3.05283	0.00257665	0.221835	FALSE
TRBV7-9	HLA-C.T.31238010.G_A	0.0681713	3.05283	0.00257665	0.221835	FALSE
TRBV7-9	HLA-C.T.31238029.C_A	0.0681713	3.05283	0.00257665	0.221835	FALSE
TRBV7-9	HLA-C.G.31238053.C_A	0.0681713	3.05283	0.00257665	0.221835	FALSE
TRBV7-9	HLA-C.G.31238135.A_A	0.0681713	3.05283	0.00257665	0.221835	FALSE
TRBV7-9	HLA-C.C.31238138.T_A	0.0681713	3.05283	0.00257665	0.221835	FALSE
TRBV7-9	HLA-C.G.31238230.C_A	0.0681713	3.05283	0.00257665	0.221835	FALSE
TRBV7-9	HLA-C.G.31238234.A_A	0.0681713	3.05283	0.00257665	0.221835	FALSE
TRBV7-9	HLA-C.G.31238259.T_A	0.0681713	3.05283	0.00257665	0.221835	FALSE
TRBV7-9	HLA-C.A.31238957.C_A	0.0681713	3.05283	0.00257665	0.221835	FALSE
TRBV9	HLA-A.T.29911086.C_T	0.112242	3.06558	0.00247407	0.221835	FALSE
TRBV18	HLA-DRB1.G.32552059.A_T	0.139999	3.05135	0.00258885	0.22223	FALSE
TRBV20-1	HLA-C.C.31238068.T_T	0.46364	3.03958	0.00268743	0.227106	FALSE
TRBV20-1	HLA-C.G.31239101.C_T	0.46364	3.03958	0.00268743	0.227106	FALSE
TRBV20-1	HLA-C.G.31239602.A_T	0.46364	3.03958	0.00268743	0.227106	FALSE
TRBV20-1	HLA-C.T.31239621.A_T	0.46364	3.03958	0.00268743	0.227106	FALSE
TRBV20-1	HLA-C.C.31239630.T_T	0.46364	3.03958	0.00268743	0.227106	FALSE
TRBV30	HLA-B.G.31324864.A_T	-2.74954	-3.03955	0.00268765	0.227106	FALSE
TRBV20-1	HLA-DRB1.G.32551957.T_T	-0.626381	-3.03849	0.00269671	0.22728	FALSE
TRBV27	HLA-B.C.31324595.G_A	0.225417	3.03397	0.00273558	0.229959	FALSE
TRBV20-1	HLA-DRB1.C.32552067.T_T	0.412199	3.03314	0.00274275	0.229966	FALSE
TRBV27	HLA-B.G.31324025.G_A	-0.26391	-3.03155	0.00275666	0.230537	FALSE
TRBV7-6	HLA-B.G.31324025.A_T	-0.0312327	-3.02745	0.00279261	0.232942	FALSE
TRBV10-1	HLA-C.G.31239114.T_T	0.065441	3.01812	0.00287608	0.23363	FALSE
TRBV10-3	HLA-DRB1.T.32551990.G_T	-0.0389581	-3.01358	0.00291756	0.23363	FALSE
TRBV10-3	HLA-DRB1.T.32551999.A_T	-0.0389581	-3.01358	0.00291756	0.23363	FALSE
TRBV11-1	HLA-A.C.29910801.A_T	-0.034896	-3.01734	0.00288316	0.23363	FALSE
TRBV11-1	HLA-A.A.29911260.C_T	-0.034896	-3.01734	0.00288316	0.23363	FALSE
TRBV11-1	HLA-A.C.29911261.G_T	-0.034896	-3.01734	0.00288316	0.23363	FALSE
TRBV13	HLA-DQB1.G.32632714.C_A	-0.146991	-3.01582	0.00289699	0.23363	FALSE
TRBV20-1	HLA-DRB1.T.32551970.T_T	-0.404674	-3.01056	0.00294541	0.23363	FALSE
TRBV20-1	HLA-A.A.29911228.T_T	0.40665	3.00583	0.00298958	0.23363	FALSE
TRBV3-1	HLA-DQB1.C.32632627.T_T	0.210097	3.01276	0.00292511	0.23363	FALSE
TRBV3-1	HLA-DQB1.A.32632770.G_T	0.196809	3.01166	0.0029352	0.23363	FALSE
TRBV4-1	HLA-DQB1.A.32632832.T_A	-0.245939	-3.01208	0.00293139	0.23363	FALSE
TRBV4-1	HLA-DRB1.G.32551957.C_A	-0.221142	-3.00953	0.00295501	0.23363	FALSE
TRBV5-5	HLA-DQA1.C.32609094.T_T	-0.0346478	-3.01928	0.00286555	0.23363	FALSE
TRBV5-6	HLA-DQA1.T.32609097.C_T	0.05783	2.99991	0.00304566	0.23363	FALSE
TRBV5-6	HLA-DQA1.G.32609277.C_T	0.05783	2.99991	0.00304566	0.23363	FALSE
TRBV5-6	HLA-DQA1.T.32609297.G_T	0.05783	2.99991	0.00304566	0.23363	FALSE
TRBV5-6	HLA-DQA1.C.32609298.T_T	0.05783	2.99991	0.00304566	0.23363	FALSE
TRBV5-6	HLA-DQA1.C.32609806.T_T	0.05783	2.99991	0.00304566	0.23363	FALSE
TRBV5-6	HLA-DQA1.T.32609952.C_T	0.05783	2.99991	0.00304566	0.23363	FALSE
TRBV5-6	HLA-DQA1.T.32609969.G_T	0.05783	2.99991	0.00304566	0.23363	FALSE
TRBV5-6	HLA-DQA1.T.32609974.G_T	0.05783	2.99991	0.00304566	0.23363	FALSE
TRBV5-6	HLA-DQA1.C.32610009.A_T	0.05783	2.99991	0.00304566	0.23363	FALSE
TRBV7-3	HLA-DRB1.G.32552137.A_T	-0.129369	-3.01584	0.00289683	0.23363	FALSE
TRBV7-9	HLA-B.G.31324194.A_T	-0.0547243	-3.01822	0.00287518	0.23363	FALSE
TRBV7-9	HLA-DRB1.T.32549611.A_A	-0.0682426	-3.01662	0.0028897	0.23363	FALSE
TRBV7-9	HLA-DQB1.G.32632745.A_T	-0.05591	-3.00974	0.00295304	0.23363	FALSE
TRBV9	HLA-A.T.29910759.A_T	-0.137882	-3.00692	0.00297936	0.23363	FALSE
TRBV9	HLA-A.G.29910767.C_T	-0.137882	-3.00692	0.00297936	0.23363	FALSE
TRBV9	HLA-A.C.29910771.T_T	-0.137882	-3.00692	0.00297936	0.23363	FALSE
TRBV9	HLA-A.C.29910773.G_T	-0.137882	-3.00692	0.00297936	0.23363	FALSE
TRBV9	HLA-A.T.29910774.C_T	-0.137882	-3.00692	0.00297936	0.23363	FALSE
TRBV9	HLA-A.G.29910777.T_T	-0.137882	-3.00692	0.00297936	0.23363	FALSE
TRBV9	HLA-A.G.29910779.C_T	-0.137882	-3.00692	0.00297936	0.23363	FALSE
TRBV10-2	HLA-A.T.29910558.T_T	-0.0179213	-2.98969	0.00314486	0.234469	FALSE
TRBV11-1	HLA-DQB1.G.32629889.A_T	0.0336402	2.98788	0.00316267	0.234469	FALSE
TRBV11-1	HLA-DQB1.G.32634331.C_T	0.0336402	2.98788	0.00316267	0.234469	FALSE
TRBV11-1	HLA-DQA1.T.32609813.C_A	-0.0352807	-2.97476	0.00329506	0.234469	FALSE
TRBV11-1	HLA-DQA1.G.32609873.C_A	-0.0352807	-2.97476	0.00329506	0.234469	FALSE
TRBV11-1	HLA-DQA1.A.32610535.C_A	-0.0352807	-2.97476	0.00329506	0.234469	FALSE
TRBV13	HLA-A.C.29912041.T_T	-0.0898579	-2.98457	0.00319567	0.234469	FALSE
TRBV19	HLA-B.C.31322911.T_A	0.110347	2.98211	0.00322026	0.234469	FALSE
TRBV20-1	HLA-DQA1.T.32609813.C_A	-0.421993	-2.99544	0.00308871	0.234469	FALSE
TRBV20-1	HLA-DQA1.G.32609873.C_A	-0.421993	-2.99544	0.00308871	0.234469	FALSE
TRBV20-1	HLA-DQA1.A.32610535.C_A	-0.421993	-2.99544	0.00308871	0.234469	FALSE
TRBV5-6	HLA-A.G.29910719.G_A	-0.0589783	-2.98033	0.00323825	0.234469	FALSE
TRBV7-6	HLA-B.T.31324144.G_T	-0.0265044	-2.99507	0.00309232	0.234469	FALSE
TRBV7-6	HLA-B.C.31324024.C_T	-0.0293011	-2.99473	0.00309557	0.234469	FALSE
TRBV7-7	HLA-DRB1.C.32551949.G_T	-0.0143298	-2.97783	0.00326367	0.234469	FALSE
TRBV7-9	HLA-DQB1.C.32632638.A_T	-0.0587017	-2.98448	0.00319655	0.234469	FALSE
TRBV7-9	HLA-DQB1.T.32632647.C_T	-0.0587017	-2.98448	0.00319655	0.234469	FALSE
TRBV7-9	HLA-DQB1.A.32632781.C_T	-0.0587017	-2.98448	0.00319655	0.234469	FALSE
TRBV7-9	HLA-DQB1.G.32632782.C_T	-0.0587017	-2.98448	0.00319655	0.234469	FALSE
TRBV7-9	HLA-DQB1.A.32632783.C_T	-0.0587017	-2.98448	0.00319655	0.234469	FALSE
TRBV7-9	HLA-C.T.31237124.C_A	0.0663548	2.97642	0.00327802	0.234469	FALSE
TRBV7-9	HLA-C.C.31237162.G_A	0.0663548	2.97642	0.00327802	0.234469	FALSE
TRBV7-9	HLA-C.T.31237767.C_A	0.0663548	2.97642	0.00327802	0.234469	FALSE
TRBV7-9	HLA-C.G.31237769.A_A	0.0663548	2.97642	0.00327802	0.234469	FALSE
TRBV7-9	HLA-C.G.31237771.A_A	0.0663548	2.97642	0.00327802	0.234469	FALSE
TRBV7-9	HLA-C.T.31237773.C_A	0.0663548	2.97642	0.00327802	0.234469	FALSE
TRBV7-9	HLA-C.G.31237774.C_A	0.0663548	2.97642	0.00327802	0.234469	FALSE
TRBV7-9	HLA-C.A.31237786.T_A	0.0663548	2.97642	0.00327802	0.234469	FALSE
TRBV7-9	HLA-C.A.31237802.G_A	0.0663548	2.97642	0.00327802	0.234469	FALSE
TRBV7-9	HLA-C.T.31237833.C_A	0.0663548	2.97642	0.00327802	0.234469	FALSE
TRBV7-9	HLA-C.C.31239802.G_A	0.0663548	2.97642	0.00327802	0.234469	FALSE
TRBV7-9	HLA-C.C.31239827.T_A	0.0663548	2.97642	0.00327802	0.234469	FALSE
TRBV9	HLA-A.G.29910742.C_A	0.113569	2.98304	0.00321097	0.234469	FALSE
TRBV14	HLA-B.T.31324036.A_A	-0.0290334	-2.97097	0.00333418	0.236734	FALSE
TRBV16	HLA-DRB1.G.32549563.A_T	0.0218105	2.96746	0.00337084	0.237496	FALSE
TRBV16	HLA-DRB1.G.32551948.C_T	0.0218105	2.96746	0.00337084	0.237496	FALSE
TRBV7-6	HLA-B.A.31322888.G_A	0.0278532	2.96841	0.00336093	0.237496	FALSE
TRBV7-6	HLA-B.C.31324151.C_T	-0.0262554	-2.96714	0.00337419	0.237496	FALSE
TRBV13	HLA-DQB1.G.32629146.A_T	0.0714865	2.9572	0.00348014	0.237734	FALSE
TRBV13	HLA-DQB1.C.32629764.T_T	0.0714865	2.9572	0.00348014	0.237734	FALSE
TRBV13	HLA-DQB1.C.32629891.T_T	0.0714865	2.9572	0.00348014	0.237734	FALSE
TRBV13	HLA-DQB1.C.32629955.T_T	0.0714865	2.9572	0.00348014	0.237734	FALSE
TRBV24-1	HLA-DQB1.A.32629847.G_A	0.135455	2.964	0.0034073	0.237734	FALSE
TRBV24-1	HLA-DQB1.A.32634302.G_A	0.135455	2.964	0.0034073	0.237734	FALSE
TRBV3-1	HLA-DQB1.A.32632587.G_T	0.188222	2.95758	0.00347604	0.237734	FALSE
TRBV3-1	HLA-DQB1.A.32632598.T_T	0.188222	2.95758	0.00347604	0.237734	FALSE
TRBV30	HLA-DRB1.A.32551995.A_T	1.64686	2.95876	0.00346328	0.237734	FALSE
TRBV7-7	HLA-DRB1.G.32551957.T_T	-0.0184511	-2.95931	0.00345733	0.237734	FALSE
TRBV7-8	HLA-DQB1.G.32629146.A_T	0.0385937	2.96113	0.00343788	0.237734	FALSE
TRBV7-8	HLA-DQB1.C.32629764.T_T	0.0385937	2.96113	0.00343788	0.237734	FALSE
TRBV7-8	HLA-DQB1.C.32629891.T_T	0.0385937	2.96113	0.00343788	0.237734	FALSE
TRBV7-8	HLA-DQB1.C.32629955.T_T	0.0385937	2.96113	0.00343788	0.237734	FALSE
TRBV13	HLA-A.T.29910759.A_T	-0.092032	-2.95171	0.00353991	0.238305	FALSE
TRBV13	HLA-A.G.29910767.C_T	-0.092032	-2.95171	0.00353991	0.238305	FALSE
TRBV13	HLA-A.C.29910771.T_T	-0.092032	-2.95171	0.00353991	0.238305	FALSE
TRBV13	HLA-A.C.29910773.G_T	-0.092032	-2.95171	0.00353991	0.238305	FALSE
TRBV13	HLA-A.T.29910774.C_T	-0.092032	-2.95171	0.00353991	0.238305	FALSE
TRBV13	HLA-A.G.29910777.T_T	-0.092032	-2.95171	0.00353991	0.238305	FALSE
TRBV13	HLA-A.G.29910779.C_T	-0.092032	-2.95171	0.00353991	0.238305	FALSE
TRBV20-1	HLA-DQA1.C.32609094.T_T	0.389058	2.94756	0.00358573	0.24089	FALSE
TRBV19	HLA-B.G.31324528.T_A	-0.119818	-2.94294	0.00363738	0.243406	FALSE
TRBV7-9	HLA-B.C.31324184.G_T	-0.0602464	-2.94287	0.00363819	0.243406	FALSE
TRBV10-1	HLA-A.T.29911240.T_T	-0.0557929	-2.94011	0.00366929	0.244222	FALSE
TRBV11-1	HLA-DQB1.T.32629129.C_T	-0.0379165	-2.90712	0.00406146	0.244222	FALSE
TRBV11-1	HLA-DQB1.C.32629155.A_T	-0.0379165	-2.90712	0.00406146	0.244222	FALSE
TRBV11-1	HLA-DQB1.A.32629868.G_T	-0.0379165	-2.90712	0.00406146	0.244222	FALSE
TRBV11-1	HLA-DQB1.C.32629936.T_T	-0.0379165	-2.90712	0.00406146	0.244222	FALSE
TRBV11-1	HLA-DQB1.C.32629963.T_T	-0.0379165	-2.90712	0.00406146	0.244222	FALSE
TRBV11-1	HLA-DQB1.T.32632818.G_T	-0.0379165	-2.90712	0.00406146	0.244222	FALSE
TRBV11-1	HLA-DQB1.G.32634303.A_T	-0.0379165	-2.90712	0.00406146	0.244222	FALSE
TRBV11-1	HLA-DQB1.C.32634313.G_T	-0.0379165	-2.90712	0.00406146	0.244222	FALSE
TRBV11-1	HLA-DQB1.C.32634369.A_T	-0.0379165	-2.90712	0.00406146	0.244222	FALSE
TRBV11-1	HLA-DQB1.A.32634306.T_A	-0.0334476	-2.90447	0.00409457	0.244222	FALSE
TRBV11-2	HLA-C.G.31239407.T_T	-0.199848	-2.93648	0.00371076	0.244222	FALSE
TRBV11-2	HLA-C.C.31239417.T_T	-0.199848	-2.93648	0.00371076	0.244222	FALSE
TRBV13	HLA-A.A.29911056.C_T	-0.0904903	-2.9199	0.00390528	0.244222	FALSE
TRBV13	HLA-A.T.29910759.T_A	-0.0813609	-2.91154	0.00400685	0.244222	FALSE
TRBV13	HLA-A.G.29910761.A_T	-0.0813609	-2.91154	0.00400685	0.244222	FALSE
TRBV13	HLA-A.G.29910402.A_T	-0.0909118	-2.90388	0.00410197	0.244222	FALSE
TRBV13	HLA-A.C.29910725.G_T	-0.0909118	-2.90388	0.00410197	0.244222	FALSE
TRBV13	HLA-A.A.29911069.T_T	-0.0909118	-2.90388	0.00410197	0.244222	FALSE
TRBV13	HLA-A.C.29911951.T_T	-0.0909118	-2.90388	0.00410197	0.244222	FALSE
TRBV13	HLA-A.G.29911957.A_T	-0.0909118	-2.90388	0.00410197	0.244222	FALSE
TRBV13	HLA-A.G.29912086.A_T	-0.0909118	-2.90388	0.00410197	0.244222	FALSE
TRBV13	HLA-A.G.29912098.A_T	-0.0909118	-2.90388	0.00410197	0.244222	FALSE
TRBV13	HLA-A.G.29912281.A_T	-0.0909118	-2.90388	0.00410197	0.244222	FALSE
TRBV13	HLA-A.A.29912297.G_T	-0.0909118	-2.90388	0.00410197	0.244222	FALSE
TRBV13	HLA-A.G.29912386.C_T	-0.0909118	-2.90388	0.00410197	0.244222	FALSE
TRBV18	HLA-B.G.31324206.C_T	0.140827	2.92438	0.00385182	0.244222	FALSE
TRBV18	HLA-B.A.31324207.C_T	0.140827	2.92438	0.00385182	0.244222	FALSE
TRBV18	HLA-B.G.31324208.A_T	0.140827	2.92438	0.00385182	0.244222	FALSE
TRBV18	HLA-B.G.31324209.A_T	0.140827	2.92438	0.00385182	0.244222	FALSE
TRBV20-1	HLA-DQB1.A.32632635.C_T	-0.408118	-2.92739	0.00381621	0.244222	FALSE
TRBV20-1	HLA-DQB1.T.32632637.G_T	-0.408118	-2.92739	0.00381621	0.244222	FALSE
TRBV24-1	HLA-C.G.31238909.G_A	0.0848962	2.93527	0.00372461	0.244222	FALSE
TRBV24-1	HLA-C.T.31238910.T_A	0.0848962	2.93527	0.00372461	0.244222	FALSE
TRBV27	HLA-B.C.31324024.A_A	-0.240744	-2.93402	0.00373903	0.244222	FALSE
TRBV3-1	HLA-DQB1.A.32629859.G_A	-0.21001	-2.92834	0.00380512	0.244222	FALSE
TRBV4-1	HLA-DQB1.C.32632694.G_T	0.203419	2.92901	0.00379726	0.244222	FALSE
TRBV4-1	HLA-DQB1.C.32632744.T_T	0.203419	2.92901	0.00379726	0.244222	FALSE
TRBV4-1	HLA-DQB1.A.32629859.G_A	-0.24735	-2.92115	0.00389024	0.244222	FALSE
TRBV4-3	HLA-B.C.31323953.G_A	-0.374085	-2.9251	0.00384326	0.244222	FALSE
TRBV4-3	HLA-B.G.31323960.C_A	-0.374085	-2.9251	0.00384326	0.244222	FALSE
TRBV5-6	HLA-C.T.31239621.G_T	0.0750342	2.9128	0.00399131	0.244222	FALSE
TRBV7-8	HLA-DQB1.C.32629170.G_T	0.0486354	2.92797	0.00380948	0.244222	FALSE
TRBV7-8	HLA-DQB1.C.32632724.T_T	0.0486354	2.92797	0.00380948	0.244222	FALSE
TRBV7-8	HLA-DQB1.G.32634331.A_T	0.0486354	2.92797	0.00380948	0.244222	FALSE
TRBV7-9	HLA-B.G.31324864.C_T	0.068037	2.93093	0.00377484	0.244222	FALSE
TRBV7-9	HLA-DRB1.T.32549401.C_A	-0.0672892	-2.90757	0.00405588	0.244222	FALSE
TRBV7-9	HLA-DRB1.T.32549475.C_A	-0.0672892	-2.90757	0.00405588	0.244222	FALSE
TRBV7-9	HLA-DRB1.A.32549501.C_A	-0.0672892	-2.90757	0.00405588	0.244222	FALSE
TRBV7-9	HLA-DRB1.T.32549596.C_A	-0.0672892	-2.90757	0.00405588	0.244222	FALSE
TRBV9	HLA-A.G.29910402.A_T	-0.133874	-2.90535	0.00408358	0.244222	FALSE
TRBV9	HLA-A.C.29910725.G_T	-0.133874	-2.90535	0.00408358	0.244222	FALSE
TRBV9	HLA-A.A.29911069.T_T	-0.133874	-2.90535	0.00408358	0.244222	FALSE
TRBV9	HLA-A.C.29911951.T_T	-0.133874	-2.90535	0.00408358	0.244222	FALSE
TRBV9	HLA-A.G.29911957.A_T	-0.133874	-2.90535	0.00408358	0.244222	FALSE
TRBV9	HLA-A.G.29912086.A_T	-0.133874	-2.90535	0.00408358	0.244222	FALSE
TRBV9	HLA-A.G.29912098.A_T	-0.133874	-2.90535	0.00408358	0.244222	FALSE
TRBV9	HLA-A.G.29912281.A_T	-0.133874	-2.90535	0.00408358	0.244222	FALSE
TRBV9	HLA-A.A.29912297.G_T	-0.133874	-2.90535	0.00408358	0.244222	FALSE
TRBV9	HLA-A.G.29912386.C_T	-0.133874	-2.90535	0.00408358	0.244222	FALSE
TRBV7-8	HLA-DRB1.T.32551970.A_T	0.0387109	2.90148	0.0041323	0.245576	FALSE
TRBV7-6	HLA-B.T.31323337.C_T	-0.0357505	-2.90076	0.00414143	0.245669	FALSE
TRBV10-3	HLA-DRB1.A.32552081.G_T	-0.0469014	-2.89974	0.00415436	0.245987	FALSE
TRBV18	HLA-C.A.31238930.C_T	0.107429	2.89534	0.0042106	0.246759	FALSE
TRBV20-1	HLA-B.T.31324523.C_T	-0.773724	-2.89397	0.00422825	0.246759	FALSE
TRBV20-1	HLA-B.T.31324527.G_T	-0.773724	-2.89397	0.00422825	0.246759	FALSE
TRBV20-1	HLA-B.G.31324528.A_T	-0.773724	-2.89397	0.00422825	0.246759	FALSE
TRBV20-1	HLA-B.G.31324535.C_T	-0.773724	-2.89397	0.00422825	0.246759	FALSE
TRBV20-1	HLA-B.A.31324537.T_T	-0.773724	-2.89397	0.00422825	0.246759	FALSE
TRBV20-1	HLA-B.T.31324542.C_T	-0.773724	-2.89397	0.00422825	0.246759	FALSE
TRBV20-1	HLA-B.G.31324552.C_T	-0.773724	-2.89397	0.00422825	0.246759	FALSE
TRBV13	HLA-DRB1.T.32551999.T_A	0.0721292	2.88206	0.00438467	0.249001	FALSE
TRBV13	HLA-DQB1.C.32632694.G_T	0.071867	2.88143	0.00439299	0.249001	FALSE
TRBV13	HLA-DQB1.C.32632744.T_T	0.071867	2.88143	0.00439299	0.249001	FALSE
TRBV18	HLA-DQA1.G.32605284.A_T	0.172198	2.87925	0.00442229	0.249001	FALSE
TRBV18	HLA-DQA1.A.32605309.G_T	0.172198	2.87925	0.00442229	0.249001	FALSE
TRBV27	HLA-B.G.31324025.A_T	-0.256784	-2.88094	0.00439952	0.249001	FALSE
TRBV27	HLA-DRB1.T.32551990.G_T	-0.216296	-2.88037	0.00440716	0.249001	FALSE
TRBV27	HLA-DRB1.T.32551999.A_T	-0.216296	-2.88037	0.00440716	0.249001	FALSE
TRBV4-3	HLA-B.A.31323945.C_A	-0.375939	-2.88794	0.00430682	0.249001	FALSE
TRBV4-3	HLA-B.T.31323958.G_A	-0.375939	-2.88794	0.00430682	0.249001	FALSE
TRBV5-5	HLA-DRB1.C.32549361.G_T	-0.0563739	-2.87884	0.00442782	0.249001	FALSE
TRBV5-5	HLA-DRB1.G.32549613.A_T	-0.0563739	-2.87884	0.00442782	0.249001	FALSE
TRBV5-5	HLA-DRB1.T.32552072.G_T	-0.0563739	-2.87884	0.00442782	0.249001	FALSE
TRBV5-5	HLA-DRB1.T.32552132.G_T	-0.0563739	-2.87884	0.00442782	0.249001	FALSE
TRBV5-5	HLA-DRB1.C.32552133.T_T	-0.0563739	-2.87884	0.00442782	0.249001	FALSE
TRBV5-5	HLA-DRB1.G.32557504.A_T	-0.0563739	-2.87884	0.00442782	0.249001	FALSE
TRBV7-8	HLA-DQB1.C.32632638.A_T	-0.0400708	-2.88246	0.00437926	0.249001	FALSE
TRBV7-8	HLA-DQB1.T.32632647.C_T	-0.0400708	-2.88246	0.00437926	0.249001	FALSE
TRBV7-8	HLA-DQB1.A.32632781.C_T	-0.0400708	-2.88246	0.00437926	0.249001	FALSE
TRBV7-8	HLA-DQB1.G.32632782.C_T	-0.0400708	-2.88246	0.00437926	0.249001	FALSE
TRBV7-8	HLA-DQB1.A.32632783.C_T	-0.0400708	-2.88246	0.00437926	0.249001	FALSE
TRBV20-1	HLA-B.A.31324494.G_T	-0.40215	-2.86891	0.00456335	0.250359	FALSE
TRBV20-1	HLA-B.G.31324495.C_T	-0.40215	-2.86891	0.00456335	0.250359	FALSE
TRBV20-1	HLA-A.C.29910378.T_T	0.4032	2.86242	0.00465413	0.250359	FALSE
TRBV20-1	HLA-A.C.29910538.T_T	0.4032	2.86242	0.00465413	0.250359	FALSE
TRBV20-1	HLA-A.G.29910700.T_T	0.4032	2.86242	0.00465413	0.250359	FALSE
TRBV20-1	HLA-A.G.29910752.C_T	0.4032	2.86242	0.00465413	0.250359	FALSE
TRBV20-1	HLA-A.G.29911092.T_T	0.4032	2.86242	0.00465413	0.250359	FALSE
TRBV3-1	HLA-DRB1.G.32551939.T_T	-0.312285	-2.87017	0.00454597	0.250359	FALSE
TRBV30	HLA-DQA1.T.32605274.C_A	1.27581	2.8598	0.00469115	0.250359	FALSE
TRBV30	HLA-DQA1.G.32609105.A_A	1.27581	2.8598	0.00469115	0.250359	FALSE
TRBV30	HLA-DQA1.T.32609126.C_A	1.27581	2.8598	0.00469115	0.250359	FALSE
TRBV30	HLA-DQA1.C.32609207.T_A	1.27581	2.8598	0.00469115	0.250359	FALSE
TRBV30	HLA-DQA1.G.32609216.T_A	1.27581	2.8598	0.00469115	0.250359	FALSE
TRBV30	HLA-DQA1.A.32609222.T_A	1.27581	2.8598	0.00469115	0.250359	FALSE
TRBV30	HLA-DQA1.G.32609236.A_A	1.27581	2.8598	0.00469115	0.250359	FALSE
TRBV30	HLA-DQA1.G.32609253.A_A	1.27581	2.8598	0.00469115	0.250359	FALSE
TRBV30	HLA-DQA1.G.32609254.T_A	1.27581	2.8598	0.00469115	0.250359	FALSE
TRBV30	HLA-DQA1.G.32609255.T_A	1.27581	2.8598	0.00469115	0.250359	FALSE
TRBV30	HLA-DQA1.G.32609264.C_A	1.27581	2.8598	0.00469115	0.250359	FALSE
TRBV30	HLA-DQA1.G.32609271.C_A	1.27581	2.8598	0.00469115	0.250359	FALSE
TRBV30	HLA-DQA1.G.32609278.G_T	1.27581	2.8598	0.00469115	0.250359	FALSE
TRBV30	HLA-DQA1.A.32609299.A_T	1.27581	2.8598	0.00469115	0.250359	FALSE
TRBV30	HLA-DQA1.A.32609312.C_A	1.27581	2.8598	0.00469115	0.250359	FALSE
TRBV30	HLA-DQA1.C.32610009.C_T	1.27581	2.8598	0.00469115	0.250359	FALSE
TRBV30	HLA-DQA1.A.32610495.G_A	1.27581	2.8598	0.00469115	0.250359	FALSE
TRBV4-3	HLA-B.C.31324051.A_T	-0.391146	-2.87551	0.0044729	0.250359	FALSE
TRBV4-3	HLA-B.T.31324064.A_T	-0.391146	-2.87551	0.0044729	0.250359	FALSE
TRBV5-6	HLA-A.G.29911190.A_A	-0.0389879	-2.86865	0.00456695	0.250359	FALSE
TRBV7-6	HLA-B.C.31322996.T_A	0.026823	2.86701	0.00458977	0.250359	FALSE
TRBV7-6	HLA-C.G.31239114.G_A	0.0287219	2.86397	0.0046323	0.250359	FALSE
TRBV7-9	HLA-DQB1.C.32632694.C_T	-0.0526126	-2.86845	0.00456974	0.250359	FALSE
TRBV7-3	HLA-DRB1.A.32552144.C_A	0.0803666	2.85544	0.00475348	0.253269	FALSE
TRBV13	HLA-B.T.31323337.C_T	-0.0974464	-2.85309	0.00478728	0.254652	FALSE
TRBV7-8	HLA-DQB1.A.32632770.G_T	-0.0426162	-2.84801	0.00486133	0.258168	FALSE
TRBV20-1	HLA-DRB1.G.32551948.T_T	0.386665	2.84686	0.00487812	0.258636	FALSE
TRBV7-6	HLA-C.G.31239114.T_T	0.028954	2.84526	0.00490172	0.259463	FALSE
TRBV10-1	HLA-C.G.31239050.T_T	0.0498118	2.84353	0.00492744	0.259977	FALSE
TRBV4-1	HLA-DRB1.A.32552081.A_A	0.186241	2.84406	0.00491955	0.259977	FALSE
TRBV10-3	HLA-DRB1.A.32552081.A_A	-0.0356217	-2.82192	0.00525795	0.260367	FALSE
TRBV11-1	HLA-DPA1.T.33036435.G_A	-0.0313688	-2.80883	0.00546793	0.260367	FALSE
TRBV11-1	HLA-DPA1.G.33036505.C_A	-0.0313688	-2.80883	0.00546793	0.260367	FALSE
TRBV11-1	HLA-DPA1.A.33036853.C_A	-0.0313688	-2.80883	0.00546793	0.260367	FALSE
TRBV11-1	HLA-DPA1.C.33036950.T_A	-0.0313688	-2.80883	0.00546793	0.260367	FALSE
TRBV11-1	HLA-DPA1.A.33036951.G_A	-0.0313688	-2.80883	0.00546793	0.260367	FALSE
TRBV11-1	HLA-DPA1.G.33036959.A_A	-0.0313688	-2.80883	0.00546793	0.260367	FALSE
TRBV11-1	HLA-DPA1.C.33036971.T_A	-0.0313688	-2.80883	0.00546793	0.260367	FALSE
TRBV11-1	HLA-DPA1.G.33037419.A_A	-0.0313688	-2.80883	0.00546793	0.260367	FALSE
TRBV11-1	HLA-DPA1.T.33037424.C_A	-0.0313688	-2.80883	0.00546793	0.260367	FALSE
TRBV11-1	HLA-DPA1.T.33037522.C_A	-0.0313688	-2.80883	0.00546793	0.260367	FALSE
TRBV12-3	HLA-DRB1.C.32549481.T_A	-0.164435	-2.83465	0.00506091	0.260367	FALSE
TRBV12-3	HLA-DRB1.A.32552144.C_A	-0.162616	-2.81216	0.00541382	0.260367	FALSE
TRBV18	HLA-DQB1.C.32632627.C_A	0.120459	2.80562	0.00552056	0.260367	FALSE
TRBV19	HLA-B.T.31324664.G_T	0.108676	2.82836	0.00515747	0.260367	FALSE
TRBV19	HLA-B.A.31324666.T_T	0.108676	2.82836	0.00515747	0.260367	FALSE
TRBV20-1	HLA-DQA1.C.32605257.A_T	0.365519	2.82556	0.00520085	0.260367	FALSE
TRBV20-1	HLA-DQA1.G.32609278.C_T	0.365519	2.82556	0.00520085	0.260367	FALSE
TRBV20-1	HLA-DQA1.C.32609279.T_T	0.365519	2.82556	0.00520085	0.260367	FALSE
TRBV20-1	HLA-DQA1.C.32609286.T_T	0.365519	2.82556	0.00520085	0.260367	FALSE
TRBV20-1	HLA-DQB1.G.32632646.T_T	-0.533518	-2.80341	0.00555704	0.260367	FALSE
TRBV20-1	HLA-DQB1.C.32632795.C_A	-0.533518	-2.80341	0.00555704	0.260367	FALSE
TRBV27	HLA-DRB1.A.32552081.A_A	-0.206845	-2.82644	0.00518722	0.260367	FALSE
TRBV27	HLA-DRB1.G.32549362.A_T	-0.229324	-2.82115	0.00527014	0.260367	FALSE
TRBV27	HLA-B.C.31324024.C_T	-0.238105	-2.81551	0.0053599	0.260367	FALSE
TRBV3-1	HLA-B.T.31324523.C_T	-0.324112	-2.8221	0.00525516	0.260367	FALSE
TRBV3-1	HLA-B.T.31324527.G_T	-0.324112	-2.8221	0.00525516	0.260367	FALSE
TRBV3-1	HLA-B.G.31324528.A_T	-0.324112	-2.8221	0.00525516	0.260367	FALSE
TRBV3-1	HLA-B.G.31324535.C_T	-0.324112	-2.8221	0.00525516	0.260367	FALSE
TRBV3-1	HLA-B.A.31324537.T_T	-0.324112	-2.8221	0.00525516	0.260367	FALSE
TRBV3-1	HLA-B.T.31324542.C_T	-0.324112	-2.8221	0.00525516	0.260367	FALSE
TRBV3-1	HLA-B.G.31324552.C_T	-0.324112	-2.8221	0.00525516	0.260367	FALSE
TRBV30	HLA-DQB1.T.32629129.C_T	1.49198	2.83679	0.00502837	0.260367	FALSE
TRBV30	HLA-DQB1.C.32629155.A_T	1.49198	2.83679	0.00502837	0.260367	FALSE
TRBV30	HLA-DQB1.A.32629868.G_T	1.49198	2.83679	0.00502837	0.260367	FALSE
TRBV30	HLA-DQB1.C.32629936.T_T	1.49198	2.83679	0.00502837	0.260367	FALSE
TRBV30	HLA-DQB1.C.32629963.T_T	1.49198	2.83679	0.00502837	0.260367	FALSE
TRBV30	HLA-DQB1.T.32632818.G_T	1.49198	2.83679	0.00502837	0.260367	FALSE
TRBV30	HLA-DQB1.G.32634303.A_T	1.49198	2.83679	0.00502837	0.260367	FALSE
TRBV30	HLA-DQB1.C.32634313.G_T	1.49198	2.83679	0.00502837	0.260367	FALSE
TRBV30	HLA-DQB1.C.32634369.A_T	1.49198	2.83679	0.00502837	0.260367	FALSE
TRBV30	HLA-C.C.31237987.T_T	2.74076	2.8289	0.00514905	0.260367	FALSE
TRBV30	HLA-C.C.31238027.A_T	2.74076	2.8289	0.00514905	0.260367	FALSE
TRBV30	HLA-C.G.31239082.C_T	2.74076	2.8289	0.00514905	0.260367	FALSE
TRBV30	HLA-DQB1.A.32632770.G_T	1.45544	2.81108	0.00543136	0.260367	FALSE
TRBV30	HLA-DQB1.T.32629137.G_A	1.25757	2.80319	0.00556072	0.260367	FALSE
TRBV30	HLA-DQB1.C.32629141.T_A	1.25757	2.80319	0.00556072	0.260367	FALSE
TRBV30	HLA-DQB1.C.32629935.G_A	1.25757	2.80319	0.00556072	0.260367	FALSE
TRBV30	HLA-DQB1.T.32632578.G_A	1.25757	2.80319	0.00556072	0.260367	FALSE
TRBV30	HLA-DQB1.T.32632581.G_A	1.25757	2.80319	0.00556072	0.260367	FALSE
TRBV30	HLA-DQB1.A.32632589.G_A	1.25757	2.80319	0.00556072	0.260367	FALSE
TRBV30	HLA-DQB1.C.32632592.G_A	1.25757	2.80319	0.00556072	0.260367	FALSE
TRBV30	HLA-DQB1.C.32632593.T_A	1.25757	2.80319	0.00556072	0.260367	FALSE
TRBV30	HLA-DQB1.A.32632599.G_A	1.25757	2.80319	0.00556072	0.260367	FALSE
TRBV30	HLA-DQB1.G.32632601.T_A	1.25757	2.80319	0.00556072	0.260367	FALSE
TRBV30	HLA-DQB1.C.32632605.A_A	1.25757	2.80319	0.00556072	0.260367	FALSE
TRBV30	HLA-DQB1.C.32632608.G_A	1.25757	2.80319	0.00556072	0.260367	FALSE
TRBV30	HLA-DQB1.T.32632700.A_A	1.25757	2.80319	0.00556072	0.260367	FALSE
TRBV4-1	HLA-B.G.31324864.C_T	0.237862	2.80458	0.00553763	0.260367	FALSE
TRBV5-1	HLA-A.C.29912041.T_T	-0.455185	-2.81952	0.00529594	0.260367	FALSE
TRBV5-6	HLA-A.G.29910719.A_T	-0.0586966	-2.81118	0.00542967	0.260367	FALSE
TRBV5-6	HLA-A.G.29910721.C_T	-0.0586966	-2.81118	0.00542967	0.260367	FALSE
TRBV6-2	HLA-DQB1.A.32632832.T_A	0.154409	2.81381	0.0053872	0.260367	FALSE
TRBV6-8	HLA-C.C.31237987.T_T	-0.203099	-2.8096	0.00545534	0.260367	FALSE
TRBV6-8	HLA-C.C.31238027.A_T	-0.203099	-2.8096	0.00545534	0.260367	FALSE
TRBV6-8	HLA-C.G.31239082.C_T	-0.203099	-2.8096	0.00545534	0.260367	FALSE
TRBV6-9	HLA-DQB1.G.32632714.C_A	0.169769	2.81685	0.00533848	0.260367	FALSE
TRBV7-2	HLA-B.C.31324201.G_T	0.369345	2.82427	0.00522109	0.260367	FALSE
TRBV7-3	HLA-DRB1.T.32551960.C_T	0.0880413	2.80551	0.00552234	0.260367	FALSE
TRBV7-6	HLA-DRB1.G.32552147.A_A	0.0290401	2.81993	0.00528943	0.260367	FALSE
TRBV7-6	HLA-C.T.31238009.C_A	0.0240344	2.80624	0.0055103	0.260367	FALSE
TRBV7-7	HLA-DRB1.G.32551939.T_T	-0.0217144	-2.83354	0.0050778	0.260367	FALSE
TRBV7-8	HLA-DQB1.A.32632587.G_T	-0.0410914	-2.82096	0.00527314	0.260367	FALSE
TRBV7-8	HLA-DQB1.A.32632598.T_T	-0.0410914	-2.82096	0.00527314	0.260367	FALSE
TRBV7-9	HLA-DQB1.C.32632650.T_A	-0.0546242	-2.83988	0.00498181	0.260367	FALSE
TRBV7-9	HLA-DRB1.C.32551958.T_A	-0.0615182	-2.82518	0.00520679	0.260367	FALSE
TRBV7-9	HLA-DRB1.C.32552130.A_A	-0.0653071	-2.81986	0.00529054	0.260367	FALSE
TRBV7-9	HLA-DRB1.T.32552132.T_T	-0.0653071	-2.81986	0.00529054	0.260367	FALSE
TRBV4-1	HLA-DRB1.G.32552091.G_A	0.190832	2.801	0.00559713	0.261694	FALSE
TRBV7-6	HLA-B.C.31324526.G_A	-0.0266528	-2.80049	0.00560565	0.261715	FALSE
TRBV11-1	HLA-A.G.29911114.A_A	-0.0341324	-2.79763	0.00565349	0.26357	FALSE
TRBV11-1	HLA-A.G.29911115.G_A	0.0324343	2.79293	0.00573318	0.266519	FALSE
TRBV11-1	HLA-A.G.29911119.G_A	0.0324343	2.79293	0.00573318	0.266519	FALSE
TRBV14	HLA-B.C.31322911.T_A	0.028566	2.79011	0.0057814	0.266785	FALSE
TRBV20-1	HLA-DQB1.T.32632688.G_T	-0.507895	-2.78886	0.00580293	0.266785	FALSE
TRBV27	HLA-B.T.31324036.A_A	-0.193865	-2.78862	0.00580698	0.266785	FALSE
TRBV27	HLA-B.T.31324509.A_T	-0.296287	-2.78828	0.00581289	0.266785	FALSE
TRBV27	HLA-B.G.31324530.C_T	-0.296287	-2.78828	0.00581289	0.266785	FALSE
TRBV27	HLA-B.C.31324531.G_T	-0.296287	-2.78828	0.00581289	0.266785	FALSE
TRBV27	HLA-B.G.31324538.C_T	-0.296287	-2.78828	0.00581289	0.266785	FALSE
TRBV7-6	HLA-B.G.31324892.C_A	0.0257817	2.79097	0.00576661	0.266785	FALSE
TRBV7-9	HLA-B.G.31324100.T_A	0.0562506	2.79161	0.00575576	0.266785	FALSE
TRBV5-8	HLA-DRB1.G.32552091.G_A	0.0318585	2.78615	0.00584983	0.268101	FALSE
TRBV18	HLA-B.A.31323296.G_A	-0.128579	-2.78476	0.00587388	0.268823	FALSE
TRBV6-3	HLA-DQB1.A.32632770.G_T	-0.141733	-2.78345	0.00589687	0.269495	FALSE
TRBV14	HLA-B.A.31324666.C_A	0.028454	2.77985	0.00596015	0.272004	FALSE
TRBV19	HLA-B.C.31322996.T_A	0.114593	2.77843	0.00598512	0.27276	FALSE
TRBV13	HLA-C.G.31239050.G_T	-0.0672342	-2.77338	0.00607525	0.273033	FALSE
TRBV20-1	HLA-B.T.31324036.A_A	0.341062	2.77659	0.00601781	0.273033	FALSE
TRBV20-1	HLA-DRB1.C.32549361.G_T	-0.624966	-2.77356	0.00607201	0.273033	FALSE
TRBV20-1	HLA-DRB1.G.32549613.A_T	-0.624966	-2.77356	0.00607201	0.273033	FALSE
TRBV20-1	HLA-DRB1.T.32552072.G_T	-0.624966	-2.77356	0.00607201	0.273033	FALSE
TRBV20-1	HLA-DRB1.T.32552132.G_T	-0.624966	-2.77356	0.00607201	0.273033	FALSE
TRBV20-1	HLA-DRB1.C.32552133.T_T	-0.624966	-2.77356	0.00607201	0.273033	FALSE
TRBV20-1	HLA-DRB1.G.32557504.A_T	-0.624966	-2.77356	0.00607201	0.273033	FALSE
TRBV27	HLA-DRB1.G.32552091.G_A	-0.211452	-2.77696	0.00601134	0.273033	FALSE
TRBV7-6	HLA-C.G.31238155.A_A	0.0237274	2.77479	0.00605009	0.273033	FALSE
TRBV7-8	HLA-DQB1.C.32632694.C_T	-0.0359238	-2.77146	0.00610983	0.274207	FALSE
TRBV7-3	HLA-DRB1.C.32549481.T_A	0.0782987	2.76908	0.00615306	0.275766	FALSE
TRBV20-1	HLA-A.T.29911198.C_T	0.390532	2.76616	0.00620623	0.275863	FALSE
TRBV20-1	HLA-A.G.29911207.A_T	0.390532	2.76616	0.00620623	0.275863	FALSE
TRBV20-1	HLA-A.G.29911909.A_T	0.390532	2.76616	0.00620623	0.275863	FALSE
TRBV20-1	HLA-A.G.29911945.A_T	0.390532	2.76616	0.00620623	0.275863	FALSE
TRBV20-1	HLA-A.C.29912147.T_T	0.390532	2.76616	0.00620623	0.275863	FALSE
TRBV7-9	HLA-B.C.31324921.T_T	0.0571277	2.76693	0.00619215	0.275863	FALSE
TRBV13	HLA-DRB1.G.32551948.T_T	0.0683115	2.76298	0.00626473	0.277364	FALSE
TRBV14	HLA-B.C.31322980.T_A	0.0279985	2.75791	0.00635911	0.277364	FALSE
TRBV18	HLA-B.G.31324100.T_A	-0.117231	-2.76182	0.00628616	0.277364	FALSE
TRBV5-1	HLA-DQB1.C.32629210.T_T	-0.52596	-2.75927	0.00633357	0.277364	FALSE
TRBV5-1	HLA-DQB1.C.32632642.T_T	-0.52596	-2.75927	0.00633357	0.277364	FALSE
TRBV5-1	HLA-DQB1.A.32632749.C_T	-0.52596	-2.75927	0.00633357	0.277364	FALSE
TRBV5-1	HLA-DQB1.G.32632801.A_T	-0.52596	-2.75927	0.00633357	0.277364	FALSE
TRBV5-1	HLA-DQB1.A.32632833.G_T	-0.52596	-2.75927	0.00633357	0.277364	FALSE
TRBV5-1	HLA-DQB1.A.32634282.G_T	-0.52596	-2.75927	0.00633357	0.277364	FALSE
TRBV5-1	HLA-DQB1.C.32634339.G_T	-0.52596	-2.75927	0.00633357	0.277364	FALSE
TRBV5-6	HLA-A.G.29912087.T_T	-0.0521667	-2.75795	0.00635825	0.277364	FALSE
TRBV5-6	HLA-A.A.29912348.G_T	-0.0521667	-2.75795	0.00635825	0.277364	FALSE
TRBV5-6	HLA-A.G.29913037.A_T	-0.0521667	-2.75795	0.00635825	0.277364	FALSE
TRBV6-5	HLA-DQB1.A.32632770.G_T	-0.100401	-2.75712	0.00637377	0.277364	FALSE
TRBV7-8	HLA-DQB1.T.32629129.C_T	-0.0419263	-2.75379	0.00643661	0.277364	FALSE
TRBV7-8	HLA-DQB1.C.32629155.A_T	-0.0419263	-2.75379	0.00643661	0.277364	FALSE
TRBV7-8	HLA-DQB1.A.32629868.G_T	-0.0419263	-2.75379	0.00643661	0.277364	FALSE
TRBV7-8	HLA-DQB1.C.32629936.T_T	-0.0419263	-2.75379	0.00643661	0.277364	FALSE
TRBV7-8	HLA-DQB1.C.32629963.T_T	-0.0419263	-2.75379	0.00643661	0.277364	FALSE
TRBV7-8	HLA-DQB1.T.32632818.G_T	-0.0419263	-2.75379	0.00643661	0.277364	FALSE
TRBV7-8	HLA-DQB1.G.32634303.A_T	-0.0419263	-2.75379	0.00643661	0.277364	FALSE
TRBV7-8	HLA-DQB1.C.32634313.G_T	-0.0419263	-2.75379	0.00643661	0.277364	FALSE
TRBV7-8	HLA-DQB1.C.32634369.A_T	-0.0419263	-2.75379	0.00643661	0.277364	FALSE
TRBV13	HLA-DQB1.A.32629859.G_A	-0.0837423	-2.74919	0.00652423	0.278917	FALSE
TRBV5-6	HLA-A.A.29911064.G_A	0.0394951	2.74945	0.00651916	0.278917	FALSE
TRBV5-6	HLA-A.T.29912280.C_A	0.0394951	2.74945	0.00651916	0.278917	FALSE
TRBV5-6	HLA-A.C.29912368.T_A	0.0394951	2.74945	0.00651916	0.278917	FALSE
TRBV5-6	HLA-A.T.29912852.C_A	0.0394951	2.74945	0.00651916	0.278917	FALSE
TRBV5-6	HLA-A.A.29912856.T_A	0.0394951	2.74945	0.00651916	0.278917	FALSE
TRBV6-3	HLA-DQB1.A.32632587.G_T	-0.135967	-2.74251	0.0066534	0.283692	FALSE
TRBV6-3	HLA-DQB1.A.32632598.T_T	-0.135967	-2.74251	0.0066534	0.283692	FALSE
TRBV4-3	HLA-B.G.31324892.C_A	-0.318133	-2.74181	0.00666714	0.283884	FALSE
TRBV7-7	HLA-DRB1.G.32551951.C_T	-0.0175848	-2.74138	0.00667541	0.283884	FALSE
TRBV10-1	HLA-A.T.29911239.C_A	-0.0501499	-2.73936	0.0067151	0.284511	FALSE
TRBV7-2	HLA-DQB1.C.32629931.G_T	-0.385037	-2.73796	0.00674275	0.284511	FALSE
TRBV7-2	HLA-DQB1.T.32632688.C_T	-0.385037	-2.73796	0.00674275	0.284511	FALSE
TRBV7-2	HLA-DQB1.C.32632689.T_T	-0.385037	-2.73796	0.00674275	0.284511	FALSE
TRBV7-9	HLA-DRB1.C.32557478.A_A	-0.0628127	-2.739	0.0067222	0.284511	FALSE
TRBV7-9	HLA-DRB1.T.32557483.C_A	-0.0628127	-2.739	0.0067222	0.284511	FALSE
TRBV10-2	HLA-A.A.29911069.G_T	-0.0263492	-2.73481	0.0068052	0.286773	FALSE
TRBV10-3	HLA-DRB1.G.32552085.G_A	-0.0439414	-2.73149	0.00687143	0.288546	FALSE
TRBV19	HLA-B.C.31324525.T_A	-0.10993	-2.73137	0.00687395	0.288546	FALSE
TRBV19	HLA-B.C.31324531.T_A	-0.10993	-2.73137	0.00687395	0.288546	FALSE
TRBV11-1	HLA-A.T.29910558.A_T	-0.0306749	-2.71266	0.00725932	0.289019	FALSE
TRBV11-1	HLA-A.A.29910562.C_T	-0.0306749	-2.71266	0.00725932	0.289019	FALSE
TRBV13	HLA-DQA1.T.32605274.C_A	-0.0650458	-2.71343	0.00724306	0.289019	FALSE
TRBV13	HLA-DQA1.G.32609105.A_A	-0.0650458	-2.71343	0.00724306	0.289019	FALSE
TRBV13	HLA-DQA1.T.32609126.C_A	-0.0650458	-2.71343	0.00724306	0.289019	FALSE
TRBV13	HLA-DQA1.C.32609207.T_A	-0.0650458	-2.71343	0.00724306	0.289019	FALSE
TRBV13	HLA-DQA1.G.32609216.T_A	-0.0650458	-2.71343	0.00724306	0.289019	FALSE
TRBV13	HLA-DQA1.A.32609222.T_A	-0.0650458	-2.71343	0.00724306	0.289019	FALSE
TRBV13	HLA-DQA1.G.32609236.A_A	-0.0650458	-2.71343	0.00724306	0.289019	FALSE
TRBV13	HLA-DQA1.G.32609253.A_A	-0.0650458	-2.71343	0.00724306	0.289019	FALSE
TRBV13	HLA-DQA1.G.32609254.T_A	-0.0650458	-2.71343	0.00724306	0.289019	FALSE
TRBV13	HLA-DQA1.G.32609255.T_A	-0.0650458	-2.71343	0.00724306	0.289019	FALSE
TRBV13	HLA-DQA1.G.32609264.C_A	-0.0650458	-2.71343	0.00724306	0.289019	FALSE
TRBV13	HLA-DQA1.G.32609271.C_A	-0.0650458	-2.71343	0.00724306	0.289019	FALSE
TRBV13	HLA-DQA1.G.32609278.G_T	-0.0650458	-2.71343	0.00724306	0.289019	FALSE
TRBV13	HLA-DQA1.A.32609299.A_T	-0.0650458	-2.71343	0.00724306	0.289019	FALSE
TRBV13	HLA-DQA1.A.32609312.C_A	-0.0650458	-2.71343	0.00724306	0.289019	FALSE
TRBV13	HLA-DQA1.C.32610009.C_T	-0.0650458	-2.71343	0.00724306	0.289019	FALSE
TRBV13	HLA-DQA1.A.32610495.G_A	-0.0650458	-2.71343	0.00724306	0.289019	FALSE
TRBV18	HLA-DRB1.G.32551935.G_A	0.105776	2.72126	0.00707972	0.289019	FALSE
TRBV20-1	HLA-A.A.29911064.G_A	-0.37877	-2.71448	0.00722103	0.289019	FALSE
TRBV20-1	HLA-A.T.29912280.C_A	-0.37877	-2.71448	0.00722103	0.289019	FALSE
TRBV20-1	HLA-A.C.29912368.T_A	-0.37877	-2.71448	0.00722103	0.289019	FALSE
TRBV20-1	HLA-A.T.29912852.C_A	-0.37877	-2.71448	0.00722103	0.289019	FALSE
TRBV20-1	HLA-A.A.29912856.T_A	-0.37877	-2.71448	0.00722103	0.289019	FALSE
TRBV20-1	HLA-A.A.29911056.G_T	0.381907	2.71274	0.00725753	0.289019	FALSE
TRBV27	HLA-B.T.31324003.G_T	0.258079	2.72047	0.00709622	0.289019	FALSE
TRBV27	HLA-B.C.31324004.T_T	0.258079	2.72047	0.00709622	0.289019	FALSE
TRBV27	HLA-DRB1.G.32551948.T_T	-0.208973	-2.71321	0.00724761	0.289019	FALSE
TRBV6-2	HLA-DQB1.A.32632770.G_T	-0.141317	-2.72219	0.00706072	0.289019	FALSE
TRBV6-3	HLA-DQB1.A.32632832.T_A	0.146896	2.72361	0.00703148	0.289019	FALSE
TRBV6-3	HLA-DQB1.T.32629129.C_T	-0.140636	-2.7155	0.00719955	0.289019	FALSE
TRBV6-3	HLA-DQB1.C.32629155.A_T	-0.140636	-2.7155	0.00719955	0.289019	FALSE
TRBV6-3	HLA-DQB1.A.32629868.G_T	-0.140636	-2.7155	0.00719955	0.289019	FALSE
TRBV6-3	HLA-DQB1.C.32629936.T_T	-0.140636	-2.7155	0.00719955	0.289019	FALSE
TRBV6-3	HLA-DQB1.C.32629963.T_T	-0.140636	-2.7155	0.00719955	0.289019	FALSE
TRBV6-3	HLA-DQB1.T.32632818.G_T	-0.140636	-2.7155	0.00719955	0.289019	FALSE
TRBV6-3	HLA-DQB1.G.32634303.A_T	-0.140636	-2.7155	0.00719955	0.289019	FALSE
TRBV6-3	HLA-DQB1.C.32634313.G_T	-0.140636	-2.7155	0.00719955	0.289019	FALSE
TRBV6-3	HLA-DQB1.C.32634369.A_T	-0.140636	-2.7155	0.00719955	0.289019	FALSE
TRBV7-2	HLA-B.G.31324864.C_T	-0.360186	-2.71426	0.00722567	0.289019	FALSE
TRBV7-9	HLA-B.G.31324208.G_A	-0.0505822	-2.72659	0.00697065	0.289019	FALSE
TRBV6-2	HLA-DQB1.A.32632587.G_T	-0.137004	-2.71165	0.00728063	0.289158	FALSE
TRBV6-2	HLA-DQB1.A.32632598.T_T	-0.137004	-2.71165	0.00728063	0.289158	FALSE
TRBV19	HLA-B.T.31324536.T_T	-0.11371	-2.7065	0.00739031	0.293155	FALSE
TRBV5-6	HLA-B.C.31324201.C_A	0.0441727	2.70543	0.00741347	0.293715	FALSE
TRBV11-1	HLA-A.T.29911086.C_T	-0.0312394	-2.69933	0.00754559	0.297211	FALSE
TRBV14	HLA-B.C.31324128.T_T	-0.0616392	-2.69937	0.00754474	0.297211	FALSE
TRBV27	HLA-B.T.31324003.A_T	-0.193066	-2.69832	0.00756781	0.297211	FALSE
TRBV27	HLA-B.C.31324004.G_T	-0.193066	-2.69832	0.00756781	0.297211	FALSE
TRBV7-6	HLA-C.C.31238068.T_T	-0.027143	-2.69757	0.00758415	0.297211	FALSE
TRBV7-6	HLA-C.G.31239101.C_T	-0.027143	-2.69757	0.00758415	0.297211	FALSE
TRBV7-6	HLA-C.G.31239602.A_T	-0.027143	-2.69757	0.00758415	0.297211	FALSE
TRBV7-6	HLA-C.T.31239621.A_T	-0.027143	-2.69757	0.00758415	0.297211	FALSE
TRBV7-6	HLA-C.C.31239630.T_T	-0.027143	-2.69757	0.00758415	0.297211	FALSE
TRBV27	HLA-B.A.31322888.G_A	0.218875	2.69543	0.00763132	0.298699	FALSE
TRBV19	HLA-DPB1.G.33048606.C_T	0.175493	2.69123	0.0077247	0.300181	FALSE
TRBV30	HLA-DRB1.T.32551999.T_A	-1.25987	-2.69278	0.00769001	0.300181	FALSE
TRBV7-2	HLA-DQB1.C.32632627.C_A	-0.313451	-2.69312	0.0076826	0.300181	FALSE
TRBV7-6	HLA-DRB1.C.32552143.T_A	0.0275541	2.69202	0.00770701	0.300181	FALSE
TRBV7-6	HLA-DRB1.A.32552144.A_T	0.0275541	2.69202	0.00770701	0.300181	FALSE
TRBV7-9	HLA-B.A.31322888.G_A	0.0536389	2.6916	0.00771631	0.300181	FALSE
TRBV30	HLA-DRB1.T.32549611.A_A	1.49211	2.69023	0.00774706	0.30069	FALSE
TRBV11-2	HLA-B.T.31324003.G_T	0.158807	2.68906	0.00777314	0.300982	FALSE
TRBV11-2	HLA-B.C.31324004.T_T	0.158807	2.68906	0.00777314	0.300982	FALSE
TRBV13	HLA-B.T.31324536.A_T	-0.0924498	-2.68556	0.00785205	0.301913	FALSE
TRBV14	HLA-DQB1.G.32632646.T_T	-0.0408278	-2.68511	0.00786232	0.301913	FALSE
TRBV14	HLA-DQB1.C.32632795.C_A	-0.0408278	-2.68511	0.00786232	0.301913	FALSE
TRBV18	HLA-DQA1.G.32609195.A_T	-0.190356	-2.68655	0.00782981	0.301913	FALSE
TRBV18	HLA-DQA1.T.32609874.G_T	-0.190356	-2.68655	0.00782981	0.301913	FALSE
TRBV6-5	HLA-DRB1.T.32551960.C_T	-0.0942116	-2.68626	0.00783642	0.301913	FALSE
TRBV7-9	HLA-DRB1.A.32557435.C_A	-0.0637102	-2.68734	0.00781181	0.301913	FALSE
TRBV20-1	HLA-DRB1.C.32549481.T_A	0.355534	2.6821	0.00793082	0.304184	FALSE
TRBV30	HLA-DRB1.G.32552138.G_T	1.47902	2.68166	0.00794103	0.304216	FALSE
TRBV14	HLA-B.G.31324864.G_A	0.032235	2.68016	0.00797527	0.305167	FALSE
TRBV12-3	HLA-B.G.31324200.G_T	0.2952	2.67565	0.00807963	0.30541	FALSE
TRBV20-1	HLA-DRB1.C.32549540.T_T	-0.579301	-2.67414	0.00811472	0.30541	FALSE
TRBV30	HLA-DRB1.T.32549401.C_A	1.51509	2.6738	0.00812282	0.30541	FALSE
TRBV30	HLA-DRB1.T.32549475.C_A	1.51509	2.6738	0.00812282	0.30541	FALSE
TRBV30	HLA-DRB1.A.32549501.C_A	1.51509	2.6738	0.00812282	0.30541	FALSE
TRBV30	HLA-DRB1.T.32549596.C_A	1.51509	2.6738	0.00812282	0.30541	FALSE
TRBV6-2	HLA-DQB1.T.32629129.C_T	-0.141155	-2.67409	0.00811596	0.30541	FALSE
TRBV6-2	HLA-DQB1.C.32629155.A_T	-0.141155	-2.67409	0.00811596	0.30541	FALSE
TRBV6-2	HLA-DQB1.A.32629868.G_T	-0.141155	-2.67409	0.00811596	0.30541	FALSE
TRBV6-2	HLA-DQB1.C.32629936.T_T	-0.141155	-2.67409	0.00811596	0.30541	FALSE
TRBV6-2	HLA-DQB1.C.32629963.T_T	-0.141155	-2.67409	0.00811596	0.30541	FALSE
TRBV6-2	HLA-DQB1.T.32632818.G_T	-0.141155	-2.67409	0.00811596	0.30541	FALSE
TRBV6-2	HLA-DQB1.G.32634303.A_T	-0.141155	-2.67409	0.00811596	0.30541	FALSE
TRBV6-2	HLA-DQB1.C.32634313.G_T	-0.141155	-2.67409	0.00811596	0.30541	FALSE
TRBV6-2	HLA-DQB1.C.32634369.A_T	-0.141155	-2.67409	0.00811596	0.30541	FALSE
TRBV5-5	HLA-DRB1.A.32552081.G_T	0.0386616	2.67335	0.00813335	0.305452	FALSE
TRBV5-5	HLA-DQA1.C.32609130.T_T	-0.0338052	-2.67012	0.00820923	0.305825	FALSE
TRBV5-5	HLA-DQA1.C.32609142.G_T	-0.0338052	-2.67012	0.00820923	0.305825	FALSE
TRBV5-5	HLA-DQA1.C.32609150.G_T	-0.0338052	-2.67012	0.00820923	0.305825	FALSE
TRBV5-5	HLA-DQA1.G.32609239.A_T	-0.0338052	-2.67012	0.00820923	0.305825	FALSE
TRBV5-5	HLA-DQA1.T.32609241.A_T	-0.0338052	-2.67012	0.00820923	0.305825	FALSE
TRBV5-5	HLA-DQA1.A.32609299.G_T	-0.0338052	-2.67012	0.00820923	0.305825	FALSE
TRBV5-5	HLA-DQA1.G.32610401.A_T	-0.0338052	-2.67012	0.00820923	0.305825	FALSE
TRBV20-1	HLA-DRB1.T.32549356.C_T	0.354975	2.6682	0.00825443	0.307156	FALSE
TRBV30	HLA-DRB1.C.32552130.A_A	1.51045	2.66665	0.00829132	0.307822	FALSE
TRBV30	HLA-DRB1.T.32552132.T_T	1.51045	2.66665	0.00829132	0.307822	FALSE
TRBV11-1	HLA-DQB1.G.32632717.A_T	0.0298312	2.6654	0.00832108	0.308325	FALSE
TRBV20-1	HLA-C.A.31239776.C_T	-0.384546	-2.66529	0.00832387	0.308325	FALSE
TRBV5-6	HLA-DQA1.C.32609212.C_A	0.0400515	2.66399	0.008355	0.308422	FALSE
TRBV5-6	HLA-DQA1.A.32609238.D.GGT_T	0.0400515	2.66399	0.008355	0.308422	FALSE
TRBV5-6	HLA-DQA1.A.32609299.C_T	0.0400515	2.66399	0.008355	0.308422	FALSE
TRBV27	HLA-DRB1.T.32551960.C_T	-0.221827	-2.66176	0.00840846	0.310043	FALSE
TRBV20-1	HLA-B.C.31324891.T_T	0.369672	2.66072	0.00843352	0.310262	FALSE
TRBV7-6	HLA-B.T.31324036.A_A	-0.021493	-2.66105	0.00842556	0.310262	FALSE
TRBV7-2	HLA-B.G.31324892.C_A	-0.296827	-2.65993	0.0084528	0.310619	FALSE
TRBV10-3	HLA-DRB1.C.32551953.G_T	-0.0408698	-2.65264	0.00863094	0.311103	FALSE
TRBV13	HLA-DQB1.T.32629137.G_A	-0.063965	-2.65345	0.00861105	0.311103	FALSE
TRBV13	HLA-DQB1.C.32629141.T_A	-0.063965	-2.65345	0.00861105	0.311103	FALSE
TRBV13	HLA-DQB1.C.32629935.G_A	-0.063965	-2.65345	0.00861105	0.311103	FALSE
TRBV13	HLA-DQB1.T.32632578.G_A	-0.063965	-2.65345	0.00861105	0.311103	FALSE
TRBV13	HLA-DQB1.T.32632581.G_A	-0.063965	-2.65345	0.00861105	0.311103	FALSE
TRBV13	HLA-DQB1.A.32632589.G_A	-0.063965	-2.65345	0.00861105	0.311103	FALSE
TRBV13	HLA-DQB1.C.32632592.G_A	-0.063965	-2.65345	0.00861105	0.311103	FALSE
TRBV13	HLA-DQB1.C.32632593.T_A	-0.063965	-2.65345	0.00861105	0.311103	FALSE
TRBV13	HLA-DQB1.A.32632599.G_A	-0.063965	-2.65345	0.00861105	0.311103	FALSE
TRBV13	HLA-DQB1.G.32632601.T_A	-0.063965	-2.65345	0.00861105	0.311103	FALSE
TRBV13	HLA-DQB1.C.32632605.A_A	-0.063965	-2.65345	0.00861105	0.311103	FALSE
TRBV13	HLA-DQB1.C.32632608.G_A	-0.063965	-2.65345	0.00861105	0.311103	FALSE
TRBV13	HLA-DQB1.T.32632700.A_A	-0.063965	-2.65345	0.00861105	0.311103	FALSE
TRBV20-1	HLA-DRB1.G.32551951.C_T	-0.563617	-2.65131	0.00866391	0.311103	FALSE
TRBV7-3	HLA-DRB1.G.32551892.T_T	0.0965378	2.65078	0.0086769	0.311103	FALSE
TRBV7-3	HLA-DRB1.A.32552081.C_T	0.0965378	2.65078	0.0086769	0.311103	FALSE
TRBV7-3	HLA-DRB1.C.32552087.G_T	0.0965378	2.65078	0.0086769	0.311103	FALSE
TRBV7-3	HLA-DRB1.G.32552091.A_T	0.0965378	2.65078	0.0086769	0.311103	FALSE
TRBV7-3	HLA-DRB1.G.32552137.T_T	0.0965378	2.65078	0.0086769	0.311103	FALSE
TRBV7-3	HLA-DRB1.A.32552144.T_T	0.0965378	2.65078	0.0086769	0.311103	FALSE
TRBV7-9	HLA-B.G.31324892.C_A	0.0520393	2.6579	0.00850199	0.311103	FALSE
TRBV5-6	HLA-A.A.29911228.C_T	0.0389855	2.64294	0.00887334	0.317795	FALSE
TRBV11-1	HLA-DQB1.T.32632688.T_A	-0.0310542	-2.6414	0.00891225	0.318836	FALSE
TRBV10-2	HLA-A.T.29910558.A_T	0.0154115	2.62775	0.0092651	0.31934	FALSE
TRBV10-2	HLA-A.A.29910562.C_T	0.0154115	2.62775	0.0092651	0.31934	FALSE
TRBV11-1	HLA-DQB1.C.32632650.T_A	-0.0307501	-2.6314	0.00916958	0.31934	FALSE
TRBV11-1	HLA-DQB1.A.32632770.A_A	-0.0319544	-2.6312	0.00917479	0.31934	FALSE
TRBV13	HLA-DQA1.A.32610461.G_A	-0.0765681	-2.63608	0.00904843	0.31934	FALSE
TRBV14	HLA-B.T.31324003.A_T	-0.026591	-2.63496	0.00907715	0.31934	FALSE
TRBV14	HLA-B.C.31324004.G_T	-0.026591	-2.63496	0.00907715	0.31934	FALSE
TRBV16	HLA-DRB1.C.32551949.G_T	0.0117017	2.62769	0.00926664	0.31934	FALSE
TRBV18	HLA-C.A.31238930.A_A	0.0984888	2.63889	0.00897626	0.31934	FALSE
TRBV19	HLA-B.C.31324615.T_T	0.100043	2.63185	0.00915791	0.31934	FALSE
TRBV27	HLA-B.C.31324921.T_T	0.221859	2.63234	0.0091452	0.31934	FALSE
TRBV27	HLA-DRB1.T.32552080.T_A	-0.217262	-2.63029	0.0091985	0.31934	FALSE
TRBV4-1	HLA-DRB1.T.32551970.A_T	0.182385	2.63591	0.00905274	0.31934	FALSE
TRBV6-3	HLA-DQB1.C.32632638.A_T	-0.124652	-2.62839	0.00924826	0.31934	FALSE
TRBV6-3	HLA-DQB1.T.32632647.C_T	-0.124652	-2.62839	0.00924826	0.31934	FALSE
TRBV6-3	HLA-DQB1.A.32632781.C_T	-0.124652	-2.62839	0.00924826	0.31934	FALSE
TRBV6-3	HLA-DQB1.G.32632782.C_T	-0.124652	-2.62839	0.00924826	0.31934	FALSE
TRBV6-3	HLA-DQB1.A.32632783.C_T	-0.124652	-2.62839	0.00924826	0.31934	FALSE
TRBV6-5	HLA-DQB1.T.32629129.C_T	-0.0973677	-2.62679	0.00929046	0.31934	FALSE
TRBV6-5	HLA-DQB1.C.32629155.A_T	-0.0973677	-2.62679	0.00929046	0.31934	FALSE
TRBV6-5	HLA-DQB1.A.32629868.G_T	-0.0973677	-2.62679	0.00929046	0.31934	FALSE
TRBV6-5	HLA-DQB1.C.32629936.T_T	-0.0973677	-2.62679	0.00929046	0.31934	FALSE
TRBV6-5	HLA-DQB1.C.32629963.T_T	-0.0973677	-2.62679	0.00929046	0.31934	FALSE
TRBV6-5	HLA-DQB1.T.32632818.G_T	-0.0973677	-2.62679	0.00929046	0.31934	FALSE
TRBV6-5	HLA-DQB1.G.32634303.A_T	-0.0973677	-2.62679	0.00929046	0.31934	FALSE
TRBV6-5	HLA-DQB1.C.32634313.G_T	-0.0973677	-2.62679	0.00929046	0.31934	FALSE
TRBV6-5	HLA-DQB1.C.32634369.A_T	-0.0973677	-2.62679	0.00929046	0.31934	FALSE
TRBV7-2	HLA-B.G.31324206.C_T	0.345159	2.63779	0.00900445	0.31934	FALSE
TRBV7-2	HLA-B.A.31324207.C_T	0.345159	2.63779	0.00900445	0.31934	FALSE
TRBV7-2	HLA-B.G.31324208.A_T	0.345159	2.63779	0.00900445	0.31934	FALSE
TRBV7-2	HLA-B.G.31324209.A_T	0.345159	2.63779	0.00900445	0.31934	FALSE
TRBV7-2	HLA-DQB1.C.32632638.A_T	-0.296385	-2.63111	0.00917719	0.31934	FALSE
TRBV7-2	HLA-DQB1.T.32632647.C_T	-0.296385	-2.63111	0.00917719	0.31934	FALSE
TRBV7-2	HLA-DQB1.A.32632781.C_T	-0.296385	-2.63111	0.00917719	0.31934	FALSE
TRBV7-2	HLA-DQB1.G.32632782.C_T	-0.296385	-2.63111	0.00917719	0.31934	FALSE
TRBV7-2	HLA-DQB1.A.32632783.C_T	-0.296385	-2.63111	0.00917719	0.31934	FALSE
TRBV9	HLA-A.A.29911228.T_T	-0.0959145	-2.63584	0.00905455	0.31934	FALSE
TRBV12-4	HLA-B.G.31324200.G_T	0.292307	2.62533	0.00932898	0.319789	FALSE
TRBV6-3	HLA-DQB1.A.32632770.A_A	-0.126276	-2.62518	0.00933309	0.319789	FALSE
TRBV7-6	HLA-B.T.31324536.T_T	-0.0250765	-2.62529	0.00933001	0.319789	FALSE
TRBV6-2	HLA-DQB1.A.32632635.C_T	-0.124547	-2.6202	0.00946557	0.32355	FALSE
TRBV6-2	HLA-DQB1.T.32632637.G_T	-0.124547	-2.6202	0.00946557	0.32355	FALSE
TRBV7-9	HLA-DRB1.G.32552147.A_A	-0.057236	-2.61994	0.00947276	0.32355	FALSE
TRBV27	HLA-A.A.29911069.G_T	-0.328075	-2.61896	0.00949899	0.324105	FALSE
TRBV30	HLA-DQA1.T.32609813.C_A	1.25614	2.61637	0.009569	0.324785	FALSE
TRBV30	HLA-DQA1.G.32609873.C_A	1.25614	2.61637	0.009569	0.324785	FALSE
TRBV30	HLA-DQA1.A.32610535.C_A	1.25614	2.61637	0.009569	0.324785	FALSE
TRBV6-6	HLA-DRB1.A.32552081.A_A	-0.0168012	-2.61762	0.0095352	0.324785	FALSE
TRBV6-6	HLA-DRB1.G.32552091.G_A	-0.0174626	-2.61651	0.00956505	0.324785	FALSE
TRBV12-3	HLA-B.G.31324864.A_T	0.307697	2.61481	0.00961131	0.324976	FALSE
TRBV6-2	HLA-DQB1.A.32632770.A_A	-0.128068	-2.61321	0.00965474	0.324976	FALSE
TRBV6-2	HLA-DQB1.C.32632638.A_T	-0.126271	-2.61321	0.00965475	0.324976	FALSE
TRBV6-2	HLA-DQB1.T.32632647.C_T	-0.126271	-2.61321	0.00965475	0.324976	FALSE
TRBV6-2	HLA-DQB1.A.32632781.C_T	-0.126271	-2.61321	0.00965475	0.324976	FALSE
TRBV6-2	HLA-DQB1.G.32632782.C_T	-0.126271	-2.61321	0.00965475	0.324976	FALSE
TRBV6-2	HLA-DQB1.A.32632783.C_T	-0.126271	-2.61321	0.00965475	0.324976	FALSE
TRBV7-8	HLA-DPB1.A.33048640.G_T	0.0339449	2.61381	0.0096384	0.324976	FALSE
TRBV14	HLA-DQB1.A.32632635.C_T	-0.0291223	-2.60742	0.00981408	0.329656	FALSE
TRBV14	HLA-DQB1.T.32632637.G_T	-0.0291223	-2.60742	0.00981408	0.329656	FALSE
TRBV11-2	HLA-DQB1.T.32632688.T_A	-0.128287	-2.606	0.00985339	0.330634	FALSE
TRBV3-1	HLA-DQA1.G.32605284.A_T	0.22935	2.60437	0.0098987	0.331469	FALSE
TRBV3-1	HLA-DQA1.A.32605309.G_T	0.22935	2.60437	0.0098987	0.331469	FALSE
TRBV3-1	HLA-DQA1.G.32610437.A_T	0.256581	2.60304	0.00993593	0.331855	FALSE
TRBV5-5	HLA-DRB1.G.32552059.T_T	-0.0295988	-2.60286	0.00994093	0.331855	FALSE
TRBV7-9	HLA-DRB1.G.32551957.G_T	-0.0618425	-2.6029	0.00993981	0.331855	FALSE
TRBV5-4	HLA-DQB1.G.32632745.A_T	0.017417	2.6009	0.00999597	0.33335	FALSE
TRBV19	HLA-B.A.31324711.A_A	0.111928	2.59917	0.0100449	0.334105	FALSE
TRBV27	HLA-C.A.31238930.C_T	-0.187354	-2.59902	0.0100491	0.334105	FALSE
TRBV4-1	HLA-DRB1.T.32551990.G_T	0.175309	2.59864	0.0100598	0.334105	FALSE
TRBV4-1	HLA-DRB1.T.32551999.A_T	0.175309	2.59864	0.0100598	0.334105	FALSE
TRBV20-1	HLA-A.T.29911063.G_T	0.362099	2.59702	0.0101058	0.335038	FALSE
TRBV7-9	HLA-DQB1.A.32634306.T_A	-0.0495633	-2.59693	0.0101086	0.335038	FALSE
TRBV27	HLA-DRB1.A.32552060.A_A	-0.204931	-2.59265	0.0102309	0.338746	FALSE
TRBV6-3	HLA-DQB1.A.32632635.C_T	-0.120947	-2.59103	0.0102774	0.339593	FALSE
TRBV6-3	HLA-DQB1.T.32632637.G_T	-0.120947	-2.59103	0.0102774	0.339593	FALSE
TRBV12-5	HLA-C.C.31239616.A_T	-0.0648427	-2.58862	0.0103472	0.340168	FALSE
TRBV12-5	HLA-C.G.31239617.T_T	-0.0648427	-2.58862	0.0103472	0.340168	FALSE
TRBV12-5	HLA-C.T.31239621.T_A	-0.0648427	-2.58862	0.0103472	0.340168	FALSE
TRBV18	HLA-B.T.31324144.A_T	0.102294	2.58932	0.0103268	0.340168	FALSE
TRBV4-1	HLA-B.G.31324892.C_A	0.185057	2.58926	0.0103288	0.340168	FALSE
TRBV13	HLA-A.G.29911271.C_T	-0.0796518	-2.58523	0.010446	0.341861	FALSE
TRBV13	HLA-A.T.29911272.G_T	-0.0796518	-2.58523	0.010446	0.341861	FALSE
TRBV4-1	HLA-B.A.31324494.G_T	-0.184273	-2.58505	0.0104514	0.341861	FALSE
TRBV4-1	HLA-B.G.31324495.C_T	-0.184273	-2.58505	0.0104514	0.341861	FALSE
TRBV7-6	HLA-B.C.31324516.A_A	-0.0235829	-2.5853	0.0104442	0.341861	FALSE
TRBV20-1	HLA-DRB1.A.32552144.C_A	0.341847	2.58459	0.0104649	0.341958	FALSE
TRBV20-1	HLA-A.C.29910604.A_T	0.356321	2.58287	0.0105155	0.34271	FALSE
TRBV4-3	HLA-B.A.31322888.G_A	-0.30583	-2.58316	0.0105071	0.34271	FALSE
TRBV7-6	HLA-B.C.31324531.C_T	-0.0298076	-2.58273	0.0105196	0.34271	FALSE
TRBV18	HLA-B.C.31322996.T_A	-0.107984	-2.58088	0.0105744	0.34415	FALSE
TRBV9	HLA-DRB1.A.32557435.C_A	0.117993	2.57983	0.0106055	0.344818	FALSE
TRBV30	HLA-DQB1.C.32632627.C_A	1.28743	2.57933	0.0106204	0.344955	FALSE
TRBV10-3	HLA-DQA1.C.32609212.C_A	-0.036774	-2.57745	0.0106763	0.345735	FALSE
TRBV10-3	HLA-DQA1.A.32609238.D.GGT_T	-0.036774	-2.57745	0.0106763	0.345735	FALSE
TRBV10-3	HLA-DQA1.A.32609299.C_T	-0.036774	-2.57745	0.0106763	0.345735	FALSE
TRBV10-1	HLA-A.T.29910558.A_T	0.0486181	2.57579	0.010726	0.345842	FALSE
TRBV10-1	HLA-A.A.29910562.C_T	0.0486181	2.57579	0.010726	0.345842	FALSE
TRBV11-1	HLA-DQA1.C.32605257.A_T	0.0281251	2.57485	0.0107543	0.345842	FALSE
TRBV11-1	HLA-DQA1.G.32609278.C_T	0.0281251	2.57485	0.0107543	0.345842	FALSE
TRBV11-1	HLA-DQA1.C.32609279.T_T	0.0281251	2.57485	0.0107543	0.345842	FALSE
TRBV11-1	HLA-DQA1.C.32609286.T_T	0.0281251	2.57485	0.0107543	0.345842	FALSE
TRBV30	HLA-DRB1.G.32552059.G_T	1.39079	2.57677	0.0106967	0.345842	FALSE
TRBV30	HLA-DQB1.T.32632688.T_A	1.21999	2.57365	0.0107903	0.346657	FALSE
TRBV13	HLA-DRB1.T.32551970.T_T	-0.0632374	-2.57213	0.0108364	0.347464	FALSE
TRBV6-2	HLA-DQB1.G.32632628.C_T	-0.128314	-2.57211	0.0108368	0.347464	FALSE
TRBV6-1	HLA-B.G.31324528.T_A	-0.158441	-2.57146	0.0108566	0.347755	FALSE
TRBV6-6	HLA-DRB1.T.32552080.T_A	-0.0185728	-2.56879	0.0109379	0.350012	FALSE
TRBV15	HLA-B.G.31324154.A_T	0.0775107	2.56585	0.011028	0.352547	FALSE
TRBV4-1	HLA-B.A.31324539.T_T	-0.213501	-2.56461	0.0110662	0.353074	FALSE
TRBV6-3	HLA-DQB1.G.32632628.C_T	-0.125616	-2.56482	0.0110596	0.353074	FALSE
TRBV13	HLA-DRB1.C.32551958.T_A	-0.0733342	-2.5642	0.0110787	0.353127	FALSE
TRBV10-2	HLA-C.A.31238930.A_A	-0.014275	-2.56346	0.0111015	0.353159	FALSE
TRBV18	HLA-B.C.31324516.A_A	0.10422	2.56373	0.0110934	0.353159	FALSE
TRBV7-6	HLA-C.G.31239101.T_A	-0.0215507	-2.56142	0.011165	0.354137	FALSE
TRBV7-7	HLA-DQB1.G.32632745.A_T	-0.0104135	-2.56211	0.0111434	0.354137	FALSE
TRBV7-9	HLA-DQB1.A.32632770.G_T	-0.0545125	-2.56146	0.0111636	0.354137	FALSE
TRBV10-1	HLA-A.C.29910801.A_T	0.0496192	2.55905	0.0112388	0.354398	FALSE
TRBV10-1	HLA-A.A.29911260.C_T	0.0496192	2.55905	0.0112388	0.354398	FALSE
TRBV10-1	HLA-A.C.29911261.G_T	0.0496192	2.55905	0.0112388	0.354398	FALSE
TRBV11-1	HLA-DRB1.T.32551999.T_A	0.0297812	2.55995	0.0112107	0.354398	FALSE
TRBV15	HLA-C.C.31238868.T_T	0.0732935	2.55981	0.011215	0.354398	FALSE
TRBV20-1	HLA-DQA1.C.32605295.T_T	0.328982	2.55986	0.0112135	0.354398	FALSE
TRBV11-1	HLA-A.A.29911228.T_T	0.0292914	2.55711	0.0112996	0.35597	FALSE
TRBV16	HLA-A.G.29910719.A_T	0.0144495	2.55301	0.0114293	0.35797	FALSE
TRBV16	HLA-A.G.29910721.C_T	0.0144495	2.55301	0.0114293	0.35797	FALSE
TRBV19	HLA-B.G.31324528.G_T	-0.108993	-2.55309	0.0114265	0.35797	FALSE
TRBV6-5	HLA-C.C.31239616.A_T	-0.0855272	-2.55339	0.0114172	0.35797	FALSE
TRBV6-5	HLA-C.G.31239617.T_T	-0.0855272	-2.55339	0.0114172	0.35797	FALSE
TRBV6-5	HLA-C.T.31239621.T_A	-0.0855272	-2.55339	0.0114172	0.35797	FALSE
TRBV10-2	HLA-C.A.31238930.C_T	-0.0141803	-2.55227	0.0114526	0.358356	FALSE
TRBV12-5	HLA-C.A.31238930.C_T	-0.0579541	-2.55107	0.0114908	0.358512	FALSE
TRBV18	HLA-DRB1.T.32548632.A_T	-0.178901	-2.55135	0.011482	0.358512	FALSE
TRBV18	HLA-DRB1.G.32551948.A_T	-0.178901	-2.55135	0.011482	0.358512	FALSE
TRBV20-1	HLA-A.T.29911086.C_T	-0.35141	-2.55069	0.0115031	0.358553	FALSE
TRBV10-1	HLA-A.T.29911240.A_A	-0.0468952	-2.54581	0.0116597	0.359126	FALSE
TRBV11-1	HLA-A.C.29910716.G_T	0.0295767	2.54438	0.011706	0.359126	FALSE
TRBV11-1	HLA-A.T.29910730.A_T	0.0295767	2.54438	0.011706	0.359126	FALSE
TRBV11-1	HLA-A.A.29911056.A_A	0.0295767	2.54438	0.011706	0.359126	FALSE
TRBV11-1	HLA-A.G.29911115.C_T	0.0295767	2.54438	0.011706	0.359126	FALSE
TRBV11-1	HLA-A.G.29911119.T_T	0.0295767	2.54438	0.011706	0.359126	FALSE
TRBV11-1	HLA-A.C.29911154.A_T	0.0296629	2.54094	0.011818	0.359126	FALSE
TRBV12-3	HLA-DRB1.A.32551995.A_T	-0.184386	-2.54734	0.0116105	0.359126	FALSE
TRBV14	HLA-DPB1.C.33048542.T_A	-0.0334153	-2.53977	0.0118564	0.359126	FALSE
TRBV14	HLA-DPB1.C.33048599.A_A	-0.0334153	-2.53977	0.0118564	0.359126	FALSE
TRBV14	HLA-B.T.31324003.T_T	0.027038	2.53767	0.0119257	0.359126	FALSE
TRBV14	HLA-B.C.31324004.C_T	0.027038	2.53767	0.0119257	0.359126	FALSE
TRBV18	HLA-DRB1.G.32551935.A_T	0.123399	2.53966	0.01186	0.359126	FALSE
TRBV20-1	HLA-DQA1.T.32609106.C_T	0.349758	2.53717	0.0119421	0.359126	FALSE
TRBV20-1	HLA-DQA1.C.32609181.T_T	0.349758	2.53717	0.0119421	0.359126	FALSE
TRBV20-1	HLA-DQA1.G.32609213.A_T	0.349758	2.53717	0.0119421	0.359126	FALSE
TRBV20-1	HLA-DQA1.G.32609221.C_T	0.349758	2.53717	0.0119421	0.359126	FALSE
TRBV20-1	HLA-DQA1.A.32609227.C_T	0.349758	2.53717	0.0119421	0.359126	FALSE
TRBV20-1	HLA-DQA1.A.32609231.G_T	0.349758	2.53717	0.0119421	0.359126	FALSE
TRBV20-1	HLA-DQA1.A.32609855.C_T	0.349758	2.53717	0.0119421	0.359126	FALSE
TRBV20-1	HLA-DQA1.C.32610008.T_T	0.349758	2.53717	0.0119421	0.359126	FALSE
TRBV20-1	HLA-DQA1.C.32610403.A_T	0.349758	2.53717	0.0119421	0.359126	FALSE
TRBV20-1	HLA-DQA1.C.32610478.G_T	0.349758	2.53717	0.0119421	0.359126	FALSE
TRBV20-1	HLA-DQA1.T.32610481.C_T	0.349758	2.53717	0.0119421	0.359126	FALSE
TRBV20-1	HLA-DQA1.C.32610487.G_T	0.349758	2.53717	0.0119421	0.359126	FALSE
TRBV4-1	HLA-B.A.31322888.G_A	0.18556	2.5484	0.0115764	0.359126	FALSE
TRBV4-1	HLA-B.C.31324595.G_A	0.170199	2.54254	0.0117658	0.359126	FALSE
TRBV5-8	HLA-B.T.31324523.C_T	-0.0580759	-2.54336	0.0117392	0.359126	FALSE
TRBV5-8	HLA-B.T.31324527.G_T	-0.0580759	-2.54336	0.0117392	0.359126	FALSE
TRBV5-8	HLA-B.G.31324528.A_T	-0.0580759	-2.54336	0.0117392	0.359126	FALSE
TRBV5-8	HLA-B.G.31324535.C_T	-0.0580759	-2.54336	0.0117392	0.359126	FALSE
TRBV5-8	HLA-B.A.31324537.T_T	-0.0580759	-2.54336	0.0117392	0.359126	FALSE
TRBV5-8	HLA-B.T.31324542.C_T	-0.0580759	-2.54336	0.0117392	0.359126	FALSE
TRBV5-8	HLA-B.G.31324552.C_T	-0.0580759	-2.54336	0.0117392	0.359126	FALSE
TRBV7-6	HLA-DRB1.G.32552141.G_A	-0.0220086	-2.54514	0.0116813	0.359126	FALSE
TRBV7-6	HLA-B.G.31324864.C_T	0.0280534	2.54386	0.0117231	0.359126	FALSE
TRBV7-6	HLA-B.C.31324051.A_T	0.0276835	2.54352	0.0117339	0.359126	FALSE
TRBV7-6	HLA-B.T.31324064.A_T	0.0276835	2.54352	0.0117339	0.359126	FALSE
TRBV10-1	HLA-C.G.31238909.G_A	0.0517226	2.53616	0.0119754	0.359129	FALSE
TRBV10-1	HLA-C.T.31238910.T_A	0.0517226	2.53616	0.0119754	0.359129	FALSE
TRBV10-2	HLA-DQA1.A.32610461.G_A	0.017688	2.53624	0.0119727	0.359129	FALSE
TRBV18	HLA-DRB1.C.32552067.T_T	-0.101416	-2.53418	0.012041	0.360763	FALSE
TRBV7-6	HLA-B.G.31324528.G_T	-0.0245726	-2.53378	0.0120545	0.360834	FALSE
TRBV20-1	HLA-A.C.29911901.G_T	0.343287	2.5303	0.0121707	0.362973	FALSE
TRBV3-1	HLA-B.A.31324494.G_T	-0.152908	-2.53068	0.0121582	0.362973	FALSE
TRBV3-1	HLA-B.G.31324495.C_T	-0.152908	-2.53068	0.0121582	0.362973	FALSE
TRBV30	HLA-DQB1.A.32634306.T_A	1.17981	2.53063	0.0121597	0.362973	FALSE
TRBV6-9	HLA-C.C.31237987.T_T	-0.162591	-2.52786	0.0122529	0.364086	FALSE
TRBV6-9	HLA-C.C.31238027.A_T	-0.162591	-2.52786	0.0122529	0.364086	FALSE
TRBV6-9	HLA-C.G.31239082.C_T	-0.162591	-2.52786	0.0122529	0.364086	FALSE
TRBV7-6	HLA-DRB1.C.32549481.T_A	0.0220491	2.5286	0.0122279	0.364086	FALSE
TRBV16	HLA-DRB1.G.32551957.T_T	0.0145919	2.52646	0.0123005	0.364833	FALSE
TRBV3-1	HLA-DRB1.C.32551949.G_T	-0.173751	-2.52657	0.0122968	0.364833	FALSE
TRBV10-1	HLA-A.A.29911912.G_T	-0.0465822	-2.51704	0.0126235	0.366374	FALSE
TRBV10-1	HLA-A.C.29911921.T_T	-0.0465822	-2.51704	0.0126235	0.366374	FALSE
TRBV10-1	HLA-A.C.29911928.G_T	-0.0465822	-2.51704	0.0126235	0.366374	FALSE
TRBV10-1	HLA-A.C.29911930.T_T	-0.0465822	-2.51704	0.0126235	0.366374	FALSE
TRBV10-1	HLA-A.A.29911931.G_T	-0.0465822	-2.51704	0.0126235	0.366374	FALSE
TRBV10-1	HLA-A.G.29911970.A_T	-0.0465822	-2.51704	0.0126235	0.366374	FALSE
TRBV10-1	HLA-A.G.29912108.C_T	-0.0465822	-2.51704	0.0126235	0.366374	FALSE
TRBV10-1	HLA-A.C.29912333.T_T	-0.0465822	-2.51704	0.0126235	0.366374	FALSE
TRBV25-1	HLA-B.C.31322303.G_A	0.0397937	2.51845	0.0125746	0.366374	FALSE
TRBV3-1	HLA-A.A.29911203.C_T	-0.190268	-2.523	0.0124182	0.366374	FALSE
TRBV5-6	HLA-A.G.29911218.A_T	-0.0581913	-2.52114	0.0124819	0.366374	FALSE
TRBV6-5	HLA-DQB1.C.32632638.A_T	-0.0854898	-2.51805	0.0125886	0.366374	FALSE
TRBV6-5	HLA-DQB1.T.32632647.C_T	-0.0854898	-2.51805	0.0125886	0.366374	FALSE
TRBV6-5	HLA-DQB1.A.32632781.C_T	-0.0854898	-2.51805	0.0125886	0.366374	FALSE
TRBV6-5	HLA-DQB1.G.32632782.C_T	-0.0854898	-2.51805	0.0125886	0.366374	FALSE
TRBV6-5	HLA-DQB1.A.32632783.C_T	-0.0854898	-2.51805	0.0125886	0.366374	FALSE
TRBV6-6	HLA-DRB1.A.32551995.C_T	0.0271294	2.52084	0.0124922	0.366374	FALSE
TRBV7-3	HLA-DQA1.T.32605288.C_T	0.093281	2.52175	0.0124611	0.366374	FALSE
TRBV7-6	HLA-DRB1.A.32552144.C_A	0.0218873	2.51845	0.0125747	0.366374	FALSE
TRBV7-9	HLA-DRB1.C.32552143.T_A	-0.0547569	-2.52305	0.0124165	0.366374	FALSE
TRBV7-9	HLA-DRB1.A.32552144.A_T	-0.0547569	-2.52305	0.0124165	0.366374	FALSE
TRBV7-9	HLA-DQB1.A.32632587.G_T	-0.0522564	-2.52209	0.0124494	0.366374	FALSE
TRBV7-9	HLA-DQB1.A.32632598.T_T	-0.0522564	-2.52209	0.0124494	0.366374	FALSE
TRBV7-9	HLA-C.G.31239821.T_A	0.051518	2.51792	0.012593	0.366374	FALSE
TRBV18	HLA-B.C.31323953.G_A	-0.114774	-2.51492	0.0126974	0.367863	FALSE
TRBV18	HLA-B.G.31323960.C_A	-0.114774	-2.51492	0.0126974	0.367863	FALSE
TRBV7-8	HLA-DRB1.G.32551935.G_A	0.0328422	2.5143	0.012719	0.368158	FALSE
TRBV12-3	HLA-DRB1.T.32549611.T_T	-0.182262	-2.51279	0.0127716	0.369352	FALSE
TRBV3-1	HLA-DQB1.A.32632749.A_A	-0.167782	-2.51153	0.0128159	0.370303	FALSE
TRBV13	HLA-DQA1.T.32610436.C_A	-0.0630364	-2.51065	0.012847	0.370872	FALSE
TRBV10-3	HLA-DRB1.C.32551953.C_A	-0.0383509	-2.50942	0.0128906	0.371798	FALSE
TRBV4-1	HLA-DQB1.G.32629146.A_T	0.16977	2.50543	0.0130322	0.373891	FALSE
TRBV4-1	HLA-DQB1.C.32629764.T_T	0.16977	2.50543	0.0130322	0.373891	FALSE
TRBV4-1	HLA-DQB1.C.32629891.T_T	0.16977	2.50543	0.0130322	0.373891	FALSE
TRBV4-1	HLA-DQB1.C.32629955.T_T	0.16977	2.50543	0.0130322	0.373891	FALSE
TRBV5-5	HLA-DRB1.G.32552059.A_T	0.0344644	2.50626	0.0130027	0.373891	FALSE
TRBV7-9	HLA-B.G.31324086.C_A	0.0501807	2.50685	0.0129816	0.373891	FALSE
TRBV19	HLA-B.T.31324003.T_T	0.0967502	2.50477	0.0130557	0.373903	FALSE
TRBV19	HLA-B.C.31324004.C_T	0.0967502	2.50477	0.0130557	0.373903	FALSE
TRBV13	HLA-DRB1.T.32551990.G_T	0.0605374	2.49723	0.0133277	0.374542	FALSE
TRBV13	HLA-DRB1.T.32551999.A_T	0.0605374	2.49723	0.0133277	0.374542	FALSE
TRBV14	HLA-B.T.31324664.G_T	0.0266244	2.50038	0.0132136	0.374542	FALSE
TRBV14	HLA-B.A.31324666.T_T	0.0266244	2.50038	0.0132136	0.374542	FALSE
TRBV15	HLA-C.T.31237862.C_T	0.0719524	2.49701	0.0133359	0.374542	FALSE
TRBV15	HLA-C.C.31238943.T_T	0.0719524	2.49701	0.0133359	0.374542	FALSE
TRBV15	HLA-C.G.31239016.A_T	0.0719524	2.49701	0.0133359	0.374542	FALSE
TRBV15	HLA-C.C.31239543.T_T	0.0719524	2.49701	0.0133359	0.374542	FALSE
TRBV27	HLA-DRB1.C.32549392.T_T	-0.219824	-2.4968	0.0133435	0.374542	FALSE
TRBV27	HLA-DRB1.G.32549581.A_T	-0.219824	-2.4968	0.0133435	0.374542	FALSE
TRBV27	HLA-DRB1.T.32549587.G_T	-0.219824	-2.4968	0.0133435	0.374542	FALSE
TRBV27	HLA-DRB1.G.32551935.C_T	-0.219824	-2.4968	0.0133435	0.374542	FALSE
TRBV27	HLA-DRB1.T.32551936.A_T	-0.219824	-2.4968	0.0133435	0.374542	FALSE
TRBV27	HLA-DRB1.A.32551937.C_T	-0.219824	-2.4968	0.0133435	0.374542	FALSE
TRBV27	HLA-DRB1.C.32557422.T_T	-0.219824	-2.4968	0.0133435	0.374542	FALSE
TRBV4-1	HLA-B.A.31324711.G_T	0.188697	2.49709	0.0133328	0.374542	FALSE
TRBV5-8	HLA-A.C.29910358.G_T	0.0299121	2.49726	0.0133268	0.374542	FALSE
TRBV6-5	HLA-C.C.31237987.T_T	-0.171091	-2.50203	0.013154	0.374542	FALSE
TRBV6-5	HLA-C.C.31238027.A_T	-0.171091	-2.50203	0.013154	0.374542	FALSE
TRBV6-5	HLA-C.G.31239082.C_T	-0.171091	-2.50203	0.013154	0.374542	FALSE
TRBV6-9	HLA-C.G.31239407.T_T	-0.108949	-2.5006	0.0132055	0.374542	FALSE
TRBV6-9	HLA-C.C.31239417.T_T	-0.108949	-2.5006	0.0132055	0.374542	FALSE
TRBV7-3	HLA-DRB1.G.32551998.A_T	-0.0755898	-2.49853	0.0132805	0.374542	FALSE
TRBV20-1	HLA-A.G.29910742.C_A	-0.357426	-2.49633	0.0133607	0.374701	FALSE
TRBV4-1	HLA-DRB1.C.32551953.C_A	0.197829	2.49406	0.0134438	0.376016	FALSE
TRBV6-6	HLA-DRB1.A.32552078.A_A	-0.0194025	-2.49378	0.013454	0.376016	FALSE
TRBV6-6	HLA-DRB1.T.32552080.C_T	-0.0194025	-2.49378	0.013454	0.376016	FALSE
TRBV6-6	HLA-DRB1.C.32552131.A_T	-0.0194025	-2.49378	0.013454	0.376016	FALSE
TRBV2	HLA-B.C.31324499.G_T	-0.154794	-2.49151	0.0135375	0.377499	FALSE
TRBV20-1	HLA-A.G.29911114.A_A	-0.362499	-2.49076	0.0135652	0.377499	FALSE
TRBV4-2	HLA-DQB1.G.32629889.A_T	0.098458	2.49115	0.013551	0.377499	FALSE
TRBV4-2	HLA-DQB1.G.32634331.C_T	0.098458	2.49115	0.013551	0.377499	FALSE
TRBV5-6	HLA-A.A.29911203.C_T	-0.0451032	-2.49104	0.0135548	0.377499	FALSE
TRBV12-5	HLA-C.A.31238930.A_A	-0.0567289	-2.48921	0.0136227	0.378775	FALSE
TRBV13	HLA-DQB1.C.32632694.C_T	-0.0600408	-2.48854	0.0136478	0.379088	FALSE
TRBV14	HLA-B.A.31324711.G_T	0.0296096	2.48828	0.0136574	0.379088	FALSE
TRBV20-1	HLA-DQB1.C.32632650.T_A	-0.345924	-2.48686	0.0137101	0.380228	FALSE
TRBV4-1	HLA-B.G.31324887.C_T	-0.165073	-2.4847	0.0137911	0.381495	FALSE
TRBV4-1	HLA-B.G.31324888.T_T	-0.165073	-2.4847	0.0137911	0.381495	FALSE
TRBV6-1	HLA-B.A.31324711.A_A	0.161391	2.48523	0.0137714	0.381495	FALSE
TRBV5-6	HLA-C.G.31239101.A_T	0.0595097	2.48438	0.0138033	0.381507	FALSE
TRBV9	HLA-A.G.29911190.A_A	-0.0881353	-2.48323	0.0138465	0.382374	FALSE
TRBV11-1	HLA-DQB1.C.32629931.G_T	-0.0371944	-2.48005	0.0139668	0.384716	FALSE
TRBV11-1	HLA-DQB1.T.32632688.C_T	-0.0371944	-2.48005	0.0139668	0.384716	FALSE
TRBV11-1	HLA-DQB1.C.32632689.T_T	-0.0371944	-2.48005	0.0139668	0.384716	FALSE
TRBV27	HLA-C.A.31238930.A_A	-0.179431	-2.47942	0.0139906	0.385045	FALSE
TRBV4-1	HLA-B.A.31324711.A_A	0.187214	2.47686	0.0140882	0.387401	FALSE
TRBV11-3	HLA-DRB1.T.32551999.T_A	0.152034	2.47631	0.0141094	0.387656	FALSE
TRBV11-1	HLA-DQB1.G.32632628.C_T	-0.0306458	-2.47549	0.0141407	0.388188	FALSE
TRBV20-1	HLA-DRB1.G.32552137.G_A	0.327212	2.4748	0.0141672	0.388586	FALSE
TRBV11-1	HLA-A.G.29910742.C_A	-0.0298131	-2.47338	0.0142221	0.389285	FALSE
TRBV18	HLA-B.A.31323945.C_A	-0.114862	-2.47262	0.0142513	0.389285	FALSE
TRBV18	HLA-B.T.31323958.G_A	-0.114862	-2.47262	0.0142513	0.389285	FALSE
TRBV18	HLA-DQB1.C.32632638.A_T	0.103003	2.47011	0.0143488	0.389285	FALSE
TRBV18	HLA-DQB1.T.32632647.C_T	0.103003	2.47011	0.0143488	0.389285	FALSE
TRBV18	HLA-DQB1.A.32632781.C_T	0.103003	2.47011	0.0143488	0.389285	FALSE
TRBV18	HLA-DQB1.G.32632782.C_T	0.103003	2.47011	0.0143488	0.389285	FALSE
TRBV18	HLA-DQB1.A.32632783.C_T	0.103003	2.47011	0.0143488	0.389285	FALSE
TRBV20-1	HLA-DRB1.G.32552147.A_A	-0.389447	-2.47178	0.0142839	0.389285	FALSE
TRBV5-8	HLA-A.G.29911115.G_A	0.0290853	2.46919	0.0143846	0.389285	FALSE
TRBV5-8	HLA-A.G.29911119.G_A	0.0290853	2.46919	0.0143846	0.389285	FALSE
TRBV7-6	HLA-B.T.31324509.A_T	-0.0305663	-2.47001	0.0143527	0.389285	FALSE
TRBV7-6	HLA-B.G.31324530.C_T	-0.0305663	-2.47001	0.0143527	0.389285	FALSE
TRBV7-6	HLA-B.C.31324531.G_T	-0.0305663	-2.47001	0.0143527	0.389285	FALSE
TRBV7-6	HLA-B.G.31324538.C_T	-0.0305663	-2.47001	0.0143527	0.389285	FALSE
TRBV7-8	HLA-DRB1.T.32551990.G_T	0.0322814	2.46888	0.0143967	0.389285	FALSE
TRBV7-8	HLA-DRB1.T.32551999.A_T	0.0322814	2.46888	0.0143967	0.389285	FALSE
TRBV7-8	HLA-DRB1.G.32552091.G_A	0.0326808	2.46836	0.014417	0.38951	FALSE
TRBV6-2	HLA-DQB1.G.32632714.C_A	0.226269	2.46794	0.0144333	0.389628	FALSE
TRBV6-9	HLA-DQB1.A.32632832.T_A	0.0897339	2.46541	0.0145323	0.391974	FALSE
TRBV11-2	HLA-B.C.31323953.G_A	-0.135449	-2.46309	0.014624	0.392269	FALSE
TRBV11-2	HLA-B.G.31323960.C_A	-0.135449	-2.46309	0.014624	0.392269	FALSE
TRBV3-1	HLA-DQB1.A.32632635.C_T	0.148127	2.46085	0.014713	0.392269	FALSE
TRBV3-1	HLA-DQB1.T.32632637.G_T	0.148127	2.46085	0.014713	0.392269	FALSE
TRBV3-1	HLA-A.G.29912087.T_T	-0.19456	-2.4593	0.0147744	0.392269	FALSE
TRBV3-1	HLA-A.A.29912348.G_T	-0.19456	-2.4593	0.0147744	0.392269	FALSE
TRBV3-1	HLA-A.G.29913037.A_T	-0.19456	-2.4593	0.0147744	0.392269	FALSE
TRBV6-1	HLA-B.C.31324525.T_A	-0.149516	-2.45843	0.0148092	0.392269	FALSE
TRBV6-1	HLA-B.C.31324531.T_A	-0.149516	-2.45843	0.0148092	0.392269	FALSE
TRBV7-2	HLA-DQB1.C.32632627.T_T	-0.319154	-2.46257	0.0146447	0.392269	FALSE
TRBV7-7	HLA-DQB1.G.32629755.A_T	0.0107143	2.45973	0.0147573	0.392269	FALSE
TRBV7-7	HLA-DQB1.T.32634301.C_T	0.0107143	2.45973	0.0147573	0.392269	FALSE
TRBV7-7	HLA-DQB1.G.32634355.A_T	0.0107143	2.45973	0.0147573	0.392269	FALSE
TRBV7-9	HLA-DQB1.T.32629129.C_T	-0.0532398	-2.45875	0.0147965	0.392269	FALSE
TRBV7-9	HLA-DQB1.C.32629155.A_T	-0.0532398	-2.45875	0.0147965	0.392269	FALSE
TRBV7-9	HLA-DQB1.A.32629868.G_T	-0.0532398	-2.45875	0.0147965	0.392269	FALSE
TRBV7-9	HLA-DQB1.C.32629936.T_T	-0.0532398	-2.45875	0.0147965	0.392269	FALSE
TRBV7-9	HLA-DQB1.C.32629963.T_T	-0.0532398	-2.45875	0.0147965	0.392269	FALSE
TRBV7-9	HLA-DQB1.T.32632818.G_T	-0.0532398	-2.45875	0.0147965	0.392269	FALSE
TRBV7-9	HLA-DQB1.G.32634303.A_T	-0.0532398	-2.45875	0.0147965	0.392269	FALSE
TRBV7-9	HLA-DQB1.C.32634313.G_T	-0.0532398	-2.45875	0.0147965	0.392269	FALSE
TRBV7-9	HLA-DQB1.C.32634369.A_T	-0.0532398	-2.45875	0.0147965	0.392269	FALSE
TRBV20-1	HLA-A.C.29910801.A_T	-0.340076	-2.45646	0.0148884	0.392566	FALSE
TRBV20-1	HLA-A.A.29911260.C_T	-0.340076	-2.45646	0.0148884	0.392566	FALSE
TRBV20-1	HLA-A.C.29911261.G_T	-0.340076	-2.45646	0.0148884	0.392566	FALSE
TRBV27	HLA-DRB1.A.32552078.T_T	-0.231297	-2.45701	0.0148662	0.392566	FALSE
TRBV5-6	HLA-DRB1.G.32552085.T_T	0.0726549	2.45692	0.0148699	0.392566	FALSE
TRBV5-8	HLA-DRB1.T.32551990.G_T	0.0278518	2.45604	0.0149051	0.392566	FALSE
TRBV5-8	HLA-DRB1.T.32551999.A_T	0.0278518	2.45604	0.0149051	0.392566	FALSE
TRBV20-1	HLA-C.G.31238909.G_A	-0.357337	-2.45467	0.0149604	0.393384	FALSE
TRBV20-1	HLA-C.T.31238910.T_A	-0.357337	-2.45467	0.0149604	0.393384	FALSE
TRBV10-1	HLA-A.T.29911086.C_T	0.0474629	2.45378	0.0149964	0.394011	FALSE
TRBV18	HLA-B.G.31324143.T_T	0.11565	2.45194	0.015071	0.39565	FALSE
TRBV30	HLA-DQB1.G.32632601.G_T	1.14633	2.45112	0.0151044	0.396208	FALSE
TRBV10-3	HLA-DRB1.A.32552144.C_A	-0.0316517	-2.44698	0.0152736	0.397055	FALSE
TRBV13	HLA-DRB1.A.32552081.A_A	0.0578153	2.44756	0.0152496	0.397055	FALSE
TRBV14	HLA-B.G.31324643.C_T	0.0259933	2.44584	0.0153207	0.397055	FALSE
TRBV19	HLA-B.T.31324602.T_T	0.0951427	2.44512	0.0153503	0.397055	FALSE
TRBV3-1	HLA-A.T.29910558.T_T	0.145268	2.44467	0.015369	0.397055	FALSE
TRBV5-4	HLA-DQA1.T.32605274.C_A	0.016095	2.44318	0.0154304	0.397055	FALSE
TRBV5-4	HLA-DQA1.G.32609105.A_A	0.016095	2.44318	0.0154304	0.397055	FALSE
TRBV5-4	HLA-DQA1.T.32609126.C_A	0.016095	2.44318	0.0154304	0.397055	FALSE
TRBV5-4	HLA-DQA1.C.32609207.T_A	0.016095	2.44318	0.0154304	0.397055	FALSE
TRBV5-4	HLA-DQA1.G.32609216.T_A	0.016095	2.44318	0.0154304	0.397055	FALSE
TRBV5-4	HLA-DQA1.A.32609222.T_A	0.016095	2.44318	0.0154304	0.397055	FALSE
TRBV5-4	HLA-DQA1.G.32609236.A_A	0.016095	2.44318	0.0154304	0.397055	FALSE
TRBV5-4	HLA-DQA1.G.32609253.A_A	0.016095	2.44318	0.0154304	0.397055	FALSE
TRBV5-4	HLA-DQA1.G.32609254.T_A	0.016095	2.44318	0.0154304	0.397055	FALSE
TRBV5-4	HLA-DQA1.G.32609255.T_A	0.016095	2.44318	0.0154304	0.397055	FALSE
TRBV5-4	HLA-DQA1.G.32609264.C_A	0.016095	2.44318	0.0154304	0.397055	FALSE
TRBV5-4	HLA-DQA1.G.32609271.C_A	0.016095	2.44318	0.0154304	0.397055	FALSE
TRBV5-4	HLA-DQA1.G.32609278.G_T	0.016095	2.44318	0.0154304	0.397055	FALSE
TRBV5-4	HLA-DQA1.A.32609299.A_T	0.016095	2.44318	0.0154304	0.397055	FALSE
TRBV5-4	HLA-DQA1.A.32609312.C_A	0.016095	2.44318	0.0154304	0.397055	FALSE
TRBV5-4	HLA-DQA1.C.32610009.C_T	0.016095	2.44318	0.0154304	0.397055	FALSE
TRBV5-4	HLA-DQA1.A.32610495.G_A	0.016095	2.44318	0.0154304	0.397055	FALSE
TRBV7-6	HLA-DPB1.T.33048539.A_T	0.0369239	2.44372	0.015408	0.397055	FALSE
TRBV9	HLA-DRB1.G.32551957.G_T	0.112342	2.44969	0.0151624	0.397055	FALSE
TRBV12-5	HLA-C.G.31239101.A_T	-0.10133	-2.44261	0.015454	0.397347	FALSE
TRBV13	HLA-DQA1.T.32609813.C_A	-0.0630022	-2.44169	0.0154925	0.397393	FALSE
TRBV13	HLA-DQA1.G.32609873.C_A	-0.0630022	-2.44169	0.0154925	0.397393	FALSE
TRBV13	HLA-DQA1.A.32610535.C_A	-0.0630022	-2.44169	0.0154925	0.397393	FALSE
TRBV5-5	HLA-DRB1.C.32552067.T_T	-0.0290889	-2.44027	0.0155519	0.398285	FALSE
TRBV7-6	HLA-C.G.31239101.A_T	-0.0372855	-2.44055	0.0155398	0.398285	FALSE
TRBV10-3	HLA-DQA1.G.32609278.A_T	-0.0476224	-2.43588	0.0157359	0.398361	FALSE
TRBV10-3	HLA-DQA1.A.32609789.G_T	-0.0476224	-2.43588	0.0157359	0.398361	FALSE
TRBV10-3	HLA-DQB1.C.32632627.C_A	0.0350028	2.43088	0.0159482	0.398361	FALSE
TRBV11-2	HLA-B.A.31323296.G_A	-0.135258	-2.42151	0.0163531	0.398361	FALSE
TRBV11-3	HLA-DRB1.A.32551915.G_T	0.200514	2.42133	0.0163609	0.398361	FALSE
TRBV11-3	HLA-DRB1.C.32552057.G_T	0.200514	2.42133	0.0163609	0.398361	FALSE
TRBV11-3	HLA-DRB1.A.32552060.G_T	0.200514	2.42133	0.0163609	0.398361	FALSE
TRBV11-3	HLA-DRB1.G.32552091.T_T	0.200514	2.42133	0.0163609	0.398361	FALSE
TRBV11-3	HLA-DRB1.G.32552059.A_T	0.169847	2.42012	0.0164138	0.398361	FALSE
TRBV14	HLA-B.C.31322303.G_A	0.0255457	2.43535	0.0157583	0.398361	FALSE
TRBV18	HLA-B.C.31324526.G_A	0.103163	2.4213	0.016362	0.398361	FALSE
TRBV27	HLA-C.C.31237987.T_T	-0.39541	-2.43219	0.0158925	0.398361	FALSE
TRBV27	HLA-C.C.31238027.A_T	-0.39541	-2.43219	0.0158925	0.398361	FALSE
TRBV27	HLA-C.G.31239082.C_T	-0.39541	-2.43219	0.0158925	0.398361	FALSE
TRBV27	HLA-B.C.31324151.T_A	-0.185157	-2.43044	0.0159672	0.398361	FALSE
TRBV27	HLA-DRB1.G.32549357.A_T	-0.203771	-2.42141	0.0163575	0.398361	FALSE
TRBV30	HLA-DQB1.C.32632650.T_A	1.14258	2.42077	0.0163854	0.398361	FALSE
TRBV4-1	HLA-DRB1.G.32551957.T_T	-0.25651	-2.43649	0.0157101	0.398361	FALSE
TRBV4-1	HLA-B.C.31324489.G_T	-0.172289	-2.43414	0.0158097	0.398361	FALSE
TRBV4-1	HLA-B.C.31324491.A_T	-0.172289	-2.43414	0.0158097	0.398361	FALSE
TRBV4-1	HLA-B.T.31324497.T_A	-0.172289	-2.43414	0.0158097	0.398361	FALSE
TRBV4-1	HLA-B.C.31324051.A_T	0.20397	2.42508	0.0161978	0.398361	FALSE
TRBV4-1	HLA-B.T.31324064.A_T	0.20397	2.42508	0.0161978	0.398361	FALSE
TRBV4-1	HLA-B.G.31324200.G_T	-0.309479	-2.4202	0.0164103	0.398361	FALSE
TRBV4-3	HLA-B.C.31324921.T_T	-0.298092	-2.42305	0.0162859	0.398361	FALSE
TRBV5-4	HLA-DQA1.T.32609813.C_A	0.0171102	2.42056	0.0163945	0.398361	FALSE
TRBV5-4	HLA-DQA1.G.32609873.C_A	0.0171102	2.42056	0.0163945	0.398361	FALSE
TRBV5-4	HLA-DQA1.A.32610535.C_A	0.0171102	2.42056	0.0163945	0.398361	FALSE
TRBV5-5	HLA-DQB1.C.32629227.T_T	0.0486578	2.42553	0.0161781	0.398361	FALSE
TRBV5-5	HLA-DQB1.G.32632645.T_T	0.0486578	2.42553	0.0161781	0.398361	FALSE
TRBV5-5	HLA-DQB1.C.32632694.A_T	0.0486578	2.42553	0.0161781	0.398361	FALSE
TRBV5-5	HLA-DQB1.G.32632703.A_T	0.0486578	2.42553	0.0161781	0.398361	FALSE
TRBV5-5	HLA-DQB1.T.32632718.A_T	0.0486578	2.42553	0.0161781	0.398361	FALSE
TRBV5-5	HLA-DQB1.A.32632721.T_T	0.0486578	2.42553	0.0161781	0.398361	FALSE
TRBV5-5	HLA-DQB1.T.32632748.A_T	0.0486578	2.42553	0.0161781	0.398361	FALSE
TRBV5-5	HLA-DQB1.A.32632749.T_T	0.0486578	2.42553	0.0161781	0.398361	FALSE
TRBV5-5	HLA-DQB1.C.32632753.T_T	0.0486578	2.42553	0.0161781	0.398361	FALSE
TRBV5-5	HLA-DQB1.T.32632769.C_T	0.0486578	2.42553	0.0161781	0.398361	FALSE
TRBV5-5	HLA-DQB1.A.32632770.T_T	0.0486578	2.42553	0.0161781	0.398361	FALSE
TRBV5-5	HLA-DQB1.G.32632775.C_T	0.0486578	2.42553	0.0161781	0.398361	FALSE
TRBV5-5	HLA-DQB1.C.32632795.T_T	0.0486578	2.42553	0.0161781	0.398361	FALSE
TRBV5-5	HLA-DQB1.C.32634318.A_T	0.0486578	2.42553	0.0161781	0.398361	FALSE
TRBV5-6	HLA-A.T.29911240.G_T	-0.0529985	-2.41902	0.0164619	0.398361	FALSE
TRBV5-8	HLA-A.C.29911154.A_T	0.0286589	2.42696	0.0161166	0.398361	FALSE
TRBV6-1	HLA-DQA1.G.32610437.A_T	-0.244246	-2.43775	0.0156574	0.398361	FALSE
TRBV6-6	HLA-DRB1.G.32549357.A_T	-0.0178602	-2.42665	0.0161299	0.398361	FALSE
TRBV6-6	HLA-DRB1.G.32549362.A_T	-0.0173321	-2.42553	0.0161783	0.398361	FALSE
TRBV6-6	HLA-C.G.31239407.T_T	-0.0233278	-2.42241	0.0163138	0.398361	FALSE
TRBV6-6	HLA-C.C.31239417.T_T	-0.0233278	-2.42241	0.0163138	0.398361	FALSE
TRBV7-2	HLA-DQB1.A.32632587.G_T	-0.287135	-2.42864	0.016044	0.398361	FALSE
TRBV7-2	HLA-DQB1.A.32632598.T_T	-0.287135	-2.42864	0.016044	0.398361	FALSE
TRBV7-7	HLA-B.T.31324497.A_T	-0.0140503	-2.43232	0.0158869	0.398361	FALSE
TRBV7-7	HLA-DQA1.C.32609130.T_T	0.0106642	2.41899	0.0164633	0.398361	FALSE
TRBV7-7	HLA-DQA1.C.32609142.G_T	0.0106642	2.41899	0.0164633	0.398361	FALSE
TRBV7-7	HLA-DQA1.C.32609150.G_T	0.0106642	2.41899	0.0164633	0.398361	FALSE
TRBV7-7	HLA-DQA1.G.32609239.A_T	0.0106642	2.41899	0.0164633	0.398361	FALSE
TRBV7-7	HLA-DQA1.T.32609241.A_T	0.0106642	2.41899	0.0164633	0.398361	FALSE
TRBV7-7	HLA-DQA1.A.32609299.G_T	0.0106642	2.41899	0.0164633	0.398361	FALSE
TRBV7-7	HLA-DQA1.G.32610401.A_T	0.0106642	2.41899	0.0164633	0.398361	FALSE
TRBV7-8	HLA-DRB1.T.32551999.T_A	0.0330142	2.4324	0.0158834	0.398361	FALSE
TRBV7-8	HLA-DQB1.T.32629137.G_A	-0.0316721	-2.42999	0.0159863	0.398361	FALSE
TRBV7-8	HLA-DQB1.C.32629141.T_A	-0.0316721	-2.42999	0.0159863	0.398361	FALSE
TRBV7-8	HLA-DQB1.C.32629935.G_A	-0.0316721	-2.42999	0.0159863	0.398361	FALSE
TRBV7-8	HLA-DQB1.T.32632578.G_A	-0.0316721	-2.42999	0.0159863	0.398361	FALSE
TRBV7-8	HLA-DQB1.T.32632581.G_A	-0.0316721	-2.42999	0.0159863	0.398361	FALSE
TRBV7-8	HLA-DQB1.A.32632589.G_A	-0.0316721	-2.42999	0.0159863	0.398361	FALSE
TRBV7-8	HLA-DQB1.C.32632592.G_A	-0.0316721	-2.42999	0.0159863	0.398361	FALSE
TRBV7-8	HLA-DQB1.C.32632593.T_A	-0.0316721	-2.42999	0.0159863	0.398361	FALSE
TRBV7-8	HLA-DQB1.A.32632599.G_A	-0.0316721	-2.42999	0.0159863	0.398361	FALSE
TRBV7-8	HLA-DQB1.G.32632601.T_A	-0.0316721	-2.42999	0.0159863	0.398361	FALSE
TRBV7-8	HLA-DQB1.C.32632605.A_A	-0.0316721	-2.42999	0.0159863	0.398361	FALSE
TRBV7-8	HLA-DQB1.C.32632608.G_A	-0.0316721	-2.42999	0.0159863	0.398361	FALSE
TRBV7-8	HLA-DQB1.T.32632700.A_A	-0.0316721	-2.42999	0.0159863	0.398361	FALSE
TRBV7-9	HLA-B.C.31322996.T_A	0.048383	2.43054	0.0159628	0.398361	FALSE
TRBV10-1	HLA-C.G.31238126.A_T	0.0505405	2.41407	0.0166809	0.398574	FALSE
TRBV10-1	HLA-C.G.31238875.A_T	0.0505405	2.41407	0.0166809	0.398574	FALSE
TRBV10-1	HLA-C.C.31238880.T_T	0.0505405	2.41407	0.0166809	0.398574	FALSE
TRBV10-1	HLA-C.G.31238909.A_T	0.0505405	2.41407	0.0166809	0.398574	FALSE
TRBV10-1	HLA-C.T.31238910.G_T	0.0505405	2.41407	0.0166809	0.398574	FALSE
TRBV10-1	HLA-C.G.31239090.C_T	0.0505405	2.41407	0.0166809	0.398574	FALSE
TRBV12-4	HLA-DRB1.A.32551995.A_T	-0.176595	-2.41521	0.0166301	0.398574	FALSE
TRBV16	HLA-A.G.29910719.G_A	0.0130195	2.41742	0.0165324	0.398574	FALSE
TRBV16	HLA-B.G.31324200.G_T	0.0169624	2.41517	0.016632	0.398574	FALSE
TRBV20-1	HLA-C.A.31238930.A_A	0.309297	2.41748	0.0165297	0.398574	FALSE
TRBV4-1	HLA-B.G.31324864.G_A	0.185194	2.41656	0.0165705	0.398574	FALSE
TRBV4-2	HLA-DRB1.T.32549401.C_A	-0.118937	-2.41701	0.0165504	0.398574	FALSE
TRBV4-2	HLA-DRB1.T.32549475.C_A	-0.118937	-2.41701	0.0165504	0.398574	FALSE
TRBV4-2	HLA-DRB1.A.32549501.C_A	-0.118937	-2.41701	0.0165504	0.398574	FALSE
TRBV4-2	HLA-DRB1.T.32549596.C_A	-0.118937	-2.41701	0.0165504	0.398574	FALSE
TRBV5-5	HLA-DQA1.C.32609965.A_T	-0.0319059	-2.41537	0.016623	0.398574	FALSE
TRBV6-5	HLA-C.T.31237858.C_T	-0.0721979	-2.41414	0.0166776	0.398574	FALSE
TRBV13	HLA-DRB1.A.32551995.C_T	0.0954376	2.41152	0.0167946	0.398624	FALSE
TRBV16	HLA-DRB1.G.32552059.T_T	0.00878717	2.41129	0.0168049	0.398624	FALSE
TRBV20-1	HLA-C.C.31239585.T_T	-0.331725	-2.41198	0.0167739	0.398624	FALSE
TRBV20-1	HLA-C.G.31239614.A_T	-0.331725	-2.41198	0.0167739	0.398624	FALSE
TRBV27	HLA-B.T.31324599.G_T	-0.179041	-2.41258	0.0167472	0.398624	FALSE
TRBV27	HLA-B.T.31324602.A_T	-0.179041	-2.41258	0.0167472	0.398624	FALSE
TRBV3-1	HLA-C.A.31238930.C_T	0.132082	2.4113	0.0168045	0.398624	FALSE
TRBV5-6	HLA-A.G.29911114.A_A	0.0361905	2.41214	0.0167667	0.398624	FALSE
TRBV5-8	HLA-A.C.29910716.G_T	0.0283495	2.41044	0.0168427	0.398624	FALSE
TRBV5-8	HLA-A.T.29910730.A_T	0.0283495	2.41044	0.0168427	0.398624	FALSE
TRBV5-8	HLA-A.A.29911056.A_A	0.0283495	2.41044	0.0168427	0.398624	FALSE
TRBV5-8	HLA-A.G.29911115.C_T	0.0283495	2.41044	0.0168427	0.398624	FALSE
TRBV5-8	HLA-A.G.29911119.T_T	0.0283495	2.41044	0.0168427	0.398624	FALSE
TRBV7-9	HLA-B.T.31324602.G_T	-0.0596122	-2.40967	0.0168773	0.399151	FALSE
TRBV16	HLA-B.T.31324497.A_T	0.0128219	2.40933	0.0168928	0.399226	FALSE
TRBV10-3	HLA-DQA1.G.32610445.A_T	-0.0403136	-2.4078	0.0169614	0.399587	FALSE
TRBV16	HLA-DRB1.G.32552147.A_A	-0.0105637	-2.40779	0.0169621	0.399587	FALSE
TRBV2	HLA-B.T.31324497.G_T	-0.146427	-2.40865	0.0169234	0.399587	FALSE
TRBV30	HLA-DQB1.A.32629161.G_A	1.14858	2.40544	0.0170682	0.399587	FALSE
TRBV30	HLA-DQB1.C.32629193.T_A	1.14858	2.40544	0.0170682	0.399587	FALSE
TRBV30	HLA-DQB1.A.32629802.G_A	1.14858	2.40544	0.0170682	0.399587	FALSE
TRBV30	HLA-DQB1.A.32629904.G_A	1.14858	2.40544	0.0170682	0.399587	FALSE
TRBV30	HLA-DQB1.G.32634300.C_A	1.14858	2.40544	0.0170682	0.399587	FALSE
TRBV30	HLA-DQB1.A.32634306.A_T	1.14858	2.40544	0.0170682	0.399587	FALSE
TRBV30	HLA-DQB1.G.32634331.G_T	1.14858	2.40544	0.0170682	0.399587	FALSE
TRBV30	HLA-DQB1.T.32634350.C_A	1.14858	2.40544	0.0170682	0.399587	FALSE
TRBV5-6	HLA-DQA1.G.32605266.A_T	0.0623773	2.40568	0.0170575	0.399587	FALSE
TRBV5-6	HLA-DQA1.C.32610002.A_T	0.0623773	2.40568	0.0170575	0.399587	FALSE
TRBV10-3	HLA-DRB1.C.32549481.T_A	-0.0312312	-2.40491	0.0170924	0.399865	FALSE
TRBV10-2	HLA-C.C.31239430.T_A	-0.014095	-2.40415	0.017127	0.400388	FALSE
TRBV5-4	HLA-C.G.31239407.T_T	0.0232845	2.40334	0.0171635	0.400392	FALSE
TRBV5-4	HLA-C.C.31239417.T_T	0.0232845	2.40334	0.0171635	0.400392	FALSE
TRBV7-9	HLA-DRB1.G.32552138.G_T	-0.0544948	-2.40333	0.0171643	0.400392	FALSE
TRBV19	HLA-DPB1.A.33048661.G_T	0.168572	2.39999	0.0173169	0.403664	FALSE
TRBV4-1	HLA-DQB1.C.32632694.C_T	-0.161486	-2.39956	0.0173366	0.403832	FALSE
TRBV7-6	HLA-DRB1.G.32552138.G_T	0.0257116	2.39906	0.01736	0.404087	FALSE
TRBV5-4	HLA-DPB1.A.33048640.G_T	-0.0158628	-2.39835	0.0173924	0.404552	FALSE
TRBV13	HLA-DRB1.G.32549563.A_T	-0.11595	-2.39627	0.0174886	0.406132	FALSE
TRBV13	HLA-DRB1.G.32551948.C_T	-0.11595	-2.39627	0.0174886	0.406132	FALSE
TRBV5-6	HLA-DQB1.A.32629847.G_A	-0.0568197	-2.3958	0.0175105	0.406132	FALSE
TRBV5-6	HLA-DQB1.A.32634302.G_A	-0.0568197	-2.3958	0.0175105	0.406132	FALSE
TRBV14	HLA-DQB1.C.32632694.G_T	0.0263721	2.3951	0.0175429	0.406305	FALSE
TRBV14	HLA-DQB1.C.32632744.T_T	0.0263721	2.3951	0.0175429	0.406305	FALSE
TRBV18	HLA-B.T.31324523.C_T	-0.18818	-2.3908	0.017744	0.407759	FALSE
TRBV18	HLA-B.T.31324527.G_T	-0.18818	-2.3908	0.017744	0.407759	FALSE
TRBV18	HLA-B.G.31324528.A_T	-0.18818	-2.3908	0.017744	0.407759	FALSE
TRBV18	HLA-B.G.31324535.C_T	-0.18818	-2.3908	0.017744	0.407759	FALSE
TRBV18	HLA-B.A.31324537.T_T	-0.18818	-2.3908	0.017744	0.407759	FALSE
TRBV18	HLA-B.T.31324542.C_T	-0.18818	-2.3908	0.017744	0.407759	FALSE
TRBV18	HLA-B.G.31324552.C_T	-0.18818	-2.3908	0.017744	0.407759	FALSE
TRBV20-1	HLA-DQB1.A.32632770.A_A	-0.346155	-2.39185	0.0176944	0.407759	FALSE
TRBV25-1	HLA-C.C.31239616.A_T	-0.0405064	-2.39102	0.0177335	0.407759	FALSE
TRBV25-1	HLA-C.G.31239617.T_T	-0.0405064	-2.39102	0.0177335	0.407759	FALSE
TRBV25-1	HLA-C.T.31239621.T_A	-0.0405064	-2.39102	0.0177335	0.407759	FALSE
TRBV18	HLA-DRB1.C.32551962.T_T	-0.0948351	-2.38791	0.0178802	0.410278	FALSE
TRBV20-1	HLA-A.T.29910558.A_T	-0.321967	-2.3866	0.017942	0.410278	FALSE
TRBV20-1	HLA-A.A.29910562.C_T	-0.321967	-2.3866	0.017942	0.410278	FALSE
TRBV24-1	HLA-DQB1.A.32629859.G_A	0.0803	2.38661	0.0179416	0.410278	FALSE
TRBV4-2	HLA-B.T.31324536.C_T	0.154143	2.38665	0.0179397	0.410278	FALSE
TRBV6-5	HLA-DQA1.G.32605284.A_T	-0.117013	-2.3866	0.0179421	0.410278	FALSE
TRBV6-5	HLA-DQA1.A.32605309.G_T	-0.117013	-2.3866	0.0179421	0.410278	FALSE
TRBV6-3	HLA-DQB1.G.32632714.C_A	0.214957	2.38604	0.0179685	0.410594	FALSE
TRBV3-1	HLA-DQB1.C.32632650.T_A	0.142557	2.38526	0.0180055	0.410861	FALSE
TRBV4-1	HLA-DRB1.G.32551935.G_A	0.161263	2.38534	0.018002	0.410861	FALSE
TRBV14	HLA-C.G.31239114.G_A	0.029233	2.38444	0.0180444	0.411457	FALSE
TRBV25-1	HLA-C.T.31237858.C_T	-0.0360025	-2.38405	0.0180632	0.411597	FALSE
TRBV7-6	HLA-B.T.31324536.A_T	-0.0297395	-2.38363	0.0180834	0.411769	FALSE
TRBV4-2	HLA-DRB1.G.32549362.A_T	0.10095	2.38188	0.0181668	0.413378	FALSE
TRBV11-3	HLA-DRB1.G.32551935.A_T	0.175858	2.38147	0.0181864	0.413534	FALSE
TRBV20-1	HLA-DQB1.A.32634306.T_A	-0.327921	-2.38048	0.018234	0.413746	FALSE
TRBV6-5	HLA-B.C.31324516.A_A	-0.0790099	-2.38052	0.0182321	0.413746	FALSE
TRBV7-9	HLA-C.A.31239577.C_A	0.0433903	2.38049	0.0182335	0.413746	FALSE
TRBV11-1	HLA-DPB1.T.33048539.A_T	0.0461358	2.38017	0.0182492	0.413801	FALSE
TRBV6-6	HLA-DRB1.A.32551995.G_A	0.0170808	2.37939	0.0182865	0.414359	FALSE
TRBV10-1	HLA-B.C.31324911.G_T	0.0484891	2.37297	0.0185985	0.414539	FALSE
TRBV10-2	HLA-A.C.29910604.A_T	-0.0142884	-2.36928	0.0187795	0.414539	FALSE
TRBV10-2	HLA-C.G.31238931.A_T	-0.023928	-2.35602	0.0194444	0.414539	FALSE
TRBV10-3	HLA-DRB1.G.32552147.A_A	-0.0363557	-2.3603	0.0192273	0.414539	FALSE
TRBV10-3	HLA-DQB1.C.32632638.A_T	0.0327723	2.3513	0.0196856	0.414539	FALSE
TRBV10-3	HLA-DQB1.T.32632647.C_T	0.0327723	2.3513	0.0196856	0.414539	FALSE
TRBV10-3	HLA-DQB1.A.32632781.C_T	0.0327723	2.3513	0.0196856	0.414539	FALSE
TRBV10-3	HLA-DQB1.G.32632782.C_T	0.0327723	2.3513	0.0196856	0.414539	FALSE
TRBV10-3	HLA-DQB1.A.32632783.C_T	0.0327723	2.3513	0.0196856	0.414539	FALSE
TRBV11-1	HLA-A.T.29911240.T_T	0.0270802	2.36012	0.0192364	0.414539	FALSE
TRBV11-1	HLA-DQB1.T.32629137.G_A	-0.026347	-2.3526	0.0196189	0.414539	FALSE
TRBV11-1	HLA-DQB1.C.32629141.T_A	-0.026347	-2.3526	0.0196189	0.414539	FALSE
TRBV11-1	HLA-DQB1.C.32629935.G_A	-0.026347	-2.3526	0.0196189	0.414539	FALSE
TRBV11-1	HLA-DQB1.T.32632578.G_A	-0.026347	-2.3526	0.0196189	0.414539	FALSE
TRBV11-1	HLA-DQB1.T.32632581.G_A	-0.026347	-2.3526	0.0196189	0.414539	FALSE
TRBV11-1	HLA-DQB1.A.32632589.G_A	-0.026347	-2.3526	0.0196189	0.414539	FALSE
TRBV11-1	HLA-DQB1.C.32632592.G_A	-0.026347	-2.3526	0.0196189	0.414539	FALSE
TRBV11-1	HLA-DQB1.C.32632593.T_A	-0.026347	-2.3526	0.0196189	0.414539	FALSE
TRBV11-1	HLA-DQB1.A.32632599.G_A	-0.026347	-2.3526	0.0196189	0.414539	FALSE
TRBV11-1	HLA-DQB1.G.32632601.T_A	-0.026347	-2.3526	0.0196189	0.414539	FALSE
TRBV11-1	HLA-DQB1.C.32632605.A_A	-0.026347	-2.3526	0.0196189	0.414539	FALSE
TRBV11-1	HLA-DQB1.C.32632608.G_A	-0.026347	-2.3526	0.0196189	0.414539	FALSE
TRBV11-1	HLA-DQB1.T.32632700.A_A	-0.026347	-2.3526	0.0196189	0.414539	FALSE
TRBV11-2	HLA-B.A.31323945.C_A	-0.132354	-2.36297	0.0190933	0.414539	FALSE
TRBV11-2	HLA-B.T.31323958.G_A	-0.132354	-2.36297	0.0190933	0.414539	FALSE
TRBV12-4	HLA-DRB1.T.32549611.T_T	-0.172496	-2.3536	0.0195678	0.414539	FALSE
TRBV12-5	HLA-C.G.31239114.G_A	0.0646492	2.35881	0.0193025	0.414539	FALSE
TRBV12-5	HLA-C.T.31239621.G_T	-0.105534	-2.34979	0.0197637	0.414539	FALSE
TRBV13	HLA-B.T.31324497.A_T	-0.082546	-2.37261	0.0186159	0.414539	FALSE
TRBV14	HLA-C.A.31239776.C_T	0.0274485	2.37644	0.0184295	0.414539	FALSE
TRBV14	HLA-C.T.31239108.A_T	-0.0258942	-2.36984	0.0187522	0.414539	FALSE
TRBV14	HLA-B.C.31324615.T_T	0.0249343	2.36948	0.0187697	0.414539	FALSE
TRBV16	HLA-DRB1.C.32552143.T_A	-0.0103248	-2.37077	0.0187061	0.414539	FALSE
TRBV16	HLA-DRB1.A.32552144.A_T	-0.0103248	-2.37077	0.0187061	0.414539	FALSE
TRBV18	HLA-DQB1.C.32632627.T_T	0.113194	2.36127	0.0191789	0.414539	FALSE
TRBV18	HLA-B.C.31324176.G_T	-0.154902	-2.35845	0.0193208	0.414539	FALSE
TRBV19	HLA-B.T.31324641.A_T	0.102102	2.36349	0.0190676	0.414539	FALSE
TRBV19	HLA-B.A.31324711.G_T	0.102047	2.36294	0.0190947	0.414539	FALSE
TRBV19	HLA-C.C.31239616.A_T	-0.0959759	-2.35635	0.0194274	0.414539	FALSE
TRBV19	HLA-C.G.31239617.T_T	-0.0959759	-2.35635	0.0194274	0.414539	FALSE
TRBV19	HLA-C.T.31239621.T_A	-0.0959759	-2.35635	0.0194274	0.414539	FALSE
TRBV19	HLA-DQA1.T.32609097.C_T	-0.128219	-2.34983	0.0197613	0.414539	FALSE
TRBV19	HLA-DQA1.G.32609277.C_T	-0.128219	-2.34983	0.0197613	0.414539	FALSE
TRBV19	HLA-DQA1.T.32609297.G_T	-0.128219	-2.34983	0.0197613	0.414539	FALSE
TRBV19	HLA-DQA1.C.32609298.T_T	-0.128219	-2.34983	0.0197613	0.414539	FALSE
TRBV19	HLA-DQA1.C.32609806.T_T	-0.128219	-2.34983	0.0197613	0.414539	FALSE
TRBV19	HLA-DQA1.T.32609952.C_T	-0.128219	-2.34983	0.0197613	0.414539	FALSE
TRBV19	HLA-DQA1.T.32609969.G_T	-0.128219	-2.34983	0.0197613	0.414539	FALSE
TRBV19	HLA-DQA1.T.32609974.G_T	-0.128219	-2.34983	0.0197613	0.414539	FALSE
TRBV19	HLA-DQA1.C.32610009.A_T	-0.128219	-2.34983	0.0197613	0.414539	FALSE
TRBV20-1	HLA-A.T.29910558.T_T	0.325885	2.35091	0.0197059	0.414539	FALSE
TRBV27	HLA-DRB1.A.32552078.A_A	-0.210403	-2.36159	0.0191628	0.414539	FALSE
TRBV27	HLA-DRB1.T.32552080.C_T	-0.210403	-2.36159	0.0191628	0.414539	FALSE
TRBV27	HLA-DRB1.C.32552131.A_T	-0.210403	-2.36159	0.0191628	0.414539	FALSE
TRBV3-1	HLA-C.C.31237987.T_T	0.290695	2.35646	0.0194218	0.414539	FALSE
TRBV3-1	HLA-C.C.31238027.A_T	0.290695	2.35646	0.0194218	0.414539	FALSE
TRBV3-1	HLA-C.G.31239082.C_T	0.290695	2.35646	0.0194218	0.414539	FALSE
TRBV30	HLA-DQA1.T.32605288.C_T	-1.38727	-2.35763	0.0193626	0.414539	FALSE
TRBV30	HLA-DRB1.T.32551990.G_T	-1.0645	-2.35084	0.0197094	0.414539	FALSE
TRBV30	HLA-DRB1.T.32551999.A_T	-1.0645	-2.35084	0.0197094	0.414539	FALSE
TRBV4-1	HLA-B.G.31324200.C_A	-0.262937	-2.36469	0.0190074	0.414539	FALSE
TRBV4-2	HLA-DRB1.T.32552132.A_T	0.0908568	2.37684	0.01841	0.414539	FALSE
TRBV4-2	HLA-DRB1.A.32551995.A_T	-0.115161	-2.37202	0.018645	0.414539	FALSE
TRBV4-2	HLA-DRB1.T.32552080.T_A	0.101763	2.36851	0.0188179	0.414539	FALSE
TRBV4-2	HLA-DRB1.C.32551958.T_A	-0.109467	-2.36557	0.0189634	0.414539	FALSE
TRBV4-2	HLA-DRB1.C.32552130.A_A	-0.116303	-2.36313	0.0190855	0.414539	FALSE
TRBV4-2	HLA-DRB1.T.32552132.T_T	-0.116303	-2.36313	0.0190855	0.414539	FALSE
TRBV4-2	HLA-DRB1.A.32552081.A_A	0.0901555	2.36207	0.0191383	0.414539	FALSE
TRBV4-2	HLA-B.G.31324208.T_T	-0.105082	-2.35884	0.0193013	0.414539	FALSE
TRBV4-2	HLA-A.A.29911203.C_T	0.12151	2.35108	0.019697	0.414539	FALSE
TRBV4-3	HLA-B.G.31324864.C_T	-0.328671	-2.36934	0.0187766	0.414539	FALSE
TRBV4-3	HLA-DRB1.G.32551948.G_A	0.260093	2.35894	0.019296	0.414539	FALSE
TRBV5-1	HLA-DPA1.T.33036999.C_A	0.309331	2.36017	0.0192339	0.414539	FALSE
TRBV5-1	HLA-DPA1.G.33037560.A_A	0.309331	2.36017	0.0192339	0.414539	FALSE
TRBV5-1	HLA-DPA1.A.33037579.T_A	0.309331	2.36017	0.0192339	0.414539	FALSE
TRBV5-1	HLA-DPA1.T.33037580.G_A	0.309331	2.36017	0.0192339	0.414539	FALSE
TRBV5-1	HLA-DPA1.C.33037626.G_A	0.309331	2.36017	0.0192339	0.414539	FALSE
TRBV5-6	HLA-B.G.31324206.C_T	0.0405215	2.37292	0.018601	0.414539	FALSE
TRBV5-6	HLA-B.A.31324207.C_T	0.0405215	2.37292	0.018601	0.414539	FALSE
TRBV5-6	HLA-B.G.31324208.A_T	0.0405215	2.37292	0.018601	0.414539	FALSE
TRBV5-6	HLA-B.G.31324209.A_T	0.0405215	2.37292	0.018601	0.414539	FALSE
TRBV6-1	HLA-DPA1.C.33037557.T_T	0.270298	2.36699	0.0188931	0.414539	FALSE
TRBV6-1	HLA-DQA1.G.32605284.A_T	-0.211366	-2.35905	0.0192907	0.414539	FALSE
TRBV6-1	HLA-DQA1.A.32605309.G_T	-0.211366	-2.35905	0.0192907	0.414539	FALSE
TRBV6-2	HLA-B.G.31324864.A_T	0.21545	2.35712	0.0193885	0.414539	FALSE
TRBV6-3	HLA-B.C.31324516.A_A	-0.109618	-2.36057	0.019214	0.414539	FALSE
TRBV6-5	HLA-C.A.31238930.C_T	-0.0722701	-2.37507	0.018496	0.414539	FALSE
TRBV6-5	HLA-DQB1.A.32632587.G_T	-0.0842883	-2.36709	0.0188882	0.414539	FALSE
TRBV6-5	HLA-DQB1.A.32632598.T_T	-0.0842883	-2.36709	0.0188882	0.414539	FALSE
TRBV6-5	HLA-C.A.31238930.A_A	-0.0718345	-2.35448	0.0195228	0.414539	FALSE
TRBV7-2	HLA-DQB1.T.32629129.C_T	-0.293265	-2.37384	0.0185559	0.414539	FALSE
TRBV7-2	HLA-DQB1.C.32629155.A_T	-0.293265	-2.37384	0.0185559	0.414539	FALSE
TRBV7-2	HLA-DQB1.A.32629868.G_T	-0.293265	-2.37384	0.0185559	0.414539	FALSE
TRBV7-2	HLA-DQB1.C.32629936.T_T	-0.293265	-2.37384	0.0185559	0.414539	FALSE
TRBV7-2	HLA-DQB1.C.32629963.T_T	-0.293265	-2.37384	0.0185559	0.414539	FALSE
TRBV7-2	HLA-DQB1.T.32632818.G_T	-0.293265	-2.37384	0.0185559	0.414539	FALSE
TRBV7-2	HLA-DQB1.G.32634303.A_T	-0.293265	-2.37384	0.0185559	0.414539	FALSE
TRBV7-2	HLA-DQB1.C.32634313.G_T	-0.293265	-2.37384	0.0185559	0.414539	FALSE
TRBV7-2	HLA-DQB1.C.32634369.A_T	-0.293265	-2.37384	0.0185559	0.414539	FALSE
TRBV7-2	HLA-B.C.31324201.C_A	0.29906	2.37288	0.018603	0.414539	FALSE
TRBV7-2	HLA-DQB1.A.32632635.C_T	-0.263092	-2.36638	0.0189233	0.414539	FALSE
TRBV7-2	HLA-DQB1.T.32632637.G_T	-0.263092	-2.36638	0.0189233	0.414539	FALSE
TRBV7-2	HLA-B.A.31322888.G_A	-0.26867	-2.35561	0.0194648	0.414539	FALSE
TRBV7-3	HLA-DRB1.A.32548581.G_T	-0.110804	-2.36803	0.0188414	0.414539	FALSE
TRBV7-3	HLA-DPA1.C.33037611.T_A	-0.066062	-2.35398	0.0195481	0.414539	FALSE
TRBV7-6	HLA-B.A.31323945.C_A	0.0247465	2.37054	0.0187178	0.414539	FALSE
TRBV7-6	HLA-B.T.31323958.G_A	0.0247465	2.37054	0.0187178	0.414539	FALSE
TRBV7-6	HLA-DRB1.G.32552123.A_T	-0.0249672	-2.36161	0.0191614	0.414539	FALSE
TRBV7-6	HLA-DRB1.T.32552132.C_T	-0.0249672	-2.36161	0.0191614	0.414539	FALSE
TRBV7-7	HLA-DRB1.T.32552134.G_T	-0.0093144	-2.35096	0.0197032	0.414539	FALSE
TRBV7-7	HLA-DRB1.G.32552138.A_T	-0.0093144	-2.35096	0.0197032	0.414539	FALSE
TRBV7-7	HLA-DRB1.C.32552139.G_T	-0.0093144	-2.35096	0.0197032	0.414539	FALSE
TRBV7-7	HLA-DRB1.G.32552141.A_T	-0.0093144	-2.35096	0.0197032	0.414539	FALSE
TRBV7-8	HLA-DQB1.G.32632601.G_T	-0.0318547	-2.35286	0.0196058	0.414539	FALSE
TRBV9	HLA-A.T.29910558.C_T	-0.0883664	-2.36929	0.0187793	0.414539	FALSE
TRBV5-5	HLA-DRB1.C.32549540.T_T	-0.0444675	-2.34926	0.0197909	0.414842	FALSE
TRBV20-1	HLA-A.A.29911069.A_A	0.36031	2.349	0.0198044	0.414858	FALSE
TRBV7-9	HLA-C.G.31238942.T_A	0.045435	2.34673	0.0199222	0.417056	FALSE
TRBV10-2	HLA-C.G.31238931.G_A	-0.0235549	-2.34136	0.0202028	0.422657	FALSE
TRBV19	HLA-B.C.31324526.G_A	-0.0986551	-2.34077	0.020234	0.423021	FALSE
TRBV7-7	HLA-DRB1.C.32549452.G_T	-0.00946147	-2.34029	0.0202593	0.423021	FALSE
TRBV7-7	HLA-DRB1.G.32549497.A_T	-0.00946147	-2.34029	0.0202593	0.423021	FALSE
TRBV6-8	HLA-DQB1.A.32632832.T_A	0.0962119	2.34001	0.0202741	0.423057	FALSE
TRBV7-6	HLA-A.A.29910717.G_T	-0.0209188	-2.33947	0.0203025	0.423378	FALSE
TRBV3-1	HLA-DRB1.G.32551957.C_A	-0.146827	-2.33855	0.0203511	0.424117	FALSE
TRBV9	HLA-A.A.29911069.A_A	-0.0959803	-2.33784	0.020389	0.424636	FALSE
TRBV7-6	HLA-DRB1.G.32549548.A_T	-0.0206742	-2.33684	0.0204422	0.424654	FALSE
TRBV7-6	HLA-DRB1.G.32557423.T_T	-0.0206742	-2.33684	0.0204422	0.424654	FALSE
TRBV7-6	HLA-DRB1.G.32557479.A_T	-0.0206742	-2.33684	0.0204422	0.424654	FALSE
TRBV7-6	HLA-DRB1.T.32557506.C_T	-0.0206742	-2.33684	0.0204422	0.424654	FALSE
TRBV6-2	HLA-B.C.31324516.A_A	-0.110536	-2.33602	0.0204858	0.425287	FALSE
TRBV5-4	HLA-B.C.31324911.G_T	0.0169547	2.33551	0.0205126	0.425571	FALSE
TRBV11-1	HLA-DQB1.C.32632627.T_T	-0.0321962	-2.33353	0.0206188	0.427227	FALSE
TRBV12-3	HLA-DRB1.T.32549611.A_A	-0.168139	-2.33372	0.0206086	0.427227	FALSE
TRBV19	HLA-B.G.31324864.G_A	0.102091	2.33244	0.0206773	0.428168	FALSE
TRBV14	HLA-DQB1.C.32632624.T_T	-0.0538524	-2.3294	0.0208412	0.429369	FALSE
TRBV14	HLA-DQB1.C.32632627.G_T	-0.0538524	-2.3294	0.0208412	0.429369	FALSE
TRBV14	HLA-DQB1.C.32632649.T_T	-0.0538524	-2.3294	0.0208412	0.429369	FALSE
TRBV14	HLA-DQB1.G.32632672.A_T	-0.0538524	-2.3294	0.0208412	0.429369	FALSE
TRBV14	HLA-DQB1.G.32632691.A_T	-0.0538524	-2.3294	0.0208412	0.429369	FALSE
TRBV14	HLA-DQB1.C.32632795.G_T	-0.0538524	-2.3294	0.0208412	0.429369	FALSE
TRBV7-3	HLA-B.T.31324144.A_T	0.0674061	2.32975	0.0208222	0.429369	FALSE
TRBV7-3	HLA-B.T.31324144.T_T	-0.0696091	-2.32948	0.0208365	0.429369	FALSE
TRBV20-1	HLA-DQB1.G.32632628.C_T	-0.342986	-2.32769	0.0209334	0.430994	FALSE
TRBV4-2	HLA-DRB1.G.32549357.A_T	0.101645	2.32694	0.0209745	0.431567	FALSE
TRBV27	HLA-B.T.31324602.T_T	0.177454	2.32577	0.0210382	0.431792	FALSE
TRBV4-2	HLA-A.A.29911225.G_T	0.131573	2.32539	0.0210586	0.431792	FALSE
TRBV5-4	HLA-DQB1.C.32632627.T_T	0.0189914	2.32607	0.021022	0.431792	FALSE
TRBV7-8	HLA-DQA1.T.32609169.C_T	0.0295203	2.32527	0.0210653	0.431792	FALSE
TRBV7-8	HLA-DQA1.C.32610009.G_T	0.0295203	2.32527	0.0210653	0.431792	FALSE
TRBV7-9	HLA-DRB1.T.32551970.T_T	-0.043813	-2.32573	0.0210401	0.431792	FALSE
TRBV12-3	HLA-DRB1.T.32549401.C_A	-0.171041	-2.32395	0.0211377	0.431897	FALSE
TRBV12-3	HLA-DRB1.T.32549475.C_A	-0.171041	-2.32395	0.0211377	0.431897	FALSE
TRBV12-3	HLA-DRB1.A.32549501.C_A	-0.171041	-2.32395	0.0211377	0.431897	FALSE
TRBV12-3	HLA-DRB1.T.32549596.C_A	-0.171041	-2.32395	0.0211377	0.431897	FALSE
TRBV30	HLA-DQA1.T.32609169.C_T	-1.02014	-2.32347	0.0211636	0.431897	FALSE
TRBV30	HLA-DQA1.C.32610009.G_T	-1.02014	-2.32347	0.0211636	0.431897	FALSE
TRBV7-6	HLA-A.A.29910717.A_A	-0.0202861	-2.32442	0.0211116	0.431897	FALSE
TRBV3-1	HLA-A.G.29910719.G_A	-0.193104	-2.32219	0.0212344	0.43229	FALSE
TRBV4-3	HLA-B.A.31324494.G_T	0.270006	2.32119	0.0212894	0.43229	FALSE
TRBV4-3	HLA-B.G.31324495.C_T	0.270006	2.32119	0.0212894	0.43229	FALSE
TRBV5-4	HLA-DQA1.G.32610437.A_T	0.0266414	2.32127	0.0212846	0.43229	FALSE
TRBV6-1	HLA-DRB1.G.32549557.C_T	-0.276459	-2.32238	0.0212239	0.43229	FALSE
TRBV6-8	HLA-DQB1.G.32632714.C_A	0.158851	2.32223	0.021232	0.43229	FALSE
TRBV7-7	HLA-DQB1.C.32632694.G_T	0.00968903	2.32159	0.0212672	0.43229	FALSE
TRBV7-7	HLA-DQB1.C.32632744.T_T	0.00968903	2.32159	0.0212672	0.43229	FALSE
TRBV20-1	HLA-DRB1.A.32549589.C_T	0.322413	2.3206	0.0213218	0.432406	FALSE
TRBV20-1	HLA-DRB1.T.32549607.C_T	0.322413	2.3206	0.0213218	0.432406	FALSE
TRBV27	HLA-B.G.31324892.C_A	0.185819	2.3195	0.0213825	0.433096	FALSE
TRBV7-3	HLA-DRB1.G.32549613.G_A	-0.106991	-2.31973	0.0213697	0.433096	FALSE
TRBV11-2	HLA-B.G.31324547.C_A	0.110165	2.30335	0.0222925	0.433662	FALSE
TRBV11-2	HLA-B.T.31324549.C_A	0.110165	2.30335	0.0222925	0.433662	FALSE
TRBV11-3	HLA-DQB1.T.32632688.A_T	-0.306941	-2.31595	0.0215797	0.433662	FALSE
TRBV12-5	HLA-C.G.31239114.T_T	0.0642951	2.31123	0.0218442	0.433662	FALSE
TRBV12-5	HLA-C.C.31237987.T_T	-0.118195	-2.30496	0.0222001	0.433662	FALSE
TRBV12-5	HLA-C.C.31238027.A_T	-0.118195	-2.30496	0.0222001	0.433662	FALSE
TRBV12-5	HLA-C.G.31239082.C_T	-0.118195	-2.30496	0.0222001	0.433662	FALSE
TRBV13	HLA-DQB1.G.32632601.G_T	-0.0579349	-2.30606	0.0221375	0.433662	FALSE
TRBV14	HLA-C.G.31239114.T_T	0.0288532	2.31818	0.0214554	0.433662	FALSE
TRBV14	HLA-C.G.31239101.T_A	-0.0237656	-2.31805	0.021463	0.433662	FALSE
TRBV20-1	HLA-B.G.31324887.C_T	-0.304047	-2.314	0.0216885	0.433662	FALSE
TRBV20-1	HLA-B.G.31324888.T_T	-0.304047	-2.314	0.0216885	0.433662	FALSE
TRBV25-1	HLA-B.C.31322996.T_A	0.0399324	2.31352	0.0217155	0.433662	FALSE
TRBV27	HLA-DQB1.C.32629809.T_T	0.178478	2.30338	0.0222908	0.433662	FALSE
TRBV27	HLA-DQB1.A.32632781.T_T	0.178478	2.30338	0.0222908	0.433662	FALSE
TRBV27	HLA-DQB1.G.32632782.A_T	0.178478	2.30338	0.0222908	0.433662	FALSE
TRBV27	HLA-DQB1.C.32632820.G_T	0.178478	2.30338	0.0222908	0.433662	FALSE
TRBV3-1	HLA-A.A.29911056.G_T	0.140597	2.31589	0.0215831	0.433662	FALSE
TRBV3-1	HLA-DQB1.A.32634341.G_T	-0.124731	-2.30775	0.022041	0.433662	FALSE
TRBV4-2	HLA-DRB1.C.32549392.T_T	0.10585	2.31374	0.0217031	0.433662	FALSE
TRBV4-2	HLA-DRB1.G.32549581.A_T	0.10585	2.31374	0.0217031	0.433662	FALSE
TRBV4-2	HLA-DRB1.T.32549587.G_T	0.10585	2.31374	0.0217031	0.433662	FALSE
TRBV4-2	HLA-DRB1.G.32551935.C_T	0.10585	2.31374	0.0217031	0.433662	FALSE
TRBV4-2	HLA-DRB1.T.32551936.A_T	0.10585	2.31374	0.0217031	0.433662	FALSE
TRBV4-2	HLA-DRB1.A.32551937.C_T	0.10585	2.31374	0.0217031	0.433662	FALSE
TRBV4-2	HLA-DRB1.C.32557422.T_T	0.10585	2.31374	0.0217031	0.433662	FALSE
TRBV5-8	HLA-A.T.29910558.T_T	0.0273212	2.31748	0.0214946	0.433662	FALSE
TRBV5-8	HLA-A.A.29911056.G_T	0.0277918	2.31069	0.0218746	0.433662	FALSE
TRBV6-6	HLA-DQB1.G.32632714.C_A	0.0309993	2.3147	0.0216492	0.433662	FALSE
TRBV7-2	HLA-DQB1.A.32632770.G_T	-0.280961	-2.30932	0.0219519	0.433662	FALSE
TRBV7-6	HLA-DRB1.A.32557435.C_A	0.0260888	2.31786	0.0214732	0.433662	FALSE
TRBV7-6	HLA-A.T.29911240.A_A	-0.0200279	-2.31598	0.0215777	0.433662	FALSE
TRBV7-6	HLA-DRB1.G.32551957.G_T	0.0260501	2.31175	0.0218152	0.433662	FALSE
TRBV7-6	HLA-B.T.31324523.C_T	-0.0408055	-2.30753	0.0220538	0.433662	FALSE
TRBV7-6	HLA-B.T.31324527.G_T	-0.0408055	-2.30753	0.0220538	0.433662	FALSE
TRBV7-6	HLA-B.G.31324528.A_T	-0.0408055	-2.30753	0.0220538	0.433662	FALSE
TRBV7-6	HLA-B.G.31324535.C_T	-0.0408055	-2.30753	0.0220538	0.433662	FALSE
TRBV7-6	HLA-B.A.31324537.T_T	-0.0408055	-2.30753	0.0220538	0.433662	FALSE
TRBV7-6	HLA-B.T.31324542.C_T	-0.0408055	-2.30753	0.0220538	0.433662	FALSE
TRBV7-6	HLA-B.G.31324552.C_T	-0.0408055	-2.30753	0.0220538	0.433662	FALSE
TRBV7-6	HLA-A.A.29911912.G_T	-0.0200192	-2.30473	0.0222133	0.433662	FALSE
TRBV7-6	HLA-A.C.29911921.T_T	-0.0200192	-2.30473	0.0222133	0.433662	FALSE
TRBV7-6	HLA-A.C.29911928.G_T	-0.0200192	-2.30473	0.0222133	0.433662	FALSE
TRBV7-6	HLA-A.C.29911930.T_T	-0.0200192	-2.30473	0.0222133	0.433662	FALSE
TRBV7-6	HLA-A.A.29911931.G_T	-0.0200192	-2.30473	0.0222133	0.433662	FALSE
TRBV7-6	HLA-A.G.29911970.A_T	-0.0200192	-2.30473	0.0222133	0.433662	FALSE
TRBV7-6	HLA-A.G.29912108.C_T	-0.0200192	-2.30473	0.0222133	0.433662	FALSE
TRBV7-6	HLA-A.C.29912333.T_T	-0.0200192	-2.30473	0.0222133	0.433662	FALSE
TRBV7-7	HLA-DRB1.G.32552141.G_A	-0.00925051	-2.3186	0.0214324	0.433662	FALSE
TRBV7-7	HLA-DRB1.A.32552075.G_T	-0.0101587	-2.30794	0.0220304	0.433662	FALSE
TRBV7-7	HLA-DRB1.G.32549548.A_T	-0.00939696	-2.30753	0.0220534	0.433662	FALSE
TRBV7-7	HLA-DRB1.G.32557423.T_T	-0.00939696	-2.30753	0.0220534	0.433662	FALSE
TRBV7-7	HLA-DRB1.G.32557479.A_T	-0.00939696	-2.30753	0.0220534	0.433662	FALSE
TRBV7-7	HLA-DRB1.T.32557506.C_T	-0.00939696	-2.30753	0.0220534	0.433662	FALSE
TRBV7-8	HLA-B.C.31324911.G_T	-0.0329357	-2.3037	0.0222721	0.433662	FALSE
TRBV7-9	HLA-B.T.31323337.C_T	-0.0608479	-2.31624	0.0215634	0.433662	FALSE
TRBV7-9	HLA-DQB1.A.32629161.G_A	-0.0451409	-2.30475	0.022212	0.433662	FALSE
TRBV7-9	HLA-DQB1.C.32629193.T_A	-0.0451409	-2.30475	0.022212	0.433662	FALSE
TRBV7-9	HLA-DQB1.A.32629802.G_A	-0.0451409	-2.30475	0.022212	0.433662	FALSE
TRBV7-9	HLA-DQB1.A.32629904.G_A	-0.0451409	-2.30475	0.022212	0.433662	FALSE
TRBV7-9	HLA-DQB1.G.32634300.C_A	-0.0451409	-2.30475	0.022212	0.433662	FALSE
TRBV7-9	HLA-DQB1.A.32634306.A_T	-0.0451409	-2.30475	0.022212	0.433662	FALSE
TRBV7-9	HLA-DQB1.G.32634331.G_T	-0.0451409	-2.30475	0.022212	0.433662	FALSE
TRBV7-9	HLA-DQB1.T.32634350.C_A	-0.0451409	-2.30475	0.022212	0.433662	FALSE
TRBV9	HLA-A.T.29910558.A_T	0.0835102	2.31106	0.0218536	0.433662	FALSE
TRBV9	HLA-A.A.29910562.C_T	0.0835102	2.31106	0.0218536	0.433662	FALSE
TRBV18	HLA-DQA1.C.32605295.T_T	0.0868061	2.30213	0.0223625	0.434763	FALSE
TRBV24-1	HLA-C.A.31239776.C_T	0.0666281	2.29959	0.0225091	0.43735	FALSE
TRBV28	HLA-DPA1.C.33037611.T_A	0.356535	2.29933	0.0225241	0.43738	FALSE
TRBV30	HLA-DRB1.G.32552147.A_A	1.23028	2.29841	0.0225771	0.438022	FALSE
TRBV7-6	HLA-A.A.29911069.G_T	-0.0335215	-2.29829	0.0225842	0.438022	FALSE
TRBV14	HLA-B.T.31324641.A_T	0.0274063	2.29726	0.0226444	0.438403	FALSE
TRBV25-1	HLA-C.A.31238930.C_T	-0.0353173	-2.29729	0.0226425	0.438403	FALSE
TRBV5-8	HLA-DRB1.G.32551935.G_A	0.0260897	2.29747	0.0226319	0.438403	FALSE
TRBV3-1	HLA-DQB1.G.32632714.C_A	-0.266677	-2.29684	0.0226683	0.438606	FALSE
TRBV5-6	HLA-A.G.29910742.C_A	0.0339444	2.29646	0.0226908	0.438778	FALSE
TRBV3-1	HLA-DRB1.G.32552059.T_T	-0.129219	-2.29602	0.0227164	0.439012	FALSE
TRBV10-1	HLA-DPA1.C.33037557.T_T	0.0844096	2.29268	0.0229122	0.439505	FALSE
TRBV10-2	HLA-A.C.29910378.T_T	-0.0141469	-2.28685	0.0232566	0.439505	FALSE
TRBV10-2	HLA-A.C.29910538.T_T	-0.0141469	-2.28685	0.0232566	0.439505	FALSE
TRBV10-2	HLA-A.G.29910700.T_T	-0.0141469	-2.28685	0.0232566	0.439505	FALSE
TRBV10-2	HLA-A.G.29910752.C_T	-0.0141469	-2.28685	0.0232566	0.439505	FALSE
TRBV10-2	HLA-A.G.29911092.T_T	-0.0141469	-2.28685	0.0232566	0.439505	FALSE
TRBV10-3	HLA-DRB1.A.32552060.A_A	-0.0313131	-2.28851	0.0231582	0.439505	FALSE
TRBV11-1	HLA-DQB1.C.32632638.A_T	-0.0275318	-2.2899	0.0230758	0.439505	FALSE
TRBV11-1	HLA-DQB1.T.32632647.C_T	-0.0275318	-2.2899	0.0230758	0.439505	FALSE
TRBV11-1	HLA-DQB1.A.32632781.C_T	-0.0275318	-2.2899	0.0230758	0.439505	FALSE
TRBV11-1	HLA-DQB1.G.32632782.C_T	-0.0275318	-2.2899	0.0230758	0.439505	FALSE
TRBV11-1	HLA-DQB1.A.32632783.C_T	-0.0275318	-2.2899	0.0230758	0.439505	FALSE
TRBV11-3	HLA-DRB1.G.32551957.T_T	-0.211237	-2.28709	0.0232426	0.439505	FALSE
TRBV18	HLA-B.C.31324911.G_T	0.0978354	2.2933	0.0228754	0.439505	FALSE
TRBV20-1	HLA-C.G.31238126.A_T	-0.342749	-2.2926	0.0229167	0.439505	FALSE
TRBV20-1	HLA-C.G.31238875.A_T	-0.342749	-2.2926	0.0229167	0.439505	FALSE
TRBV20-1	HLA-C.C.31238880.T_T	-0.342749	-2.2926	0.0229167	0.439505	FALSE
TRBV20-1	HLA-C.G.31238909.A_T	-0.342749	-2.2926	0.0229167	0.439505	FALSE
TRBV20-1	HLA-C.T.31238910.G_T	-0.342749	-2.2926	0.0229167	0.439505	FALSE
TRBV20-1	HLA-C.G.31239090.C_T	-0.342749	-2.2926	0.0229167	0.439505	FALSE
TRBV4-1	HLA-DRB1.C.32551953.G_T	0.183662	2.2871	0.0232418	0.439505	FALSE
TRBV4-2	HLA-B.G.31324210.A_T	-0.103428	-2.29175	0.0229666	0.439505	FALSE
TRBV5-1	HLA-A.T.29910759.T_A	-0.344896	-2.289	0.0231293	0.439505	FALSE
TRBV5-1	HLA-A.G.29910761.A_T	-0.344896	-2.289	0.0231293	0.439505	FALSE
TRBV5-4	HLA-B.G.31324200.G_T	0.0287898	2.28701	0.0232473	0.439505	FALSE
TRBV5-6	HLA-C.T.31237124.C_A	-0.0381651	-2.28876	0.0231433	0.439505	FALSE
TRBV5-6	HLA-C.C.31237162.G_A	-0.0381651	-2.28876	0.0231433	0.439505	FALSE
TRBV5-6	HLA-C.T.31237767.C_A	-0.0381651	-2.28876	0.0231433	0.439505	FALSE
TRBV5-6	HLA-C.G.31237769.A_A	-0.0381651	-2.28876	0.0231433	0.439505	FALSE
TRBV5-6	HLA-C.G.31237771.A_A	-0.0381651	-2.28876	0.0231433	0.439505	FALSE
TRBV5-6	HLA-C.T.31237773.C_A	-0.0381651	-2.28876	0.0231433	0.439505	FALSE
TRBV5-6	HLA-C.G.31237774.C_A	-0.0381651	-2.28876	0.0231433	0.439505	FALSE
TRBV5-6	HLA-C.A.31237786.T_A	-0.0381651	-2.28876	0.0231433	0.439505	FALSE
TRBV5-6	HLA-C.A.31237802.G_A	-0.0381651	-2.28876	0.0231433	0.439505	FALSE
TRBV5-6	HLA-C.T.31237833.C_A	-0.0381651	-2.28876	0.0231433	0.439505	FALSE
TRBV5-6	HLA-C.C.31239802.G_A	-0.0381651	-2.28876	0.0231433	0.439505	FALSE
TRBV5-6	HLA-C.C.31239827.T_A	-0.0381651	-2.28876	0.0231433	0.439505	FALSE
TRBV7-6	HLA-B.C.31324176.G_T	-0.0337908	-2.29038	0.0230473	0.439505	FALSE
TRBV19	HLA-C.C.31238068.T_T	-0.101751	-2.2852	0.023355	0.439573	FALSE
TRBV19	HLA-C.G.31239101.C_T	-0.101751	-2.2852	0.023355	0.439573	FALSE
TRBV19	HLA-C.G.31239602.A_T	-0.101751	-2.2852	0.023355	0.439573	FALSE
TRBV19	HLA-C.T.31239621.A_T	-0.101751	-2.2852	0.023355	0.439573	FALSE
TRBV19	HLA-C.C.31239630.T_T	-0.101751	-2.2852	0.023355	0.439573	FALSE
TRBV27	HLA-C.G.31239101.A_T	-0.301664	-2.28613	0.0232995	0.439573	FALSE
TRBV5-6	HLA-DQB1.G.32632714.C_A	-0.0636882	-2.28529	0.0233501	0.439573	FALSE
TRBV20-1	HLA-A.A.29911228.C_T	-0.328371	-2.28287	0.0234951	0.441953	FALSE
TRBV14	HLA-B.C.31324595.G_A	0.0241314	2.28249	0.0235177	0.442121	FALSE
TRBV5-6	HLA-B.C.31324201.G_T	0.0390549	2.28032	0.0236482	0.444318	FALSE
TRBV7-9	HLA-DRB1.C.32552131.C_T	-0.041536	-2.2796	0.0236919	0.444881	FALSE
TRBV10-2	HLA-A.T.29911198.C_T	-0.0140863	-2.27452	0.0240011	0.447321	FALSE
TRBV10-2	HLA-A.G.29911207.A_T	-0.0140863	-2.27452	0.0240011	0.447321	FALSE
TRBV10-2	HLA-A.G.29911909.A_T	-0.0140863	-2.27452	0.0240011	0.447321	FALSE
TRBV10-2	HLA-A.G.29911945.A_T	-0.0140863	-2.27452	0.0240011	0.447321	FALSE
TRBV10-2	HLA-A.C.29912147.T_T	-0.0140863	-2.27452	0.0240011	0.447321	FALSE
TRBV12-3	HLA-DRB1.C.32552130.A_A	-0.167478	-2.27539	0.023948	0.447321	FALSE
TRBV12-3	HLA-DRB1.T.32552132.T_T	-0.167478	-2.27539	0.023948	0.447321	FALSE
TRBV27	HLA-DQB1.A.32632832.T_A	0.209675	2.2768	0.0238622	0.447321	FALSE
TRBV30	HLA-DQB1.C.32632627.T_T	1.26641	2.27697	0.0238517	0.447321	FALSE
TRBV4-2	HLA-DRB1.G.32552137.G_A	0.088504	2.27542	0.0239461	0.447321	FALSE
TRBV6-1	HLA-DPB1.T.33048539.A_T	0.228435	2.27569	0.0239298	0.447321	FALSE
TRBV9	HLA-DQB1.G.32629889.A_T	0.0822222	2.27582	0.0239219	0.447321	FALSE
TRBV9	HLA-DQB1.G.32634331.C_T	0.0822222	2.27582	0.0239219	0.447321	FALSE
TRBV5-4	HLA-DQB1.G.32632628.C_T	0.0166954	2.27387	0.0240407	0.447803	FALSE
TRBV7-9	HLA-DRB1.A.32552092.T_T	0.049997	2.27164	0.024178	0.450101	FALSE
TRBV6-6	HLA-DRB1.T.32551990.G_T	-0.0150284	-2.27073	0.0242339	0.450626	FALSE
TRBV6-6	HLA-DRB1.T.32551999.A_T	-0.0150284	-2.27073	0.0242339	0.450626	FALSE
TRBV16	HLA-DRB1.C.32549452.G_T	0.0084567	2.2693	0.0243223	0.450736	FALSE
TRBV16	HLA-DRB1.G.32549497.A_T	0.0084567	2.2693	0.0243223	0.450736	FALSE
TRBV2	HLA-DPB1.T.33048539.A_T	0.193476	2.26978	0.0242929	0.450736	FALSE
TRBV4-2	HLA-DRB1.C.32552131.C_T	-0.0873955	-2.26989	0.024286	0.450736	FALSE
TRBV7-7	HLA-B.T.31324144.A_T	0.00929469	2.26938	0.0243174	0.450736	FALSE
TRBV7-8	HLA-DRB1.A.32552081.A_A	0.0289621	2.26929	0.0243232	0.450736	FALSE
TRBV11-3	HLA-DQB1.C.32632694.C_T	-0.133867	-2.26787	0.0244113	0.451757	FALSE
TRBV12-3	HLA-DRB1.G.32552138.G_T	-0.162571	-2.26773	0.02442	0.451757	FALSE
TRBV6-1	HLA-B.T.31324536.T_T	-0.144246	-2.26782	0.0244142	0.451757	FALSE
TRBV16	HLA-C.G.31239050.G_T	0.00845981	2.26624	0.0245128	0.452238	FALSE
TRBV19	HLA-B.A.31324539.T_T	-0.108011	-2.26588	0.0245349	0.452238	FALSE
TRBV6-1	HLA-DQB1.G.32632714.C_A	0.267028	2.26642	0.0245013	0.452238	FALSE
TRBV7-3	HLA-B.A.31323203.G_T	0.113888	2.26552	0.0245575	0.452238	FALSE
TRBV7-3	HLA-B.C.31324019.T_T	0.113888	2.26552	0.0245575	0.452238	FALSE
TRBV7-3	HLA-B.C.31324562.T_T	0.113888	2.26552	0.0245575	0.452238	FALSE
TRBV7-6	HLA-DQB1.G.32632714.C_A	0.0402771	2.26671	0.0244832	0.452238	FALSE
TRBV9	HLA-A.T.29911240.G_T	-0.129282	-2.26698	0.0244663	0.452238	FALSE
TRBV14	HLA-B.A.31324711.A_A	0.0270067	2.26363	0.0246756	0.45364	FALSE
TRBV20-1	HLA-DRB1.A.32548581.G_T	-0.496581	-2.26372	0.0246699	0.45364	FALSE
TRBV5-6	HLA-A.T.29910759.T_A	-0.0361202	-2.26341	0.0246896	0.45364	FALSE
TRBV5-6	HLA-A.G.29910761.A_T	-0.0361202	-2.26341	0.0246896	0.45364	FALSE
TRBV27	HLA-B.C.31324151.C_T	-0.174149	-2.26235	0.0247564	0.45418	FALSE
TRBV5-6	HLA-B.A.31322888.G_A	-0.0336057	-2.26268	0.0247356	0.45418	FALSE
TRBV6-9	HLA-DQB1.A.32629847.G_A	0.116953	2.26183	0.024789	0.45418	FALSE
TRBV6-9	HLA-DQB1.A.32634302.G_A	0.116953	2.26183	0.024789	0.45418	FALSE
TRBV7-6	HLA-B.T.31324497.A_T	-0.0284536	-2.26212	0.0247705	0.45418	FALSE
TRBV10-3	HLA-DQA1.A.32609147.T_T	-0.0358765	-2.24491	0.0258745	0.455678	FALSE
TRBV11-3	HLA-B.C.31324531.C_T	-0.17566	-2.24314	0.0259901	0.455678	FALSE
TRBV12-5	HLA-DRB1.A.32552060.T_T	-0.0625623	-2.25452	0.0252532	0.455678	FALSE
TRBV13	HLA-DPB1.C.33048542.T_A	-0.0675601	-2.24512	0.0258605	0.455678	FALSE
TRBV13	HLA-DPB1.C.33048599.A_A	-0.0675601	-2.24512	0.0258605	0.455678	FALSE
TRBV13	HLA-DQA1.T.32609169.C_T	0.0528563	2.24279	0.0260133	0.455678	FALSE
TRBV13	HLA-DQA1.C.32610009.G_T	0.0528563	2.24279	0.0260133	0.455678	FALSE
TRBV13	HLA-DQA1.C.32605295.T_T	0.0525055	2.23852	0.026295	0.455678	FALSE
TRBV14	HLA-B.G.31324086.C_A	0.0259857	2.2539	0.0252923	0.455678	FALSE
TRBV18	HLA-B.G.31324864.C_T	-0.111133	-2.25424	0.025271	0.455678	FALSE
TRBV18	HLA-B.G.31324086.C_A	-0.0949043	-2.24468	0.0258891	0.455678	FALSE
TRBV18	HLA-B.A.31324711.A_A	-0.0979995	-2.23952	0.0262286	0.455678	FALSE
TRBV20-1	HLA-DRB1.A.32552112.G_T	0.304457	2.24871	0.0256267	0.455678	FALSE
TRBV20-1	HLA-DRB1.G.32552138.C_T	0.304457	2.24871	0.0256267	0.455678	FALSE
TRBV20-1	HLA-C.G.31239050.G_T	-0.301618	-2.24771	0.0256919	0.455678	FALSE
TRBV27	HLA-DRB1.G.32551892.T_T	-0.21714	-2.23839	0.0263032	0.455678	FALSE
TRBV27	HLA-DRB1.A.32552081.C_T	-0.21714	-2.23839	0.0263032	0.455678	FALSE
TRBV27	HLA-DRB1.C.32552087.G_T	-0.21714	-2.23839	0.0263032	0.455678	FALSE
TRBV27	HLA-DRB1.G.32552091.A_T	-0.21714	-2.23839	0.0263032	0.455678	FALSE
TRBV27	HLA-DRB1.G.32552137.T_T	-0.21714	-2.23839	0.0263032	0.455678	FALSE
TRBV27	HLA-DRB1.A.32552144.T_T	-0.21714	-2.23839	0.0263032	0.455678	FALSE
TRBV28	HLA-B.T.31324599.G_T	-0.34764	-2.24434	0.0259117	0.455678	FALSE
TRBV28	HLA-B.T.31324602.A_T	-0.34764	-2.24434	0.0259117	0.455678	FALSE
TRBV28	HLA-DPA1.T.33036435.G_A	0.352934	2.23975	0.0262131	0.455678	FALSE
TRBV28	HLA-DPA1.G.33036505.C_A	0.352934	2.23975	0.0262131	0.455678	FALSE
TRBV28	HLA-DPA1.A.33036853.C_A	0.352934	2.23975	0.0262131	0.455678	FALSE
TRBV28	HLA-DPA1.C.33036950.T_A	0.352934	2.23975	0.0262131	0.455678	FALSE
TRBV28	HLA-DPA1.A.33036951.G_A	0.352934	2.23975	0.0262131	0.455678	FALSE
TRBV28	HLA-DPA1.G.33036959.A_A	0.352934	2.23975	0.0262131	0.455678	FALSE
TRBV28	HLA-DPA1.C.33036971.T_A	0.352934	2.23975	0.0262131	0.455678	FALSE
TRBV28	HLA-DPA1.G.33037419.A_A	0.352934	2.23975	0.0262131	0.455678	FALSE
TRBV28	HLA-DPA1.T.33037424.C_A	0.352934	2.23975	0.0262131	0.455678	FALSE
TRBV28	HLA-DPA1.T.33037522.C_A	0.352934	2.23975	0.0262131	0.455678	FALSE
TRBV29-1	HLA-C.A.31238930.C_T	-0.0281322	-2.25161	0.0254395	0.455678	FALSE
TRBV3-1	HLA-DRB1.G.32551951.C_T	-0.206447	-2.25223	0.0254	0.455678	FALSE
TRBV3-1	HLA-C.G.31239407.T_T	0.187857	2.24604	0.0258005	0.455678	FALSE
TRBV3-1	HLA-C.C.31239417.T_T	0.187857	2.24604	0.0258005	0.455678	FALSE
TRBV3-1	HLA-A.C.29910371.T_T	-0.19721	-2.24547	0.0258379	0.455678	FALSE
TRBV3-1	HLA-A.C.29911149.T_T	-0.19721	-2.24547	0.0258379	0.455678	FALSE
TRBV3-1	HLA-A.G.29912326.A_T	-0.19721	-2.24547	0.0258379	0.455678	FALSE
TRBV3-1	HLA-A.A.29912345.T_T	-0.19721	-2.24547	0.0258379	0.455678	FALSE
TRBV3-1	HLA-A.T.29912373.G_T	-0.19721	-2.24547	0.0258379	0.455678	FALSE
TRBV30	HLA-DQA1.C.32605257.A_T	-0.996619	-2.25635	0.0251357	0.455678	FALSE
TRBV30	HLA-DQA1.G.32609278.C_T	-0.996619	-2.25635	0.0251357	0.455678	FALSE
TRBV30	HLA-DQA1.C.32609279.T_T	-0.996619	-2.25635	0.0251357	0.455678	FALSE
TRBV30	HLA-DQA1.C.32609286.T_T	-0.996619	-2.25635	0.0251357	0.455678	FALSE
TRBV30	HLA-DRB1.C.32557478.A_A	1.26796	2.25192	0.0254196	0.455678	FALSE
TRBV30	HLA-DRB1.T.32557483.C_A	1.26796	2.25192	0.0254196	0.455678	FALSE
TRBV4-2	HLA-DRB1.T.32549611.T_T	-0.10969	-2.25259	0.0253768	0.455678	FALSE
TRBV4-2	HLA-DRB1.C.32557478.A_A	-0.109472	-2.24583	0.0258143	0.455678	FALSE
TRBV4-2	HLA-DRB1.T.32557483.C_A	-0.109472	-2.24583	0.0258143	0.455678	FALSE
TRBV4-2	HLA-DQA1.T.32609106.C_T	0.0910121	2.24169	0.0260857	0.455678	FALSE
TRBV4-2	HLA-DQA1.C.32609181.T_T	0.0910121	2.24169	0.0260857	0.455678	FALSE
TRBV4-2	HLA-DQA1.G.32609213.A_T	0.0910121	2.24169	0.0260857	0.455678	FALSE
TRBV4-2	HLA-DQA1.G.32609221.C_T	0.0910121	2.24169	0.0260857	0.455678	FALSE
TRBV4-2	HLA-DQA1.A.32609227.C_T	0.0910121	2.24169	0.0260857	0.455678	FALSE
TRBV4-2	HLA-DQA1.A.32609231.G_T	0.0910121	2.24169	0.0260857	0.455678	FALSE
TRBV4-2	HLA-DQA1.A.32609855.C_T	0.0910121	2.24169	0.0260857	0.455678	FALSE
TRBV4-2	HLA-DQA1.C.32610008.T_T	0.0910121	2.24169	0.0260857	0.455678	FALSE
TRBV4-2	HLA-DQA1.C.32610403.A_T	0.0910121	2.24169	0.0260857	0.455678	FALSE
TRBV4-2	HLA-DQA1.C.32610478.G_T	0.0910121	2.24169	0.0260857	0.455678	FALSE
TRBV4-2	HLA-DQA1.T.32610481.C_T	0.0910121	2.24169	0.0260857	0.455678	FALSE
TRBV4-2	HLA-DQA1.C.32610487.G_T	0.0910121	2.24169	0.0260857	0.455678	FALSE
TRBV5-6	HLA-C.T.31237858.C_T	0.0292553	2.25929	0.0249492	0.455678	FALSE
TRBV5-8	HLA-A.A.29911228.C_T	-0.0275319	-2.25064	0.0255024	0.455678	FALSE
TRBV5-8	HLA-DRB1.A.32552081.A_A	0.0247882	2.23904	0.0262601	0.455678	FALSE
TRBV6-1	HLA-B.G.31324892.C_A	0.138214	2.24139	0.0261049	0.455678	FALSE
TRBV6-3	HLA-B.G.31324864.A_T	0.201952	2.24794	0.0256772	0.455678	FALSE
TRBV6-5	HLA-B.C.31324526.G_A	-0.07833	-2.2524	0.0253886	0.455678	FALSE
TRBV6-5	HLA-B.T.31324536.T_T	-0.0782242	-2.24621	0.0257894	0.455678	FALSE
TRBV6-6	HLA-DRB1.A.32552092.T_T	-0.0175981	-2.24269	0.0260198	0.455678	FALSE
TRBV7-2	HLA-B.C.31322996.T_A	-0.255334	-2.24568	0.0258239	0.455678	FALSE
TRBV7-2	HLA-DQB1.C.32632650.T_A	-0.247394	-2.23991	0.0262025	0.455678	FALSE
TRBV7-3	HLA-DRB1.G.32551935.G_A	0.0643123	2.2534	0.0253244	0.455678	FALSE
TRBV7-6	HLA-DRB1.T.32549401.C_A	0.0249121	2.25909	0.0249618	0.455678	FALSE
TRBV7-6	HLA-DRB1.T.32549475.C_A	0.0249121	2.25909	0.0249618	0.455678	FALSE
TRBV7-6	HLA-DRB1.A.32549501.C_A	0.0249121	2.25909	0.0249618	0.455678	FALSE
TRBV7-6	HLA-DRB1.T.32549596.C_A	0.0249121	2.25909	0.0249618	0.455678	FALSE
TRBV7-6	HLA-B.A.31323296.G_A	0.023519	2.2547	0.0252413	0.455678	FALSE
TRBV7-6	HLA-B.C.31324702.T_A	0.0250021	2.25287	0.0253585	0.455678	FALSE
TRBV7-6	HLA-B.A.31324705.C_A	0.0250021	2.25287	0.0253585	0.455678	FALSE
TRBV7-6	HLA-DRB1.C.32552130.A_A	0.0247968	2.24948	0.025577	0.455678	FALSE
TRBV7-6	HLA-DRB1.T.32552132.T_T	0.0247968	2.24948	0.025577	0.455678	FALSE
TRBV7-7	HLA-DQB1.C.32629227.T_T	-0.0156925	-2.24895	0.0256113	0.455678	FALSE
TRBV7-7	HLA-DQB1.G.32632645.T_T	-0.0156925	-2.24895	0.0256113	0.455678	FALSE
TRBV7-7	HLA-DQB1.C.32632694.A_T	-0.0156925	-2.24895	0.0256113	0.455678	FALSE
TRBV7-7	HLA-DQB1.G.32632703.A_T	-0.0156925	-2.24895	0.0256113	0.455678	FALSE
TRBV7-7	HLA-DQB1.T.32632718.A_T	-0.0156925	-2.24895	0.0256113	0.455678	FALSE
TRBV7-7	HLA-DQB1.A.32632721.T_T	-0.0156925	-2.24895	0.0256113	0.455678	FALSE
TRBV7-7	HLA-DQB1.T.32632748.A_T	-0.0156925	-2.24895	0.0256113	0.455678	FALSE
TRBV7-7	HLA-DQB1.A.32632749.T_T	-0.0156925	-2.24895	0.0256113	0.455678	FALSE
TRBV7-7	HLA-DQB1.C.32632753.T_T	-0.0156925	-2.24895	0.0256113	0.455678	FALSE
TRBV7-7	HLA-DQB1.T.32632769.C_T	-0.0156925	-2.24895	0.0256113	0.455678	FALSE
TRBV7-7	HLA-DQB1.A.32632770.T_T	-0.0156925	-2.24895	0.0256113	0.455678	FALSE
TRBV7-7	HLA-DQB1.G.32632775.C_T	-0.0156925	-2.24895	0.0256113	0.455678	FALSE
TRBV7-7	HLA-DQB1.C.32632795.T_T	-0.0156925	-2.24895	0.0256113	0.455678	FALSE
TRBV7-7	HLA-DQB1.C.32634318.A_T	-0.0156925	-2.24895	0.0256113	0.455678	FALSE
TRBV7-7	HLA-DQB1.A.32632635.C_T	-0.00955283	-2.24888	0.025616	0.455678	FALSE
TRBV7-7	HLA-DQB1.T.32632637.G_T	-0.00955283	-2.24888	0.025616	0.455678	FALSE
TRBV7-8	HLA-DRB1.G.32551957.C_A	-0.0323011	-2.24974	0.02556	0.455678	FALSE
TRBV7-8	HLA-A.G.29911190.A_A	0.0293296	2.24971	0.0255625	0.455678	FALSE
TRBV7-9	HLA-B.C.31324057.A_T	-0.0615636	-2.245	0.0258684	0.455678	FALSE
TRBV11-2	HLA-C.C.31239430.T_A	-0.106148	-2.23693	0.0264002	0.457115	FALSE
TRBV11-3	HLA-DRB1.G.32551957.C_A	-0.145342	-2.23637	0.0264375	0.457273	FALSE
TRBV7-9	HLA-C.G.31238983.C_A	0.0415209	2.23653	0.0264271	0.457273	FALSE
TRBV30	HLA-DRB1.G.32551957.C_A	1.11034	2.23583	0.0264738	0.457413	FALSE
TRBV7-8	HLA-DRB1.C.32551958.T_A	-0.0346125	-2.23598	0.0264635	0.457413	FALSE
TRBV11-2	HLA-C.C.31237987.T_T	-0.226211	-2.23093	0.026802	0.457593	FALSE
TRBV11-2	HLA-C.C.31238027.A_T	-0.226211	-2.23093	0.026802	0.457593	FALSE
TRBV11-2	HLA-C.G.31239082.C_T	-0.226211	-2.23093	0.026802	0.457593	FALSE
TRBV16	HLA-B.G.31324864.A_T	0.0167299	2.2304	0.0268377	0.457593	FALSE
TRBV20-1	HLA-DQB1.C.32629227.T_T	-0.515217	-2.23021	0.0268509	0.457593	FALSE
TRBV20-1	HLA-DQB1.G.32632645.T_T	-0.515217	-2.23021	0.0268509	0.457593	FALSE
TRBV20-1	HLA-DQB1.C.32632694.A_T	-0.515217	-2.23021	0.0268509	0.457593	FALSE
TRBV20-1	HLA-DQB1.G.32632703.A_T	-0.515217	-2.23021	0.0268509	0.457593	FALSE
TRBV20-1	HLA-DQB1.T.32632718.A_T	-0.515217	-2.23021	0.0268509	0.457593	FALSE
TRBV20-1	HLA-DQB1.A.32632721.T_T	-0.515217	-2.23021	0.0268509	0.457593	FALSE
TRBV20-1	HLA-DQB1.T.32632748.A_T	-0.515217	-2.23021	0.0268509	0.457593	FALSE
TRBV20-1	HLA-DQB1.A.32632749.T_T	-0.515217	-2.23021	0.0268509	0.457593	FALSE
TRBV20-1	HLA-DQB1.C.32632753.T_T	-0.515217	-2.23021	0.0268509	0.457593	FALSE
TRBV20-1	HLA-DQB1.T.32632769.C_T	-0.515217	-2.23021	0.0268509	0.457593	FALSE
TRBV20-1	HLA-DQB1.A.32632770.T_T	-0.515217	-2.23021	0.0268509	0.457593	FALSE
TRBV20-1	HLA-DQB1.G.32632775.C_T	-0.515217	-2.23021	0.0268509	0.457593	FALSE
TRBV20-1	HLA-DQB1.C.32632795.T_T	-0.515217	-2.23021	0.0268509	0.457593	FALSE
TRBV20-1	HLA-DQB1.C.32634318.A_T	-0.515217	-2.23021	0.0268509	0.457593	FALSE
TRBV7-3	HLA-DRB1.C.32549392.T_T	0.0743804	2.23246	0.0266989	0.457593	FALSE
TRBV7-3	HLA-DRB1.G.32549581.A_T	0.0743804	2.23246	0.0266989	0.457593	FALSE
TRBV7-3	HLA-DRB1.T.32549587.G_T	0.0743804	2.23246	0.0266989	0.457593	FALSE
TRBV7-3	HLA-DRB1.G.32551935.C_T	0.0743804	2.23246	0.0266989	0.457593	FALSE
TRBV7-3	HLA-DRB1.T.32551936.A_T	0.0743804	2.23246	0.0266989	0.457593	FALSE
TRBV7-3	HLA-DRB1.A.32551937.C_T	0.0743804	2.23246	0.0266989	0.457593	FALSE
TRBV7-3	HLA-DRB1.C.32557422.T_T	0.0743804	2.23246	0.0266989	0.457593	FALSE
TRBV7-9	HLA-DRB1.G.32552059.G_T	-0.0495622	-2.23219	0.0267172	0.457593	FALSE
TRBV12-3	HLA-B.G.31324200.C_A	0.214934	2.22991	0.0268709	0.457694	FALSE
TRBV10-1	HLA-DQA1.G.32609195.A_T	-0.076134	-2.22901	0.0269317	0.458008	FALSE
TRBV10-1	HLA-DQA1.T.32609874.G_T	-0.076134	-2.22901	0.0269317	0.458008	FALSE
TRBV7-9	HLA-DQB1.C.32632627.C_A	-0.0457792	-2.22941	0.0269045	0.458008	FALSE
TRBV5-6	HLA-A.T.29910558.C_T	-0.0320373	-2.22848	0.0269678	0.458383	FALSE
TRBV6-1	HLA-B.C.31322996.T_A	0.139318	2.22811	0.0269925	0.458562	FALSE
TRBV10-2	HLA-A.G.29911115.G_A	-0.0134894	-2.22662	0.027094	0.45925	FALSE
TRBV10-2	HLA-A.G.29911119.G_A	-0.0134894	-2.22662	0.027094	0.45925	FALSE
TRBV12-4	HLA-C.C.31237987.T_T	-0.283434	-2.22627	0.0271179	0.45925	FALSE
TRBV12-4	HLA-C.C.31238027.A_T	-0.283434	-2.22627	0.0271179	0.45925	FALSE
TRBV12-4	HLA-C.G.31239082.C_T	-0.283434	-2.22627	0.0271179	0.45925	FALSE
TRBV4-2	HLA-DRB1.A.32557435.C_A	-0.112178	-2.22718	0.0270557	0.45925	FALSE
TRBV18	HLA-B.G.31324892.C_A	-0.0921742	-2.2242	0.027259	0.461096	FALSE
TRBV5-5	HLA-DRB1.A.32548581.G_T	-0.0424781	-2.22404	0.0272696	0.461096	FALSE
TRBV7-9	HLA-C.G.31238983.G_T	0.041055	2.22445	0.0272418	0.461096	FALSE
TRBV10-1	HLA-A.A.29910717.A_A	-0.0414888	-2.22316	0.0273299	0.461395	FALSE
TRBV10-2	HLA-A.A.29911056.G_T	-0.0137284	-2.22335	0.0273173	0.461395	FALSE
TRBV5-8	HLA-DRB1.G.32549362.A_T	0.027346	2.22357	0.0273022	0.461395	FALSE
TRBV27	HLA-C.C.31239616.A_T	-0.177428	-2.22127	0.0274596	0.462863	FALSE
TRBV27	HLA-C.G.31239617.T_T	-0.177428	-2.22127	0.0274596	0.462863	FALSE
TRBV27	HLA-C.T.31239621.T_A	-0.177428	-2.22127	0.0274596	0.462863	FALSE
TRBV4-1	HLA-DQA1.G.32605266.A_T	0.283766	2.22011	0.0275398	0.463251	FALSE
TRBV4-1	HLA-DQA1.C.32610002.A_T	0.283766	2.22011	0.0275398	0.463251	FALSE
TRBV6-6	HLA-DPB1.T.33048539.A_T	0.0253623	2.22023	0.0275319	0.463251	FALSE
TRBV7-8	HLA-DQB1.C.32632650.T_A	-0.0303735	-2.22045	0.0275164	0.463251	FALSE
TRBV3-1	HLA-C.A.31238930.A_A	0.122135	2.21948	0.027583	0.463738	FALSE
TRBV7-8	HLA-DRB1.A.32551995.A_T	-0.0360433	-2.21873	0.0276354	0.464377	FALSE
TRBV30	HLA-DRB1.G.32551935.G_A	-1.00561	-2.21851	0.0276506	0.464392	FALSE
TRBV7-9	HLA-C.T.31239378.G_A	0.043886	2.21818	0.0276733	0.464533	FALSE
TRBV5-6	HLA-C.C.31239616.A_T	0.0322248	2.21717	0.027743	0.464982	FALSE
TRBV5-6	HLA-C.G.31239617.T_T	0.0322248	2.21717	0.027743	0.464982	FALSE
TRBV5-6	HLA-C.T.31239621.T_A	0.0322248	2.21717	0.027743	0.464982	FALSE
TRBV7-3	HLA-DRB1.G.32551957.T_T	-0.0986176	-2.21671	0.0277752	0.465281	FALSE
TRBV6-5	HLA-B.G.31324864.A_T	0.142393	2.21631	0.027803	0.465507	FALSE
TRBV25-1	HLA-B.G.31324200.G_T	0.0674299	2.2159	0.0278319	0.465552	FALSE
TRBV27	HLA-A.T.29911240.T_T	-0.17128	-2.21586	0.0278344	0.465552	FALSE
TRBV10-3	HLA-DQB1.C.32632694.C_T	0.0287881	2.21516	0.0278833	0.465729	FALSE
TRBV28	HLA-DPA1.C.33036869.T_A	0.346506	2.21447	0.0279311	0.465729	FALSE
TRBV28	HLA-DPA1.G.33037639.A_A	0.346506	2.21447	0.0279311	0.465729	FALSE
TRBV28	HLA-DPA1.C.33037640.T_A	0.346506	2.21447	0.0279311	0.465729	FALSE
TRBV7-3	HLA-B.C.31323953.G_A	-0.0740502	-2.21474	0.0279128	0.465729	FALSE
TRBV7-3	HLA-B.G.31323960.C_A	-0.0740502	-2.21474	0.0279128	0.465729	FALSE
TRBV10-3	HLA-DRB1.C.32552143.T_A	-0.0337869	-2.20694	0.0284618	0.465873	FALSE
TRBV10-3	HLA-DRB1.A.32552144.A_T	-0.0337869	-2.20694	0.0284618	0.465873	FALSE
TRBV11-1	HLA-A.T.29910759.C_T	-0.0546364	-2.2135	0.0279991	0.465873	FALSE
TRBV11-1	HLA-A.A.29911228.C_T	-0.0267878	-2.21104	0.028172	0.465873	FALSE
TRBV16	HLA-DRB1.T.32549611.A_A	-0.0101293	-2.21271	0.0280547	0.465873	FALSE
TRBV18	HLA-C.C.31239616.A_T	0.0913124	2.21201	0.0281036	0.465873	FALSE
TRBV18	HLA-C.G.31239617.T_T	0.0913124	2.21201	0.0281036	0.465873	FALSE
TRBV18	HLA-C.T.31239621.T_A	0.0913124	2.21201	0.0281036	0.465873	FALSE
TRBV20-1	HLA-C.A.31238930.C_T	0.283241	2.21409	0.0279577	0.465873	FALSE
TRBV24-1	HLA-B.T.31324523.C_T	0.118982	2.20703	0.0284555	0.465873	FALSE
TRBV24-1	HLA-B.T.31324527.G_T	0.118982	2.20703	0.0284555	0.465873	FALSE
TRBV24-1	HLA-B.G.31324528.A_T	0.118982	2.20703	0.0284555	0.465873	FALSE
TRBV24-1	HLA-B.G.31324535.C_T	0.118982	2.20703	0.0284555	0.465873	FALSE
TRBV24-1	HLA-B.A.31324537.T_T	0.118982	2.20703	0.0284555	0.465873	FALSE
TRBV24-1	HLA-B.T.31324542.C_T	0.118982	2.20703	0.0284555	0.465873	FALSE
TRBV24-1	HLA-B.G.31324552.C_T	0.118982	2.20703	0.0284555	0.465873	FALSE
TRBV27	HLA-B.C.31324891.T_T	-0.174886	-2.21189	0.0281122	0.465873	FALSE
TRBV27	HLA-B.A.31324539.T_T	-0.206497	-2.21096	0.0281777	0.465873	FALSE
TRBV27	HLA-C.T.31237124.C_A	0.202541	2.20806	0.028382	0.465873	FALSE
TRBV27	HLA-C.C.31237162.G_A	0.202541	2.20806	0.028382	0.465873	FALSE
TRBV27	HLA-C.T.31237767.C_A	0.202541	2.20806	0.028382	0.465873	FALSE
TRBV27	HLA-C.G.31237769.A_A	0.202541	2.20806	0.028382	0.465873	FALSE
TRBV27	HLA-C.G.31237771.A_A	0.202541	2.20806	0.028382	0.465873	FALSE
TRBV27	HLA-C.T.31237773.C_A	0.202541	2.20806	0.028382	0.465873	FALSE
TRBV27	HLA-C.G.31237774.C_A	0.202541	2.20806	0.028382	0.465873	FALSE
TRBV27	HLA-C.A.31237786.T_A	0.202541	2.20806	0.028382	0.465873	FALSE
TRBV27	HLA-C.A.31237802.G_A	0.202541	2.20806	0.028382	0.465873	FALSE
TRBV27	HLA-C.T.31237833.C_A	0.202541	2.20806	0.028382	0.465873	FALSE
TRBV27	HLA-C.C.31239802.G_A	0.202541	2.20806	0.028382	0.465873	FALSE
TRBV27	HLA-C.C.31239827.T_A	0.202541	2.20806	0.028382	0.465873	FALSE
TRBV30	HLA-DRB1.C.32552143.T_A	1.17314	2.20661	0.0284853	0.465873	FALSE
TRBV30	HLA-DRB1.A.32552144.A_T	1.17314	2.20661	0.0284853	0.465873	FALSE
TRBV4-2	HLA-A.A.29911228.C_T	-0.0933655	-2.20976	0.0282623	0.465873	FALSE
TRBV4-2	HLA-DQB1.A.32634306.T_A	-0.0894734	-2.20874	0.0283343	0.465873	FALSE
TRBV4-3	HLA-B.C.31324201.G_T	0.302669	2.20675	0.0284752	0.465873	FALSE
TRBV7-7	HLA-DQB1.G.32632628.C_T	-0.00985706	-2.21147	0.0281418	0.465873	FALSE
TRBV7-9	HLA-DPB1.G.33053609.A_T	-0.0406903	-2.21246	0.0280722	0.465873	FALSE
TRBV9	HLA-DQB1.A.32632749.A_A	0.0925315	2.21345	0.0280027	0.465873	FALSE
TRBV13	HLA-DQB1.T.32632688.A_T	-0.119902	-2.20498	0.0286013	0.467305	FALSE
TRBV16	HLA-DRB1.T.32549611.T_T	-0.0101844	-2.20497	0.0286017	0.467305	FALSE
TRBV12-5	HLA-DRB1.A.32552092.T_T	-0.0623084	-2.20422	0.0286556	0.46748	FALSE
TRBV20-1	HLA-DQA1.C.32609173.G_T	0.274736	2.2043	0.0286494	0.46748	FALSE
TRBV6-5	HLA-DQB1.C.32632627.T_T	-0.0862324	-2.20424	0.0286537	0.46748	FALSE
TRBV5-5	HLA-DRB1.T.32551999.C_T	-0.0389181	-2.20321	0.0287275	0.468182	FALSE
TRBV5-5	HLA-DRB1.C.32552000.T_T	-0.0389181	-2.20321	0.0287275	0.468182	FALSE
TRBV5-8	HLA-DRB1.A.32552078.A_A	0.0295174	2.20203	0.0288121	0.468854	FALSE
TRBV5-8	HLA-DRB1.T.32552080.C_T	0.0295174	2.20203	0.0288121	0.468854	FALSE
TRBV5-8	HLA-DRB1.C.32552131.A_T	0.0295174	2.20203	0.0288121	0.468854	FALSE
TRBV5-5	HLA-DPB1.T.33048538.C_A	0.0242943	2.20109	0.0288796	0.469717	FALSE
TRBV27	HLA-C.G.31239407.T_T	-0.242775	-2.19946	0.0289974	0.470453	FALSE
TRBV27	HLA-C.C.31239417.T_T	-0.242775	-2.19946	0.0289974	0.470453	FALSE
TRBV30	HLA-DQB1.T.32632688.A_T	2.23058	2.19971	0.0289792	0.470453	FALSE
[truncated: 30,450 more rows]
