# Supplementary material for: Germline-Encoded TCR-MHC Contacts Promote TCR V Gene Bias in Umbilical Cord Blood T Cell Repertoire
Source: Front Immunol. 2019 Aug 30;10:2064. doi: 10.3389/fimmu.2019.02064 (PMC6730489; doi:10.3389/fimmu.2019.02064)
Supplement: Supplementary file 7 [file Table_7.XLSX]

## Sheet: Supplementary Table 7
Supplementary Table 7. Results of QTL analysis between MHC SNPs and IGHV gene usage.
IGHV gene	SNP in MHC locus	beta	t-stat	p-value	FDR	Significant at 5% FDR
IGHV4.30.2	C.T.31239108.A_T	0.0678461	4.34119	2.25437e-05	0.742184	FALSE
IGHV2.70	C.T.31237858.C_T	-0.0758692	-4.01823	8.31251e-05	0.742184	FALSE
IGHV2.70	C.G.31238942.T_A	0.082525	3.9325	0.000116039	0.742184	FALSE
IGHV2.70	C.T.31239108.A_T	-0.0797203	-3.85936	0.000153584	0.742184	FALSE
IGHV3.NL1	DPB1.T.33048538.C_A	-0.552287	-3.81339	0.000182796	0.742184	FALSE
IGHV2.70	C.T.31237862.C_T	0.112018	3.76723	0.000217379	0.742184	FALSE
IGHV2.70	C.C.31238943.T_T	0.112018	3.76723	0.000217379	0.742184	FALSE
IGHV2.70	C.G.31239016.A_T	0.112018	3.76723	0.000217379	0.742184	FALSE
IGHV2.70	C.C.31239543.T_T	0.112018	3.76723	0.000217379	0.742184	FALSE
IGHV3.30.3	DPB1.T.33048538.C_A	-0.56695	-3.71739	0.000261619	0.742184	FALSE
IGHV2.70	C.C.31238868.T_T	0.109736	3.70731	0.000271542	0.742184	FALSE
IGHV3.7	B.G.31324864.A_T	0.695984	3.65046	0.000334527	0.742184	FALSE
IGHV2.26	B.C.31324603.T_A	0.0324275	3.64277	0.00034403	0.742184	FALSE
IGHV2.26	B.T.31324604.C_A	0.0324275	3.64277	0.00034403	0.742184	FALSE
IGHV2.70	C.G.31238155.A_A	0.0721506	3.64076	0.000346562	0.742184	FALSE
IGHV2.26	B.C.31324586.T_A	0.0318523	3.63145	0.0003585	0.742184	FALSE
IGHV4.30.2	C.T.31237858.C_T	0.051469	3.53997	0.000498231	0.970789	FALSE
IGHV3.NL1	DPB1.T.33048600.G_A	-0.511817	-3.49398	0.000586446	0.999502	FALSE
IGHV4.b	C.T.31239108.A_T	0.0205943	3.48693	0.000601206	0.999502	FALSE
IGHV3.15	DQB1.C.32634373.T_T	0.0180052	3.4393	0.000710379	0.999502	FALSE
IGHV3.30.3	DPB1.T.33048600.G_A	-0.524886	-3.40339	0.000804693	0.999502	FALSE
IGHV4.30.2	C.G.31238942.T_A	-0.0545954	-3.37471	0.000888283	0.999502	FALSE
IGHV3.21	A.C.29910378.T_T	-0.494899	-3.36087	0.000931451	0.999502	FALSE
IGHV3.21	A.C.29910538.T_T	-0.494899	-3.36087	0.000931451	0.999502	FALSE
IGHV3.21	A.G.29910700.T_T	-0.494899	-3.36087	0.000931451	0.999502	FALSE
IGHV3.21	A.G.29910752.C_T	-0.494899	-3.36087	0.000931451	0.999502	FALSE
IGHV3.21	A.G.29911092.T_T	-0.494899	-3.36087	0.000931451	0.999502	FALSE
IGHV4.30.2	B.G.31324025.A_T	0.0617696	3.35579	0.000947788	0.999502	FALSE
IGHV2.70	C.T.31238009.C_A	0.0667581	3.34552	0.000981635	0.999502	FALSE
IGHV4.30.2	B.G.31324025.G_A	0.0597825	3.31613	0.00108483	0.999502	FALSE
IGHV3.21	A.G.29911190.A_A	0.455166	3.29584	0.00116186	0.999502	FALSE
IGHV1.18	DRB1.T.32551970.A_T	0.163332	3.2579	0.00131975	0.999502	FALSE
IGHV2.70	B.G.31324210.A_T	0.0761219	3.25227	0.0013448	0.999502	FALSE
IGHV2.70	C.C.31239057.T_T	0.0821262	3.23084	0.00144431	0.999502	FALSE
IGHV3.23	C.G.31238155.A_A	0.67914	3.21709	0.0015117	0.999502	FALSE
IGHV2.70	B.G.31324154.A_T	0.101079	3.21014	0.00154689	0.999502	FALSE
IGHV4.30.2	C.A.31238930.C_T	0.0476784	3.20727	0.00156162	0.999502	FALSE
IGHV3.7	A.C.29910750.T_T	0.506892	3.20593	0.00156855	0.999502	FALSE
IGHV3.7	A.G.29912149.C_T	0.506892	3.20593	0.00156855	0.999502	FALSE
IGHV1.69	B.G.31324208.T_T	0.213947	3.19242	0.00164	0.999502	FALSE
IGHV4.30.2	C.C.31239616.A_T	0.0521433	3.17823	0.00171829	0.999502	FALSE
IGHV4.30.2	C.G.31239617.T_T	0.0521433	3.17823	0.00171829	0.999502	FALSE
IGHV4.30.2	C.T.31239621.T_A	0.0521433	3.17823	0.00171829	0.999502	FALSE
IGHV4.30.2	C.A.31238930.A_A	0.0473656	3.17705	0.00172493	0.999502	FALSE
IGHV2.70	B.G.31324208.T_T	0.0734658	3.17356	0.00174478	0.999502	FALSE
IGHV4.61	C.T.31239108.A_T	0.054679	3.17336	0.00174591	0.999502	FALSE
IGHV3.21	A.C.29910604.A_T	-0.453861	-3.14829	0.00189494	0.999502	FALSE
IGHV4.30.2	DRB1.G.32552085.T_T	0.105282	3.14368	0.00192357	0.999502	FALSE
IGHV2.70	C.C.31239518.T_T	0.0700063	3.1307	0.00200644	0.999502	FALSE
IGHV1.69	B.G.31324210.A_T	0.212227	3.1251	0.00204321	0.999502	FALSE
IGHV3.43	C.C.31239585.T_T	-0.377752	-3.12127	0.00206866	0.999502	FALSE
IGHV3.43	C.G.31239614.A_T	-0.377752	-3.12127	0.00206866	0.999502	FALSE
IGHV3.21	A.T.29911198.C_T	-0.459689	-3.1065	0.00216974	0.999502	FALSE
IGHV3.21	A.G.29911207.A_T	-0.459689	-3.1065	0.00216974	0.999502	FALSE
IGHV3.21	A.G.29911909.A_T	-0.459689	-3.1065	0.00216974	0.999502	FALSE
IGHV3.21	A.G.29911945.A_T	-0.459689	-3.1065	0.00216974	0.999502	FALSE
IGHV3.21	A.C.29912147.T_T	-0.459689	-3.1065	0.00216974	0.999502	FALSE
IGHV7.4.1	B.C.31324702.T_A	-0.126866	-3.08322	0.00233832	0.999502	FALSE
IGHV7.4.1	B.A.31324705.C_A	-0.126866	-3.08322	0.00233832	0.999502	FALSE
IGHV3.15	DQA1.C.32609212.C_A	0.0163683	3.07996	0.00236287	0.999502	FALSE
IGHV3.15	DQA1.A.32609238.D.GGT_T	0.0163683	3.07996	0.00236287	0.999502	FALSE
IGHV3.15	DQA1.A.32609299.C_T	0.0163683	3.07996	0.00236287	0.999502	FALSE
IGHV4.28	DQA1.G.32610445.A_T	0.00968107	3.05296	0.00257559	0.999502	FALSE
IGHV3.66	C.T.31239108.A_T	0.149548	3.05291	0.002576	0.999502	FALSE
IGHV3.23	C.T.31238009.C_A	0.642435	3.02857	0.00278277	0.999502	FALSE
IGHV4.30.2	DQB1.A.32629847.G_A	-0.0812736	-3.02272	0.00283462	0.999502	FALSE
IGHV4.30.2	DQB1.A.32634302.G_A	-0.0812736	-3.02272	0.00283462	0.999502	FALSE
IGHV3.49	B.G.31324200.G_T	0.0158606	3.01606	0.00289481	0.999502	FALSE
IGHV2.70	C.G.31239050.T_T	-0.0577531	-3.00532	0.00299434	0.999502	FALSE
IGHV1.18	DRB1.T.32551990.G_T	0.147231	3.00198	0.00302599	0.999502	FALSE
IGHV1.18	DRB1.T.32551999.A_T	0.147231	3.00198	0.00302599	0.999502	FALSE
IGHV4.30.2	C.G.31238155.A_A	-0.0457981	-2.99599	0.00308342	0.999502	FALSE
IGHV3.7	A.G.29911190.A_A	0.284075	2.98842	0.00315733	0.999502	FALSE
IGHV3.7	B.G.31324887.C_T	0.280789	2.98732	0.0031683	0.999502	FALSE
IGHV3.7	B.G.31324888.T_T	0.280789	2.98732	0.0031683	0.999502	FALSE
IGHV3.21	B.C.31322911.T_A	0.402224	2.98372	0.00320418	0.999502	FALSE
IGHV2.70	C.C.31239616.A_T	-0.0638533	-2.96227	0.00342574	0.999502	FALSE
IGHV2.70	C.G.31239617.T_T	-0.0638533	-2.96227	0.00342574	0.999502	FALSE
IGHV2.70	C.T.31239621.T_A	-0.0638533	-2.96227	0.00342574	0.999502	FALSE
IGHV2.70	C.A.31238930.A_A	-0.0577409	-2.94724	0.0035893	0.999502	FALSE
IGHV1.18	DRB1.A.32552081.A_A	0.140471	2.93843	0.00368842	0.999502	FALSE
IGHV3.21	A.A.29911056.G_T	-0.434033	-2.93627	0.00371318	0.999502	FALSE
IGHV4.61	C.G.31238942.T_A	-0.0515708	-2.93174	0.00376544	0.999502	FALSE
IGHV3.7	A.G.29910719.A_T	0.42812	2.93152	0.00376802	0.999502	FALSE
IGHV3.7	A.G.29910721.C_T	0.42812	2.93152	0.00376802	0.999502	FALSE
IGHV2.26	B.T.31324003.G_T	0.0292131	2.93008	0.00378471	0.999502	FALSE
IGHV2.26	B.C.31324004.T_T	0.0292131	2.93008	0.00378471	0.999502	FALSE
IGHV4.4	B.C.31324702.T_A	0.115144	2.92899	0.00379751	0.999502	FALSE
IGHV4.4	B.A.31324705.C_A	0.115144	2.92899	0.00379751	0.999502	FALSE
IGHV3.20	DQB1.A.32634306.T_A	-0.113168	-2.92863	0.00380173	0.999502	FALSE
IGHV4.b	B.T.31324509.A_T	0.0239849	2.92226	0.003877	0.999502	FALSE
IGHV4.b	B.G.31324530.C_T	0.0239849	2.92226	0.003877	0.999502	FALSE
IGHV4.b	B.C.31324531.G_T	0.0239849	2.92226	0.003877	0.999502	FALSE
IGHV4.b	B.G.31324538.C_T	0.0239849	2.92226	0.003877	0.999502	FALSE
IGHV3.21	A.A.29911069.G_T	-0.677142	-2.91691	0.00394134	0.999502	FALSE
IGHV2.70	C.A.31238930.C_T	-0.0570217	-2.91631	0.00394854	0.999502	FALSE
IGHV4.30.2	B.C.31324024.C_T	0.051198	2.91481	0.00396683	0.999502	FALSE
IGHV3.d	DRB1.T.32551970.T_T	0.0150756	2.90395	0.00410108	0.999502	FALSE
IGHV3.7	A.T.29910558.C_T	0.289253	2.89579	0.00420475	0.999502	FALSE
IGHV4.30.2	DQB1.A.32632635.C_T	0.0474633	2.89029	0.00427598	0.999502	FALSE
IGHV4.30.2	DQB1.T.32632637.G_T	0.0474633	2.89029	0.00427598	0.999502	FALSE
IGHV1.69	C.G.31239050.A_T	0.196014	2.87741	0.00444713	0.999502	FALSE
IGHV3.15	DRB1.C.32551959.G_T	0.0142035	2.87285	0.00450919	0.999502	FALSE
IGHV3.15	DRB1.G.32551961.C_T	0.0142035	2.87285	0.00450919	0.999502	FALSE
IGHV5.51	A.T.29911240.G_T	-0.168098	-2.86329	0.00464182	0.999502	FALSE
IGHV4.30.2	B.C.31324024.A_A	0.0488914	2.86203	0.0046595	0.999502	FALSE
IGHV1.18	DRB1.G.32552091.G_A	0.142329	2.86025	0.00468476	0.999502	FALSE
IGHV4.30.2	B.T.31324509.A_T	0.0630564	2.85579	0.00474845	0.999502	FALSE
IGHV4.30.2	B.G.31324530.C_T	0.0630564	2.85579	0.00474845	0.999502	FALSE
IGHV4.30.2	B.C.31324531.G_T	0.0630564	2.85579	0.00474845	0.999502	FALSE
IGHV4.30.2	B.G.31324538.C_T	0.0630564	2.85579	0.00474845	0.999502	FALSE
IGHV3.21	A.T.29911063.G_T	-0.417913	-2.85571	0.00474955	0.999502	FALSE
IGHV2.70	C.C.31238147.G_T	0.0671217	2.85453	0.00476657	0.999502	FALSE
IGHV4.30.2	DQB1.G.32632628.C_T	0.0488546	2.8342	0.00506779	0.999502	FALSE
IGHV4.30.2	DQB1.T.32629129.C_T	0.0516966	2.8305	0.00512432	0.999502	FALSE
IGHV4.30.2	DQB1.C.32629155.A_T	0.0516966	2.8305	0.00512432	0.999502	FALSE
IGHV4.30.2	DQB1.A.32629868.G_T	0.0516966	2.8305	0.00512432	0.999502	FALSE
IGHV4.30.2	DQB1.C.32629936.T_T	0.0516966	2.8305	0.00512432	0.999502	FALSE
IGHV4.30.2	DQB1.C.32629963.T_T	0.0516966	2.8305	0.00512432	0.999502	FALSE
IGHV4.30.2	DQB1.T.32632818.G_T	0.0516966	2.8305	0.00512432	0.999502	FALSE
IGHV4.30.2	DQB1.G.32634303.A_T	0.0516966	2.8305	0.00512432	0.999502	FALSE
IGHV4.30.2	DQB1.C.32634313.G_T	0.0516966	2.8305	0.00512432	0.999502	FALSE
IGHV4.30.2	DQB1.C.32634369.A_T	0.0516966	2.8305	0.00512432	0.999502	FALSE
IGHV3.21	B.C.31322980.T_A	0.378537	2.82685	0.00518082	0.999502	FALSE
IGHV1.45	B.T.31324523.C_T	0.0815139	2.82151	0.00526452	0.999502	FALSE
IGHV1.45	B.T.31324527.G_T	0.0815139	2.82151	0.00526452	0.999502	FALSE
IGHV1.45	B.G.31324528.A_T	0.0815139	2.82151	0.00526452	0.999502	FALSE
IGHV1.45	B.G.31324535.C_T	0.0815139	2.82151	0.00526452	0.999502	FALSE
IGHV1.45	B.A.31324537.T_T	0.0815139	2.82151	0.00526452	0.999502	FALSE
IGHV1.45	B.T.31324542.C_T	0.0815139	2.82151	0.00526452	0.999502	FALSE
IGHV1.45	B.G.31324552.C_T	0.0815139	2.82151	0.00526452	0.999502	FALSE
IGHV3.7	A.T.29910557.A_T	0.419336	2.81967	0.00529357	0.999502	FALSE
IGHV3.23	C.G.31238942.T_A	0.635264	2.81051	0.00544057	0.999502	FALSE
IGHV4.30.2	DQB1.A.32632770.G_T	0.0503817	2.80204	0.00557971	0.999502	FALSE
IGHV4.30.2	DQB1.A.32632770.A_A	0.04748	2.80112	0.00559506	0.999502	FALSE
IGHV4.61	DRB1.A.32551995.C_T	0.0769193	2.79261	0.00573859	0.999502	FALSE
IGHV3.13	A.A.29911228.C_T	-0.140692	-2.7864	0.00584545	0.999502	FALSE
IGHV4.b	B.G.31324025.G_A	0.0188139	2.7831	0.00590292	0.999502	FALSE
IGHV4.31	C.T.31239621.G_T	-0.00246232	-2.78216	0.00591941	0.999502	FALSE
IGHV3.72	DPB1.A.33048661.G_T	0.00535552	2.78125	0.00593535	0.999502	FALSE
IGHV3.21	DRB1.G.32549557.C_T	-0.795624	-2.77829	0.0059876	0.999502	FALSE
IGHV4.30.2	DQB1.C.32632638.A_T	0.0464085	2.77593	0.00602969	0.999502	FALSE
IGHV4.30.2	DQB1.T.32632647.C_T	0.0464085	2.77593	0.00602969	0.999502	FALSE
IGHV4.30.2	DQB1.A.32632781.C_T	0.0464085	2.77593	0.00602969	0.999502	FALSE
IGHV4.30.2	DQB1.G.32632782.C_T	0.0464085	2.77593	0.00602969	0.999502	FALSE
IGHV4.30.2	DQB1.A.32632783.C_T	0.0464085	2.77593	0.00602969	0.999502	FALSE
IGHV1.69	C.C.31238147.G_T	0.189134	2.77457	0.00605397	0.999502	FALSE
IGHV3.13	A.T.29911086.C_T	-0.134482	-2.77145	0.00611011	0.999502	FALSE
IGHV5.51	B.T.31324003.T_T	0.102416	2.77093	0.00611945	0.999502	FALSE
IGHV5.51	B.C.31324004.C_T	0.102416	2.77093	0.00611945	0.999502	FALSE
IGHV3.7	B.C.31324702.T_A	0.33561	2.76895	0.00615536	0.999502	FALSE
IGHV3.7	B.A.31324705.C_A	0.33561	2.76895	0.00615536	0.999502	FALSE
IGHV3.21	B.G.31324086.C_A	0.417676	2.76106	0.00630037	0.999502	FALSE
IGHV1.18	DQB1.A.32632832.T_A	-0.165083	-2.75607	0.00639355	0.999502	FALSE
IGHV1.69	B.G.31324154.A_T	0.2529	2.75554	0.0064036	0.999502	FALSE
IGHV5.51	B.T.31324664.G_T	0.101372	2.74464	0.00661193	0.999502	FALSE
IGHV5.51	B.A.31324666.T_T	0.101372	2.74464	0.00661193	0.999502	FALSE
IGHV1.18	DQB1.C.32632694.G_T	0.13948	2.74042	0.00669431	0.999502	FALSE
IGHV1.18	DQB1.C.32632744.T_T	0.13948	2.74042	0.00669431	0.999502	FALSE
IGHV4.61	DRB1.G.32552085.T_T	0.0996158	2.73819	0.00673813	0.999502	FALSE
IGHV3.13	A.C.29910801.A_T	-0.133285	-2.73529	0.00679568	0.999502	FALSE
IGHV3.13	A.A.29911260.C_T	-0.133285	-2.73529	0.00679568	0.999502	FALSE
IGHV3.13	A.C.29911261.G_T	-0.133285	-2.73529	0.00679568	0.999502	FALSE
IGHV1.69	C.C.31237776.T_T	0.186079	2.72939	0.00691391	0.999502	FALSE
IGHV3.43	DQB1.C.32629227.T_T	0.556307	2.72699	0.00696253	0.999502	FALSE
IGHV3.43	DQB1.G.32632645.T_T	0.556307	2.72699	0.00696253	0.999502	FALSE
IGHV3.43	DQB1.C.32632694.A_T	0.556307	2.72699	0.00696253	0.999502	FALSE
IGHV3.43	DQB1.G.32632703.A_T	0.556307	2.72699	0.00696253	0.999502	FALSE
IGHV3.43	DQB1.T.32632718.A_T	0.556307	2.72699	0.00696253	0.999502	FALSE
IGHV3.43	DQB1.A.32632721.T_T	0.556307	2.72699	0.00696253	0.999502	FALSE
IGHV3.43	DQB1.T.32632748.A_T	0.556307	2.72699	0.00696253	0.999502	FALSE
IGHV3.43	DQB1.A.32632749.T_T	0.556307	2.72699	0.00696253	0.999502	FALSE
IGHV3.43	DQB1.C.32632753.T_T	0.556307	2.72699	0.00696253	0.999502	FALSE
IGHV3.43	DQB1.T.32632769.C_T	0.556307	2.72699	0.00696253	0.999502	FALSE
IGHV3.43	DQB1.A.32632770.T_T	0.556307	2.72699	0.00696253	0.999502	FALSE
IGHV3.43	DQB1.G.32632775.C_T	0.556307	2.72699	0.00696253	0.999502	FALSE
IGHV3.43	DQB1.C.32632795.T_T	0.556307	2.72699	0.00696253	0.999502	FALSE
IGHV3.43	DQB1.C.32634318.A_T	0.556307	2.72699	0.00696253	0.999502	FALSE
IGHV3.21	DQA1.G.32605284.A_T	-0.586525	-2.71784	0.00715073	0.999502	FALSE
IGHV3.21	DQA1.A.32605309.G_T	-0.586525	-2.71784	0.00715073	0.999502	FALSE
IGHV3.7	A.C.29910371.T_T	0.398112	2.71109	0.00729256	0.999502	FALSE
IGHV3.7	A.C.29911149.T_T	0.398112	2.71109	0.00729256	0.999502	FALSE
IGHV3.7	A.G.29912326.A_T	0.398112	2.71109	0.00729256	0.999502	FALSE
IGHV3.7	A.A.29912345.T_T	0.398112	2.71109	0.00729256	0.999502	FALSE
IGHV3.7	A.T.29912373.G_T	0.398112	2.71109	0.00729256	0.999502	FALSE
IGHV1.18	DRB1.G.32551935.G_A	0.133227	2.70665	0.00738716	0.999502	FALSE
IGHV4.30.4	DRB1.G.32552085.T_T	0.00803254	2.70324	0.00746054	0.999502	FALSE
IGHV3.21	B.A.31324666.C_A	0.365631	2.70285	0.00746898	0.999502	FALSE
IGHV3.15	DQB1.A.32634341.G_T	0.0123771	2.69655	0.00760656	0.999502	FALSE
IGHV3.23	C.T.31237858.C_T	-0.548808	-2.68999	0.00775235	0.999502	FALSE
IGHV1.69	C.C.31239518.T_T	0.175162	2.68829	0.00779049	0.999502	FALSE
IGHV2.70	C.C.31238068.T_T	-0.0635307	-2.68818	0.00779289	0.999502	FALSE
IGHV2.70	C.G.31239101.C_T	-0.0635307	-2.68818	0.00779289	0.999502	FALSE
IGHV2.70	C.G.31239602.A_T	-0.0635307	-2.68818	0.00779289	0.999502	FALSE
IGHV2.70	C.T.31239621.A_T	-0.0635307	-2.68818	0.00779289	0.999502	FALSE
IGHV2.70	C.C.31239630.T_T	-0.0635307	-2.68818	0.00779289	0.999502	FALSE
IGHV1.58	DPB1.A.33048640.G_T	0.0252496	2.68762	0.00780557	0.999502	FALSE
IGHV3.23	B.C.31324702.T_A	0.732025	2.66814	0.00825591	0.999502	FALSE
IGHV3.23	B.A.31324705.C_A	0.732025	2.66814	0.00825591	0.999502	FALSE
IGHV4.b	DRB1.T.32548632.A_T	-0.0279607	-2.6667	0.00829006	0.999502	FALSE
IGHV4.b	DRB1.G.32551948.A_T	-0.0279607	-2.6667	0.00829006	0.999502	FALSE
IGHV3.7	B.T.31324036.A_A	-0.235901	-2.65732	0.00851613	0.999502	FALSE
IGHV4.b	DRB1.G.32552137.G_A	0.0153448	2.65552	0.00856007	0.999502	FALSE
IGHV1.69	C.C.31239616.A_T	-0.165878	-2.64603	0.0087953	0.999502	FALSE
IGHV1.69	C.G.31239617.T_T	-0.165878	-2.64603	0.0087953	0.999502	FALSE
IGHV1.69	C.T.31239621.T_A	-0.165878	-2.64603	0.0087953	0.999502	FALSE
IGHV2.70	C.G.31239050.A_T	0.0622196	2.63645	0.00903895	0.999502	FALSE
IGHV1.69	C.C.31238068.T_T	-0.180304	-2.63267	0.00913659	0.999502	FALSE
IGHV1.69	C.G.31239101.C_T	-0.180304	-2.63267	0.00913659	0.999502	FALSE
IGHV1.69	C.G.31239602.A_T	-0.180304	-2.63267	0.00913659	0.999502	FALSE
IGHV1.69	C.T.31239621.A_T	-0.180304	-2.63267	0.00913659	0.999502	FALSE
IGHV1.69	C.C.31239630.T_T	-0.180304	-2.63267	0.00913659	0.999502	FALSE
IGHV1.18	A.G.29911218.A_T	-0.217972	-2.62993	0.00920809	0.999502	FALSE
IGHV3.21	B.T.31324602.T_T	0.371898	2.62937	0.00922272	0.999502	FALSE
IGHV1.18	A.T.29911240.G_T	-0.206238	-2.62454	0.00934988	0.999502	FALSE
IGHV7.4.1	B.G.31324864.A_T	-0.173182	-2.62309	0.00938851	0.999502	FALSE
IGHV3.7	A.G.29910719.G_A	0.36532	2.6222	0.0094121	0.999502	FALSE
IGHV4.b	B.C.31324024.A_A	0.0167179	2.62193	0.00941942	0.999502	FALSE
IGHV3.15	DRB1.T.32551970.A_T	0.0131105	2.62113	0.00944075	0.999502	FALSE
IGHV7.4.1	DRB1.G.32551951.C_T	-0.137154	-2.62112	0.00944098	0.999502	FALSE
IGHV1.58	C.C.31239518.T_T	0.0271658	2.62004	0.00947008	0.999502	FALSE
IGHV4.b	DRB1.T.32552080.T_A	0.0167344	2.61768	0.00953353	0.999502	FALSE
IGHV3.20	DRB1.T.32551990.G_T	0.0982342	2.61186	0.00969157	0.999502	FALSE
IGHV3.20	DRB1.T.32551999.A_T	0.0982342	2.61186	0.00969157	0.999502	FALSE
IGHV1.f	DPB1.A.33048661.G_T	0.0141051	2.60816	0.00979347	0.999502	FALSE
IGHV1.45	DRB1.C.32551949.G_T	0.044989	2.60315	0.00993277	0.999502	FALSE
IGHV4.61	DPA1.C.33036869.T_A	0.0436922	2.60131	0.00998451	0.999502	FALSE
IGHV4.61	DPA1.G.33037639.A_A	0.0436922	2.60131	0.00998451	0.999502	FALSE
IGHV4.61	DPA1.C.33037640.T_A	0.0436922	2.60131	0.00998451	0.999502	FALSE
IGHV5.51	B.C.31324615.T_T	0.0947283	2.59423	0.0101854	0.999502	FALSE
IGHV3.21	A.T.29910558.T_T	-0.377611	-2.59409	0.0101894	0.999502	FALSE
IGHV3.15	C.C.31238147.G_T	0.0145042	2.58826	0.0103578	0.999502	FALSE
IGHV3.49	B.T.31324523.C_T	0.0145749	2.58546	0.0104395	0.999502	FALSE
IGHV3.49	B.T.31324527.G_T	0.0145749	2.58546	0.0104395	0.999502	FALSE
IGHV3.49	B.G.31324528.A_T	0.0145749	2.58546	0.0104395	0.999502	FALSE
IGHV3.49	B.G.31324535.C_T	0.0145749	2.58546	0.0104395	0.999502	FALSE
IGHV3.49	B.A.31324537.T_T	0.0145749	2.58546	0.0104395	0.999502	FALSE
IGHV3.49	B.T.31324542.C_T	0.0145749	2.58546	0.0104395	0.999502	FALSE
IGHV3.49	B.G.31324552.C_T	0.0145749	2.58546	0.0104395	0.999502	FALSE
IGHV4.59	DRB1.T.32551970.A_T	0.0890405	2.58467	0.0104627	0.999502	FALSE
IGHV2.26	B.T.31324536.G_A	0.0203124	2.58311	0.0105084	0.999502	FALSE
IGHV3.d	A.G.29911190.A_A	0.0131687	2.5779	0.010663	0.999502	FALSE
IGHV4.30.2	B.T.31324536.T_T	0.0441532	2.57621	0.0107135	0.999502	FALSE
IGHV3.15	C.C.31237776.T_T	0.0144035	2.57093	0.0108728	0.999502	FALSE
IGHV5.51	DQA1.A.32609147.T_T	0.116352	2.57077	0.0108775	0.999502	FALSE
IGHV3.20	DQB1.C.32632638.A_T	-0.103296	-2.56796	0.0109633	0.999502	FALSE
IGHV3.20	DQB1.T.32632647.C_T	-0.103296	-2.56796	0.0109633	0.999502	FALSE
IGHV3.20	DQB1.A.32632781.C_T	-0.103296	-2.56796	0.0109633	0.999502	FALSE
IGHV3.20	DQB1.G.32632782.C_T	-0.103296	-2.56796	0.0109633	0.999502	FALSE
IGHV3.20	DQB1.A.32632783.C_T	-0.103296	-2.56796	0.0109633	0.999502	FALSE
IGHV2.70	C.C.31237776.T_T	0.0602543	2.55358	0.0114109	0.999502	FALSE
IGHV5.51	B.G.31324547.C_A	-0.0959547	-2.55358	0.0114112	0.999502	FALSE
IGHV5.51	B.T.31324549.C_A	-0.0959547	-2.55358	0.0114112	0.999502	FALSE
IGHV4.30.2	B.G.31324528.G_T	0.0443815	2.55269	0.0114391	0.999502	FALSE
IGHV1.69	C.T.31239108.A_T	-0.155776	-2.55269	0.0114394	0.999502	FALSE
IGHV4.30.4	C.C.31237987.T_T	0.00758956	2.54915	0.0115523	0.999502	FALSE
IGHV4.30.4	C.C.31238027.A_T	0.00758956	2.54915	0.0115523	0.999502	FALSE
IGHV4.30.4	C.G.31239082.C_T	0.00758956	2.54915	0.0115523	0.999502	FALSE
IGHV1.24	B.C.31322996.T_A	-0.0425592	-2.54212	0.0117796	0.999502	FALSE
IGHV4.61	DPB1.C.33048602.A_T	0.0464891	2.54041	0.0118356	0.999502	FALSE
IGHV3.21	B.C.31324702.T_A	0.449505	2.53324	0.0120724	0.999502	FALSE
IGHV3.21	B.A.31324705.C_A	0.449505	2.53324	0.0120724	0.999502	FALSE
IGHV3.15	DQB1.C.32629170.G_T	0.0157565	2.52627	0.0123067	0.999502	FALSE
IGHV3.15	DQB1.C.32632724.T_T	0.0157565	2.52627	0.0123067	0.999502	FALSE
IGHV3.15	DQB1.G.32634331.A_T	0.0157565	2.52627	0.0123067	0.999502	FALSE
IGHV1.69	C.T.31237862.C_T	0.221319	2.52264	0.0124305	0.999502	FALSE
IGHV1.69	C.C.31238943.T_T	0.221319	2.52264	0.0124305	0.999502	FALSE
IGHV1.69	C.G.31239016.A_T	0.221319	2.52264	0.0124305	0.999502	FALSE
IGHV1.69	C.C.31239543.T_T	0.221319	2.52264	0.0124305	0.999502	FALSE
IGHV1.18	DRB1.C.32551949.G_T	-0.149498	-2.51883	0.0125617	0.999502	FALSE
IGHV3.53	DPB1.C.33048602.A_T	0.217628	2.51603	0.0126586	0.999502	FALSE
IGHV3.15	DRB1.G.32551957.C_A	-0.0134452	-2.51498	0.0126952	0.999502	FALSE
IGHV4.b	DRB1.T.32549356.C_T	0.0146405	2.50723	0.012968	0.999502	FALSE
IGHV3.20	DQB1.A.32632587.G_T	-0.105659	-2.50707	0.0129739	0.999502	FALSE
IGHV3.20	DQB1.A.32632598.T_T	-0.105659	-2.50707	0.0129739	0.999502	FALSE
IGHV3.15	C.T.31237858.C_T	-0.011503	-2.50584	0.0130176	0.999502	FALSE
IGHV4.28	DQA1.T.32605274.C_A	-0.00617689	-2.50558	0.0130267	0.999502	FALSE
IGHV4.28	DQA1.G.32609105.A_A	-0.00617689	-2.50558	0.0130267	0.999502	FALSE
IGHV4.28	DQA1.T.32609126.C_A	-0.00617689	-2.50558	0.0130267	0.999502	FALSE
IGHV4.28	DQA1.C.32609207.T_A	-0.00617689	-2.50558	0.0130267	0.999502	FALSE
IGHV4.28	DQA1.G.32609216.T_A	-0.00617689	-2.50558	0.0130267	0.999502	FALSE
IGHV4.28	DQA1.A.32609222.T_A	-0.00617689	-2.50558	0.0130267	0.999502	FALSE
IGHV4.28	DQA1.G.32609236.A_A	-0.00617689	-2.50558	0.0130267	0.999502	FALSE
IGHV4.28	DQA1.G.32609253.A_A	-0.00617689	-2.50558	0.0130267	0.999502	FALSE
IGHV4.28	DQA1.G.32609254.T_A	-0.00617689	-2.50558	0.0130267	0.999502	FALSE
IGHV4.28	DQA1.G.32609255.T_A	-0.00617689	-2.50558	0.0130267	0.999502	FALSE
IGHV4.28	DQA1.G.32609264.C_A	-0.00617689	-2.50558	0.0130267	0.999502	FALSE
IGHV4.28	DQA1.G.32609271.C_A	-0.00617689	-2.50558	0.0130267	0.999502	FALSE
IGHV4.28	DQA1.G.32609278.G_T	-0.00617689	-2.50558	0.0130267	0.999502	FALSE
IGHV4.28	DQA1.A.32609299.A_T	-0.00617689	-2.50558	0.0130267	0.999502	FALSE
IGHV4.28	DQA1.A.32609312.C_A	-0.00617689	-2.50558	0.0130267	0.999502	FALSE
IGHV4.28	DQA1.C.32610009.C_T	-0.00617689	-2.50558	0.0130267	0.999502	FALSE
IGHV4.28	DQA1.A.32610495.G_A	-0.00617689	-2.50558	0.0130267	0.999502	FALSE
IGHV3.21	A.A.29911203.C_T	0.4638	2.50546	0.0130312	0.999502	FALSE
IGHV3.43	C.G.31239114.T_T	-0.346352	-2.50426	0.0130738	0.999502	FALSE
IGHV3.7	A.G.29912087.T_T	0.33267	2.50216	0.0131494	0.999502	FALSE
IGHV3.7	A.A.29912348.G_T	0.33267	2.50216	0.0131494	0.999502	FALSE
IGHV3.7	A.G.29913037.A_T	0.33267	2.50216	0.0131494	0.999502	FALSE
IGHV3.21	B.T.31324003.T_T	0.352071	2.50175	0.0131641	0.999502	FALSE
IGHV3.21	B.C.31324004.C_T	0.352071	2.50175	0.0131641	0.999502	FALSE
IGHV3.43	DQB1.T.32632688.G_T	0.405946	2.49987	0.013232	0.999502	FALSE
IGHV4.b	B.G.31324025.A_T	0.0173071	2.49672	0.0133463	0.999502	FALSE
IGHV4.b	C.C.31239616.A_T	0.0153749	2.49528	0.013399	0.999502	FALSE
IGHV4.b	C.G.31239617.T_T	0.0153749	2.49528	0.013399	0.999502	FALSE
IGHV4.b	C.T.31239621.T_A	0.0153749	2.49528	0.013399	0.999502	FALSE
IGHV4.b	DQB1.A.32632832.T_A	-0.0177286	-2.49405	0.0134441	0.999502	FALSE
IGHV4.b	DQB1.A.32629847.G_A	-0.0251188	-2.49322	0.0134745	0.999502	FALSE
IGHV4.b	DQB1.A.32634302.G_A	-0.0251188	-2.49322	0.0134745	0.999502	FALSE
IGHV1.24	B.A.31324711.A_A	-0.0435047	-2.49314	0.0134775	0.999502	FALSE
IGHV4.b	DRB1.G.32549362.A_T	0.0157409	2.49183	0.0135259	0.999502	FALSE
IGHV1.f	DPB1.A.33048628.C_T	0.0139536	2.48896	0.0136318	0.999502	FALSE
IGHV3.15	DRB1.G.32552085.G_A	0.0150573	2.48796	0.0136691	0.999502	FALSE
IGHV3.72	DRB1.G.32552085.T_T	0.00568514	2.48741	0.0136898	0.999502	FALSE
IGHV4.34	A.T.29910759.A_T	0.0849207	2.48273	0.0138652	0.999502	FALSE
IGHV4.34	A.G.29910767.C_T	0.0849207	2.48273	0.0138652	0.999502	FALSE
IGHV4.34	A.C.29910771.T_T	0.0849207	2.48273	0.0138652	0.999502	FALSE
IGHV4.34	A.C.29910773.G_T	0.0849207	2.48273	0.0138652	0.999502	FALSE
IGHV4.34	A.T.29910774.C_T	0.0849207	2.48273	0.0138652	0.999502	FALSE
IGHV4.34	A.G.29910777.T_T	0.0849207	2.48273	0.0138652	0.999502	FALSE
IGHV4.34	A.G.29910779.C_T	0.0849207	2.48273	0.0138652	0.999502	FALSE
IGHV4.61	B.G.31324025.A_T	0.0499031	2.47939	0.0139918	0.999502	FALSE
IGHV3.23	C.G.31239050.T_T	-0.505787	-2.4703	0.0143414	0.999502	FALSE
IGHV4.4	B.C.31324586.T_A	0.0866187	2.46956	0.0143699	0.999502	FALSE
IGHV4.61	B.G.31324025.G_A	0.0486515	2.46928	0.0143808	0.999502	FALSE
IGHV5.51	B.C.31322303.G_A	0.0900319	2.46775	0.0144407	0.999502	FALSE
IGHV3.21	A.T.29910558.C_T	0.361657	2.46685	0.014476	0.999502	FALSE
IGHV3.43	C.G.31239116.A_T	-0.314877	-2.46663	0.0144846	0.999502	FALSE
IGHV3.21	A.G.29912087.T_T	0.478732	2.46594	0.0145118	0.999502	FALSE
IGHV3.21	A.A.29912348.G_T	0.478732	2.46594	0.0145118	0.999502	FALSE
IGHV3.21	A.G.29913037.A_T	0.478732	2.46594	0.0145118	0.999502	FALSE
IGHV4.4	B.C.31324603.T_A	0.0876711	2.46219	0.0146595	0.999502	FALSE
IGHV4.4	B.T.31324604.C_A	0.0876711	2.46219	0.0146595	0.999502	FALSE
IGHV3.21	B.T.31324641.A_T	0.386694	2.45976	0.0147562	0.999502	FALSE
IGHV5.51	A.A.29911228.A_T	-0.139684	-2.45801	0.014826	0.999502	FALSE
IGHV3.NL1	C.G.31239050.G_T	-0.384517	-2.45754	0.0148448	0.999502	FALSE
IGHV3.NL1	B.T.31324144.T_T	-0.40115	-2.45648	0.0148874	0.999502	FALSE
IGHV4.b	DRB1.T.32552134.G_T	-0.0140789	-2.45377	0.0149969	0.999502	FALSE
IGHV4.b	DRB1.G.32552138.A_T	-0.0140789	-2.45377	0.0149969	0.999502	FALSE
IGHV4.b	DRB1.C.32552139.G_T	-0.0140789	-2.45377	0.0149969	0.999502	FALSE
IGHV4.b	DRB1.G.32552141.A_T	-0.0140789	-2.45377	0.0149969	0.999502	FALSE
IGHV4.61	B.T.31324509.A_T	0.058798	2.45272	0.0150392	0.999502	FALSE
IGHV4.61	B.G.31324530.C_T	0.058798	2.45272	0.0150392	0.999502	FALSE
IGHV4.61	B.C.31324531.G_T	0.058798	2.45272	0.0150392	0.999502	FALSE
IGHV4.61	B.G.31324538.C_T	0.058798	2.45272	0.0150392	0.999502	FALSE
IGHV4.34	A.G.29910402.A_T	0.084204	2.45249	0.0150484	0.999502	FALSE
IGHV4.34	A.C.29910725.G_T	0.084204	2.45249	0.0150484	0.999502	FALSE
IGHV4.34	A.A.29911069.T_T	0.084204	2.45249	0.0150484	0.999502	FALSE
IGHV4.34	A.C.29911951.T_T	0.084204	2.45249	0.0150484	0.999502	FALSE
IGHV4.34	A.G.29911957.A_T	0.084204	2.45249	0.0150484	0.999502	FALSE
IGHV4.34	A.G.29912086.A_T	0.084204	2.45249	0.0150484	0.999502	FALSE
IGHV4.34	A.G.29912098.A_T	0.084204	2.45249	0.0150484	0.999502	FALSE
IGHV4.34	A.G.29912281.A_T	0.084204	2.45249	0.0150484	0.999502	FALSE
IGHV4.34	A.A.29912297.G_T	0.084204	2.45249	0.0150484	0.999502	FALSE
IGHV4.34	A.G.29912386.C_T	0.084204	2.45249	0.0150484	0.999502	FALSE
IGHV3.33	B.G.31324154.A_T	-1.29783	-2.45237	0.0150535	0.999502	FALSE
IGHV1.69	C.G.31238983.G_T	-0.145011	-2.45073	0.0151203	0.999502	FALSE
IGHV1.24	B.T.31324144.T_T	-0.0400526	-2.4503	0.0151377	0.999502	FALSE
IGHV3.15	DQA1.C.32605271.T_T	0.0135279	2.44347	0.0154185	0.999502	FALSE
IGHV3.15	DQA1.A.32609192.G_T	0.0135279	2.44347	0.0154185	0.999502	FALSE
IGHV3.15	DQA1.C.32609212.T_T	0.0135279	2.44347	0.0154185	0.999502	FALSE
IGHV3.15	DQA1.G.32609214.T_T	0.0135279	2.44347	0.0154185	0.999502	FALSE
IGHV3.15	DQA1.G.32609223.T_T	0.0135279	2.44347	0.0154185	0.999502	FALSE
IGHV3.15	DQA1.T.32609224.C_T	0.0135279	2.44347	0.0154185	0.999502	FALSE
IGHV3.15	DQA1.C.32609229.A_T	0.0135279	2.44347	0.0154185	0.999502	FALSE
IGHV3.15	DQA1.A.32609230.C_T	0.0135279	2.44347	0.0154185	0.999502	FALSE
IGHV1.69	C.C.31238868.T_T	0.213359	2.44322	0.015429	0.999502	FALSE
IGHV1.24	B.G.31324100.T_A	-0.0416278	-2.44223	0.0154699	0.999502	FALSE
IGHV4.30.2	DQB1.C.32632627.T_T	0.0470639	2.44158	0.0154972	0.999502	FALSE
IGHV3.23	B.C.31324184.G_T	-0.590149	-2.43882	0.0156124	0.999502	FALSE
IGHV3.66	C.G.31239050.A_T	-0.134924	-2.43686	0.0156949	0.999502	FALSE
IGHV3.21	C.C.31238068.T_T	-0.394554	-2.43649	0.0157104	0.999502	FALSE
IGHV3.21	C.G.31239101.C_T	-0.394554	-2.43649	0.0157104	0.999502	FALSE
IGHV3.21	C.G.31239602.A_T	-0.394554	-2.43649	0.0157104	0.999502	FALSE
IGHV3.21	C.T.31239621.A_T	-0.394554	-2.43649	0.0157104	0.999502	FALSE
IGHV3.21	C.C.31239630.T_T	-0.394554	-2.43649	0.0157104	0.999502	FALSE
IGHV1.24	B.T.31324523.C_T	0.0766494	2.43621	0.015722	0.999502	FALSE
IGHV1.24	B.T.31324527.G_T	0.0766494	2.43621	0.015722	0.999502	FALSE
IGHV1.24	B.G.31324528.A_T	0.0766494	2.43621	0.015722	0.999502	FALSE
IGHV1.24	B.G.31324535.C_T	0.0766494	2.43621	0.015722	0.999502	FALSE
IGHV1.24	B.A.31324537.T_T	0.0766494	2.43621	0.015722	0.999502	FALSE
IGHV1.24	B.T.31324542.C_T	0.0766494	2.43621	0.015722	0.999502	FALSE
IGHV1.24	B.G.31324552.C_T	0.0766494	2.43621	0.015722	0.999502	FALSE
IGHV3.d	DQA1.G.32605284.A_T	-0.0193106	-2.43517	0.0157659	0.999502	FALSE
IGHV3.d	DQA1.A.32605309.G_T	-0.0193106	-2.43517	0.0157659	0.999502	FALSE
IGHV1.69	C.C.31239057.T_T	0.181078	2.43327	0.0158464	0.999502	FALSE
IGHV1.18	DQB1.C.32632694.C_T	-0.119468	-2.42939	0.0160119	0.999502	FALSE
IGHV4.b	DRB1.G.32552141.G_A	-0.0140321	-2.42879	0.0160379	0.999502	FALSE
IGHV1.69	C.G.31238983.C_A	-0.144583	-2.42823	0.0160617	0.999502	FALSE
IGHV3.66	DRB1.T.32551970.G_T	0.129016	2.42418	0.0162369	0.999502	FALSE
IGHV3.30.3	B.T.31324144.T_T	-0.41625	-2.42368	0.0162585	0.999502	FALSE
IGHV1.24	DRB1.G.32551948.G_A	-0.0377952	-2.41645	0.0165753	0.999502	FALSE
IGHV3.48	DQA1.C.32605257.A_T	-0.333291	-2.41034	0.0168474	0.999502	FALSE
IGHV3.48	DQA1.G.32609278.C_T	-0.333291	-2.41034	0.0168474	0.999502	FALSE
IGHV3.48	DQA1.C.32609279.T_T	-0.333291	-2.41034	0.0168474	0.999502	FALSE
IGHV3.48	DQA1.C.32609286.T_T	-0.333291	-2.41034	0.0168474	0.999502	FALSE
IGHV2.5	C.G.31239050.T_T	-0.0315369	-2.40776	0.0169632	0.999502	FALSE
IGHV2.5	C.T.31237858.C_T	-0.0314953	-2.4065	0.0170202	0.999502	FALSE
IGHV3.49	B.G.31324200.C_A	0.0110792	2.40507	0.0170849	0.999502	FALSE
IGHV3.30.3	C.G.31239050.G_T	-0.395698	-2.40413	0.0171279	0.999502	FALSE
IGHV3.21	B.G.31324025.G_A	-0.392526	-2.40348	0.0171572	0.999502	FALSE
IGHV3.48	DQA1.T.32609813.C_A	0.362685	2.40253	0.0172005	0.999502	FALSE
IGHV3.48	DQA1.G.32609873.C_A	0.362685	2.40253	0.0172005	0.999502	FALSE
IGHV3.48	DQA1.A.32610535.C_A	0.362685	2.40253	0.0172005	0.999502	FALSE
IGHV3.20	DRB1.G.32551935.G_A	0.0905463	2.4024	0.0172065	0.999502	FALSE
IGHV3.21	B.C.31322996.T_A	0.362151	2.39867	0.0173779	0.999502	FALSE
IGHV3.72	A.T.29910558.C_T	0.00266067	2.39827	0.0173962	0.999502	FALSE
IGHV3.21	C.G.31238155.A_A	0.330405	2.39731	0.0174407	0.999502	FALSE
IGHV4.b	B.C.31324891.T_T	0.0146323	2.39651	0.0174778	0.999502	FALSE
IGHV4.30.2	DQB1.C.32632627.C_A	0.0415526	2.39205	0.0176853	0.999502	FALSE
IGHV5.51	DQA1.G.32609278.A_T	0.132988	2.39148	0.0177119	0.999502	FALSE
IGHV5.51	DQA1.A.32609789.G_T	0.132988	2.39148	0.0177119	0.999502	FALSE
IGHV4.b	B.G.31324528.G_T	0.0154969	2.39099	0.0177349	0.999502	FALSE
IGHV3.43	DPA1.C.33037557.T_T	0.556966	2.3907	0.0177487	0.999502	FALSE
IGHV3.72	DPB1.G.33048606.C_T	0.0043086	2.38966	0.0177976	0.999502	FALSE
IGHV4.30.2	B.C.31324526.G_A	0.0409808	2.38888	0.0178343	0.999502	FALSE
IGHV3.20	DQB1.C.32632627.C_A	-0.0995645	-2.38849	0.0178525	0.999502	FALSE
IGHV3.21	B.G.31324864.G_A	0.380443	2.38726	0.0179105	0.999502	FALSE
IGHV3.NL1	C.G.31239050.T_T	0.35043	2.38621	0.0179606	0.999502	FALSE
IGHV1.24	DRB1.A.32551995.G_A	0.0404522	2.38499	0.0180184	0.999502	FALSE
IGHV1.24	C.C.31239430.T_A	-0.0374572	-2.38061	0.0182278	0.999502	FALSE
IGHV4.28	DQB1.T.32632688.A_T	-0.0132393	-2.37833	0.018338	0.999502	FALSE
IGHV1.18	A.A.29911228.A_T	-0.180502	-2.37832	0.018338	0.999502	FALSE
IGHV1.45	B.G.31324200.G_T	0.064822	2.37791	0.0183579	0.999502	FALSE
IGHV4.30.4	B.A.31323233.G_T	0.00326778	2.37733	0.0183863	0.999502	FALSE
IGHV4.30.4	B.G.31323353.A_T	0.00326778	2.37733	0.0183863	0.999502	FALSE
IGHV3.7	A.T.29910558.T_T	-0.237239	-2.37237	0.0186276	0.999502	FALSE
IGHV4.b	DRB1.G.32552085.T_T	0.0298602	2.37186	0.0186528	0.999502	FALSE
IGHV4.b	B.C.31324024.C_T	0.0156061	2.3714	0.0186754	0.999502	FALSE
IGHV3.43	C.G.31239114.G_A	-0.323802	-2.37129	0.0186807	0.999502	FALSE
IGHV1.45	DRB1.G.32549563.A_T	0.0680884	2.36937	0.018775	0.999502	FALSE
IGHV1.45	DRB1.G.32551948.C_T	0.0680884	2.36937	0.018775	0.999502	FALSE
IGHV1.24	DRB1.A.32552092.T_T	-0.0438646	-2.36917	0.0187852	0.999502	FALSE
IGHV4.61	C.A.31238930.C_T	0.0384068	2.36505	0.0189894	0.999502	FALSE
IGHV4.30.2	DQB1.C.32629931.G_T	0.0496827	2.36496	0.0189941	0.999502	FALSE
IGHV4.30.2	DQB1.T.32632688.C_T	0.0496827	2.36496	0.0189941	0.999502	FALSE
IGHV4.30.2	DQB1.C.32632689.T_T	0.0496827	2.36496	0.0189941	0.999502	FALSE
IGHV3.21	DQA1.G.32610437.A_T	-0.573115	-2.36227	0.0191285	0.999502	FALSE
IGHV1.18	DRB1.C.32549392.T_T	0.136207	2.36086	0.0191996	0.999502	FALSE
IGHV1.18	DRB1.G.32549581.A_T	0.136207	2.36086	0.0191996	0.999502	FALSE
IGHV1.18	DRB1.T.32549587.G_T	0.136207	2.36086	0.0191996	0.999502	FALSE
IGHV1.18	DRB1.G.32551935.C_T	0.136207	2.36086	0.0191996	0.999502	FALSE
IGHV1.18	DRB1.T.32551936.A_T	0.136207	2.36086	0.0191996	0.999502	FALSE
IGHV1.18	DRB1.A.32551937.C_T	0.136207	2.36086	0.0191996	0.999502	FALSE
IGHV1.18	DRB1.C.32557422.T_T	0.136207	2.36086	0.0191996	0.999502	FALSE
IGHV2.26	B.C.31324702.T_A	0.0237783	2.36071	0.0192068	0.999502	FALSE
IGHV2.26	B.A.31324705.C_A	0.0237783	2.36071	0.0192068	0.999502	FALSE
IGHV4.28	DQA1.T.32609813.C_A	-0.00625186	-2.36	0.0192428	0.999502	FALSE
IGHV4.28	DQA1.G.32609873.C_A	-0.00625186	-2.36	0.0192428	0.999502	FALSE
IGHV4.28	DQA1.A.32610535.C_A	-0.00625186	-2.36	0.0192428	0.999502	FALSE
IGHV1.24	DRB1.C.32551962.T_T	0.0374911	2.3596	0.0192627	0.999502	FALSE
IGHV1.69	C.A.31239577.C_A	-0.138205	-2.35832	0.0193276	0.999502	FALSE
IGHV3.20	C.C.31237776.T_T	0.102123	2.35662	0.0194138	0.999502	FALSE
IGHV3.21	B.T.31324144.T_T	0.346803	2.35401	0.0195468	0.999502	FALSE
IGHV3.30.3	C.G.31239050.T_T	0.363521	2.35373	0.0195611	0.999502	FALSE
IGHV3.21	B.C.31324595.G_A	0.328102	2.35248	0.019625	0.999502	FALSE
IGHV1.3	DQB1.A.32632832.T_A	-0.207205	-2.3511	0.0196961	0.999502	FALSE
IGHV3.15	DQA1.G.32610445.A_T	0.0147668	2.35004	0.0197505	0.999502	FALSE
IGHV3.20	DQB1.C.32632650.T_A	-0.0924605	-2.3491	0.0197994	0.999502	FALSE
IGHV1.24	DRB1.A.32552112.G_T	-0.0371349	-2.34714	0.0199005	0.999502	FALSE
IGHV1.24	DRB1.G.32552138.C_T	-0.0371349	-2.34714	0.0199005	0.999502	FALSE
IGHV3.7	B.G.31324895.C_T	0.216831	2.34349	0.0200909	0.999502	FALSE
IGHV4.30.2	C.C.31238868.T_T	-0.053997	-2.34231	0.020153	0.999502	FALSE
IGHV3.21	B.T.31324509.A_T	-0.465584	-2.34184	0.0201775	0.999502	FALSE
IGHV3.21	B.G.31324530.C_T	-0.465584	-2.34184	0.0201775	0.999502	FALSE
IGHV3.21	B.C.31324531.G_T	-0.465584	-2.34184	0.0201775	0.999502	FALSE
IGHV3.21	B.G.31324538.C_T	-0.465584	-2.34184	0.0201775	0.999502	FALSE
IGHV3.21	B.C.31324024.A_A	-0.359963	-2.34001	0.0202742	0.999502	FALSE
IGHV1.24	B.G.31324892.C_A	-0.038728	-2.33967	0.0202921	0.999502	FALSE
IGHV3.48	A.G.29911190.A_A	-0.33032	-2.33847	0.0203553	0.999502	FALSE
IGHV4.b	B.T.31324536.T_T	0.0149364	2.33557	0.0205094	0.999502	FALSE
IGHV1.69	B.G.31324194.A_T	0.137201	2.33338	0.0206264	0.999502	FALSE
IGHV3.21	C.T.31237858.C_T	-0.308598	-2.33251	0.0206732	0.999502	FALSE
IGHV4.61	DPB1.T.33048600.G_A	0.037762	2.33124	0.0207419	0.999502	FALSE
IGHV3.23	B.G.31324143.T_T	-0.613991	-2.33102	0.0207535	0.999502	FALSE
IGHV2.70	A.G.29911115.G_A	-0.0498216	-2.32822	0.020905	0.999502	FALSE
IGHV2.70	A.G.29911119.G_A	-0.0498216	-2.32822	0.020905	0.999502	FALSE
IGHV3.43	DPB1.C.33048542.T_A	0.341935	2.32786	0.0209243	0.999502	FALSE
IGHV3.43	DPB1.C.33048599.A_A	0.341935	2.32786	0.0209243	0.999502	FALSE
IGHV3.21	A.C.29911901.G_T	-0.333398	-2.32773	0.0209315	0.999502	FALSE
IGHV3.7	A.C.29910604.A_T	-0.232405	-2.32753	0.0209422	0.999502	FALSE
IGHV3.64	DQA1.A.32610461.G_A	-0.188338	-2.32734	0.0209528	0.999502	FALSE
IGHV4.28	DQB1.A.32632587.G_T	-0.00648359	-2.32537	0.02106	0.999502	FALSE
IGHV4.28	DQB1.A.32632598.T_T	-0.00648359	-2.32537	0.02106	0.999502	FALSE
IGHV1.45	DQB1.A.32632832.T_A	0.0408099	2.32494	0.0210836	0.999502	FALSE
IGHV3.7	B.C.31324891.T_T	-0.233984	-2.32442	0.0211121	0.999502	FALSE
IGHV1.24	DRB1.C.32551959.G_T	0.0369471	2.32292	0.0211941	0.999502	FALSE
IGHV1.24	DRB1.G.32551961.C_T	0.0369471	2.32292	0.0211941	0.999502	FALSE
IGHV1.24	DQB1.G.32629755.A_T	-0.0392175	-2.32127	0.0212845	0.999502	FALSE
IGHV1.24	DQB1.T.32634301.C_T	-0.0392175	-2.32127	0.0212845	0.999502	FALSE
IGHV1.24	DQB1.G.32634355.A_T	-0.0392175	-2.32127	0.0212845	0.999502	FALSE
IGHV3.43	DRB1.G.32551951.C_T	0.440001	2.32059	0.0213225	0.999502	FALSE
IGHV3.d	A.G.29912087.T_T	0.0165218	2.32029	0.0213389	0.999502	FALSE
IGHV3.d	A.A.29912348.G_T	0.0165218	2.32029	0.0213389	0.999502	FALSE
IGHV3.d	A.G.29913037.A_T	0.0165218	2.32029	0.0213389	0.999502	FALSE
IGHV4.61	DPA1.C.33037611.T_A	0.0387856	2.32021	0.0213434	0.999502	FALSE
IGHV3.33	DQA1.A.32610461.G_A	0.953965	2.31949	0.0213833	0.999502	FALSE
IGHV2.5	C.G.31239407.T_T	0.0470382	2.31641	0.0215542	0.999502	FALSE
IGHV2.5	C.C.31239417.T_T	0.0470382	2.31641	0.0215542	0.999502	FALSE
IGHV3.21	A.G.29910719.A_T	0.497014	2.31343	0.0217206	0.999502	FALSE
IGHV3.21	A.G.29910721.C_T	0.497014	2.31343	0.0217206	0.999502	FALSE
IGHV1.18	DRB1.A.32552078.T_T	0.142715	2.31335	0.0217253	0.999502	FALSE
IGHV4.30.4	DQB1.T.32632688.A_T	0.00716954	2.31204	0.0217989	0.999502	FALSE
IGHV1.18	B.C.31324057.A_T	0.168495	2.30629	0.0221242	0.999502	FALSE
IGHV1.18	DRB1.G.32549563.A_T	-0.227525	-2.30624	0.0221273	0.999502	FALSE
IGHV1.18	DRB1.G.32551948.C_T	-0.227525	-2.30624	0.0221273	0.999502	FALSE
IGHV3.7	A.A.29911225.G_T	0.320691	2.30484	0.0222069	0.999502	FALSE
IGHV1.24	DQB1.G.32632717.A_T	-0.035994	-2.30356	0.0222803	0.999502	FALSE
IGHV4.b	DQA1.T.32609106.C_T	0.0139415	2.30241	0.0223465	0.999502	FALSE
IGHV4.b	DQA1.C.32609181.T_T	0.0139415	2.30241	0.0223465	0.999502	FALSE
IGHV4.b	DQA1.G.32609213.A_T	0.0139415	2.30241	0.0223465	0.999502	FALSE
IGHV4.b	DQA1.G.32609221.C_T	0.0139415	2.30241	0.0223465	0.999502	FALSE
IGHV4.b	DQA1.A.32609227.C_T	0.0139415	2.30241	0.0223465	0.999502	FALSE
IGHV4.b	DQA1.A.32609231.G_T	0.0139415	2.30241	0.0223465	0.999502	FALSE
IGHV4.b	DQA1.A.32609855.C_T	0.0139415	2.30241	0.0223465	0.999502	FALSE
IGHV4.b	DQA1.C.32610008.T_T	0.0139415	2.30241	0.0223465	0.999502	FALSE
IGHV4.b	DQA1.C.32610403.A_T	0.0139415	2.30241	0.0223465	0.999502	FALSE
IGHV4.b	DQA1.C.32610478.G_T	0.0139415	2.30241	0.0223465	0.999502	FALSE
IGHV4.b	DQA1.T.32610481.C_T	0.0139415	2.30241	0.0223465	0.999502	FALSE
IGHV4.b	DQA1.C.32610487.G_T	0.0139415	2.30241	0.0223465	0.999502	FALSE
IGHV1.24	DQA1.C.32609173.G_T	-0.0334981	-2.29987	0.022493	0.999502	FALSE
IGHV4.30.2	C.T.31237862.C_T	-0.0533179	-2.2988	0.0225547	0.999502	FALSE
IGHV4.30.2	C.C.31238943.T_T	-0.0533179	-2.2988	0.0225547	0.999502	FALSE
IGHV4.30.2	C.G.31239016.A_T	-0.0533179	-2.2988	0.0225547	0.999502	FALSE
IGHV4.30.2	C.C.31239543.T_T	-0.0533179	-2.2988	0.0225547	0.999502	FALSE
IGHV3.d	A.A.29911203.C_T	0.0156076	2.29702	0.0226579	0.999502	FALSE
IGHV3.48	DPA1.T.33036999.C_A	0.329243	2.29649	0.0226892	0.999502	FALSE
IGHV3.48	DPA1.G.33037560.A_A	0.329243	2.29649	0.0226892	0.999502	FALSE
IGHV3.48	DPA1.A.33037579.T_A	0.329243	2.29649	0.0226892	0.999502	FALSE
IGHV3.48	DPA1.T.33037580.G_A	0.329243	2.29649	0.0226892	0.999502	FALSE
IGHV3.48	DPA1.C.33037626.G_A	0.329243	2.29649	0.0226892	0.999502	FALSE
IGHV3.7	A.C.29910378.T_T	-0.234942	-2.2951	0.0227702	0.999502	FALSE
IGHV3.7	A.C.29910538.T_T	-0.234942	-2.2951	0.0227702	0.999502	FALSE
IGHV3.7	A.G.29910700.T_T	-0.234942	-2.2951	0.0227702	0.999502	FALSE
IGHV3.7	A.G.29910752.C_T	-0.234942	-2.2951	0.0227702	0.999502	FALSE
IGHV3.7	A.G.29911092.T_T	-0.234942	-2.2951	0.0227702	0.999502	FALSE
IGHV3.21	B.C.31324891.T_T	-0.337032	-2.2931	0.022887	0.999502	FALSE
IGHV4.61	C.A.31238930.A_A	0.0373501	2.29252	0.0229214	0.999502	FALSE
IGHV1.18	DRB1.G.32551892.T_T	0.145265	2.29016	0.0230603	0.999502	FALSE
IGHV1.18	DRB1.A.32552081.C_T	0.145265	2.29016	0.0230603	0.999502	FALSE
IGHV1.18	DRB1.C.32552087.G_T	0.145265	2.29016	0.0230603	0.999502	FALSE
IGHV1.18	DRB1.G.32552091.A_T	0.145265	2.29016	0.0230603	0.999502	FALSE
IGHV1.18	DRB1.G.32552137.T_T	0.145265	2.29016	0.0230603	0.999502	FALSE
IGHV1.18	DRB1.A.32552144.T_T	0.145265	2.29016	0.0230603	0.999502	FALSE
IGHV3.d	A.G.29910719.A_T	0.0180114	2.28903	0.0231274	0.999502	FALSE
IGHV3.d	A.G.29910721.C_T	0.0180114	2.28903	0.0231274	0.999502	FALSE
IGHV1.18	DRB1.T.32552080.T_A	0.124155	2.28804	0.0231863	0.999502	FALSE
IGHV1.24	B.A.31324539.T_T	0.044072	2.28512	0.0233599	0.999502	FALSE
IGHV3.66	C.C.31239057.T_T	-0.13766	-2.28499	0.0233676	0.999502	FALSE
IGHV4.4	B.T.31324003.G_T	0.0902239	2.28305	0.0234843	0.999502	FALSE
IGHV4.4	B.C.31324004.T_T	0.0902239	2.28305	0.0234843	0.999502	FALSE
IGHV2.70	DPB1.G.33048606.C_T	-0.0797951	-2.2829	0.0234931	0.999502	FALSE
IGHV4.30.2	C.T.31238009.C_A	-0.035288	-2.28288	0.0234945	0.999502	FALSE
IGHV4.b	DRB1.C.32549452.G_T	-0.0133782	-2.28069	0.0236262	0.999502	FALSE
IGHV4.b	DRB1.G.32549497.A_T	-0.0133782	-2.28069	0.0236262	0.999502	FALSE
IGHV3.49	A.G.29910719.A_T	0.00977291	2.28063	0.0236298	0.999502	FALSE
IGHV3.49	A.G.29910721.C_T	0.00977291	2.28063	0.0236298	0.999502	FALSE
IGHV4.34	A.G.29911271.C_T	0.0768514	2.27951	0.0236972	0.999502	FALSE
IGHV4.34	A.T.29911272.G_T	0.0768514	2.27951	0.0236972	0.999502	FALSE
IGHV3.21	B.C.31322303.G_A	0.316175	2.27895	0.0237313	0.999502	FALSE
IGHV4.4	B.C.31324176.G_T	-0.120003	-2.27642	0.0238849	0.999502	FALSE
IGHV5.51	DQA1.G.32610445.A_T	0.108491	2.27586	0.0239191	0.999502	FALSE
IGHV5.51	DRB1.C.32551959.G_T	0.0859137	2.27541	0.0239469	0.999502	FALSE
IGHV5.51	DRB1.G.32551961.C_T	0.0859137	2.27541	0.0239469	0.999502	FALSE
IGHV3.20	DQB1.A.32632635.C_T	-0.0903072	-2.27412	0.0240258	0.999502	FALSE
IGHV3.20	DQB1.T.32632637.G_T	-0.0903072	-2.27412	0.0240258	0.999502	FALSE
IGHV1.24	B.C.31323953.G_A	-0.0416068	-2.27311	0.0240875	0.999502	FALSE
IGHV1.24	B.G.31323960.C_A	-0.0416068	-2.27311	0.0240875	0.999502	FALSE
IGHV4.30.2	DQB1.G.32632714.C_A	-0.0723804	-2.27175	0.0241713	0.999502	FALSE
IGHV1.69	C.G.31239101.T_A	-0.13042	-2.27153	0.0241845	0.999502	FALSE
IGHV1.69	B.C.31324024.C_T	-0.152521	-2.27105	0.0242145	0.999502	FALSE
IGHV3.33	DRB1.G.32552059.G_T	0.930203	2.27003	0.0242774	0.999502	FALSE
IGHV3.7	A.A.29911203.C_T	0.28865	2.26962	0.0243025	0.999502	FALSE
IGHV3.21	B.A.31324711.G_T	0.357166	2.26762	0.024427	0.999502	FALSE
IGHV5.51	B.T.31324003.G_T	-0.106002	-2.26627	0.0245108	0.999502	FALSE
IGHV5.51	B.C.31324004.T_T	-0.106002	-2.26627	0.0245108	0.999502	FALSE
IGHV3.20	DRB1.A.32552081.A_A	0.0833147	2.26535	0.0245682	0.999502	FALSE
IGHV3.d	DRB1.T.32551970.G_T	-0.0128855	-2.26136	0.0248185	0.999502	FALSE
IGHV1.18	DRB1.G.32549362.A_T	0.121053	2.26049	0.0248733	0.999502	FALSE
IGHV1.f	DRB1.G.32552137.A_T	0.0102124	2.25639	0.0251338	0.999502	FALSE
IGHV2.5	B.C.31323953.G_A	0.0368089	2.25575	0.0251744	0.999502	FALSE
IGHV2.5	B.G.31323960.C_A	0.0368089	2.25575	0.0251744	0.999502	FALSE
IGHV4.4	B.G.31324547.C_A	0.0718566	2.25498	0.0252233	0.999502	FALSE
IGHV4.4	B.T.31324549.C_A	0.0718566	2.25498	0.0252233	0.999502	FALSE
IGHV1.24	C.T.31239378.G_A	-0.0375558	-2.2549	0.0252283	0.999502	FALSE
IGHV4.b	DRB1.G.32549548.A_T	-0.0133198	-2.25451	0.0252538	0.999502	FALSE
IGHV4.b	DRB1.G.32557423.T_T	-0.0133198	-2.25451	0.0252538	0.999502	FALSE
IGHV4.b	DRB1.G.32557479.A_T	-0.0133198	-2.25451	0.0252538	0.999502	FALSE
IGHV4.b	DRB1.T.32557506.C_T	-0.0133198	-2.25451	0.0252538	0.999502	FALSE
IGHV3.15	DRB1.G.32552085.T_T	0.0237549	2.2542	0.0252736	0.999502	FALSE
IGHV1.18	DQA1.T.32609169.C_T	0.108139	2.2531	0.0253436	0.999502	FALSE
IGHV1.18	DQA1.C.32610009.G_T	0.108139	2.2531	0.0253436	0.999502	FALSE
IGHV4.30.2	B.T.31324536.G_A	0.0350948	2.25287	0.0253588	0.999502	FALSE
IGHV4.61	C.T.31237858.C_T	0.0360079	2.25216	0.0254041	0.999502	FALSE
IGHV4.28	DQA1.C.32605271.T_T	0.00636417	2.25204	0.0254118	0.999502	FALSE
IGHV4.28	DQA1.A.32609192.G_T	0.00636417	2.25204	0.0254118	0.999502	FALSE
IGHV4.28	DQA1.C.32609212.T_T	0.00636417	2.25204	0.0254118	0.999502	FALSE
IGHV4.28	DQA1.G.32609214.T_T	0.00636417	2.25204	0.0254118	0.999502	FALSE
IGHV4.28	DQA1.G.32609223.T_T	0.00636417	2.25204	0.0254118	0.999502	FALSE
IGHV4.28	DQA1.T.32609224.C_T	0.00636417	2.25204	0.0254118	0.999502	FALSE
IGHV4.28	DQA1.C.32609229.A_T	0.00636417	2.25204	0.0254118	0.999502	FALSE
IGHV4.28	DQA1.A.32609230.C_T	0.00636417	2.25204	0.0254118	0.999502	FALSE
IGHV1.24	B.G.31324086.C_A	-0.0380461	-2.25014	0.0255342	0.999502	FALSE
IGHV1.18	DRB1.G.32549357.A_T	0.124035	2.2484	0.0256472	0.999502	FALSE
IGHV4.28	DQA1.C.32609212.C_A	0.00615135	2.24833	0.0256515	0.999502	FALSE
IGHV4.28	DQA1.A.32609238.D.GGT_T	0.00615135	2.24833	0.0256515	0.999502	FALSE
IGHV4.28	DQA1.A.32609299.C_T	0.00615135	2.24833	0.0256515	0.999502	FALSE
IGHV2.70	A.C.29910716.G_T	-0.0480381	-2.24789	0.02568	0.999502	FALSE
IGHV2.70	A.T.29910730.A_T	-0.0480381	-2.24789	0.02568	0.999502	FALSE
IGHV2.70	A.A.29911056.A_A	-0.0480381	-2.24789	0.02568	0.999502	FALSE
IGHV2.70	A.G.29911115.C_T	-0.0480381	-2.24789	0.02568	0.999502	FALSE
IGHV2.70	A.G.29911119.T_T	-0.0480381	-2.24789	0.02568	0.999502	FALSE
IGHV4.61	C.T.31239621.G_T	0.0720445	2.24643	0.0257753	0.999502	FALSE
IGHV3.d	DQA1.G.32610437.A_T	-0.0199681	-2.24483	0.0258792	0.999502	FALSE
IGHV1.24	DRB1.A.32552060.T_T	-0.0408385	-2.24246	0.026035	0.999502	FALSE
IGHV4.30.2	B.G.31324210.A_T	-0.0406139	-2.24227	0.0260473	0.999502	FALSE
IGHV1.45	DRB1.G.32551939.T_T	0.0618243	2.24128	0.0261125	0.999502	FALSE
IGHV3.20	DQB1.T.32629129.C_T	-0.0988745	-2.23968	0.0262179	0.999502	FALSE
IGHV3.20	DQB1.C.32629155.A_T	-0.0988745	-2.23968	0.0262179	0.999502	FALSE
IGHV3.20	DQB1.A.32629868.G_T	-0.0988745	-2.23968	0.0262179	0.999502	FALSE
IGHV3.20	DQB1.C.32629936.T_T	-0.0988745	-2.23968	0.0262179	0.999502	FALSE
IGHV3.20	DQB1.C.32629963.T_T	-0.0988745	-2.23968	0.0262179	0.999502	FALSE
IGHV3.20	DQB1.T.32632818.G_T	-0.0988745	-2.23968	0.0262179	0.999502	FALSE
IGHV3.20	DQB1.G.32634303.A_T	-0.0988745	-2.23968	0.0262179	0.999502	FALSE
IGHV3.20	DQB1.C.32634313.G_T	-0.0988745	-2.23968	0.0262179	0.999502	FALSE
IGHV3.20	DQB1.C.32634369.A_T	-0.0988745	-2.23968	0.0262179	0.999502	FALSE
IGHV1.45	B.G.31324864.A_T	0.0651688	2.23963	0.0262213	0.999502	FALSE
IGHV4.28	DQB1.G.32632646.T_T	0.00800335	2.23941	0.0262359	0.999502	FALSE
IGHV4.28	DQB1.C.32632795.C_A	0.00800335	2.23941	0.0262359	0.999502	FALSE
IGHV4.b	DRB1.C.32549392.T_T	0.0152967	2.23852	0.0262948	0.999502	FALSE
IGHV4.b	DRB1.G.32549581.A_T	0.0152967	2.23852	0.0262948	0.999502	FALSE
IGHV4.b	DRB1.T.32549587.G_T	0.0152967	2.23852	0.0262948	0.999502	FALSE
IGHV4.b	DRB1.G.32551935.C_T	0.0152967	2.23852	0.0262948	0.999502	FALSE
IGHV4.b	DRB1.T.32551936.A_T	0.0152967	2.23852	0.0262948	0.999502	FALSE
IGHV4.b	DRB1.A.32551937.C_T	0.0152967	2.23852	0.0262948	0.999502	FALSE
IGHV4.b	DRB1.C.32557422.T_T	0.0152967	2.23852	0.0262948	0.999502	FALSE
IGHV4.30.2	B.C.31324516.A_A	0.0367437	2.23714	0.0263867	0.999502	FALSE
IGHV4.39	DPA1.C.33036869.T_A	0.226734	2.23559	0.0264898	0.999502	FALSE
IGHV4.39	DPA1.G.33037639.A_A	0.226734	2.23559	0.0264898	0.999502	FALSE
IGHV4.39	DPA1.C.33037640.T_A	0.226734	2.23559	0.0264898	0.999502	FALSE
IGHV1.24	DQB1.C.32634373.T_T	0.0379807	2.23371	0.0266155	0.999502	FALSE
IGHV4.61	DPB1.T.33048538.C_A	0.0359452	2.22963	0.0268896	0.999502	FALSE
IGHV5.51	A.G.29911218.A_T	-0.139054	-2.22792	0.0270059	0.999502	FALSE
IGHV3.21	B.T.31324036.A_A	-0.289883	-2.22579	0.0271501	0.999502	FALSE
IGHV1.69	B.G.31324025.A_T	-0.15774	-2.22541	0.0271764	0.999502	FALSE
IGHV3.15	DQB1.C.32632694.C_T	-0.0108451	-2.22529	0.0271848	0.999502	FALSE
IGHV3.21	C.C.31239616.A_T	-0.330353	-2.2229	0.0273479	0.999502	FALSE
IGHV3.21	C.G.31239617.T_T	-0.330353	-2.2229	0.0273479	0.999502	FALSE
IGHV3.21	C.T.31239621.T_A	-0.330353	-2.2229	0.0273479	0.999502	FALSE
IGHV3.53	DQA1.T.32609169.C_T	-0.173132	-2.22262	0.0273671	0.999502	FALSE
IGHV3.53	DQA1.C.32610009.G_T	-0.173132	-2.22262	0.0273671	0.999502	FALSE
IGHV1.69	C.G.31239050.T_T	-0.124867	-2.22162	0.0274356	0.999502	FALSE
IGHV4.61	DQB1.A.32632770.A_A	0.0409542	2.22118	0.0274659	0.999502	FALSE
IGHV3.21	C.G.31239050.T_T	-0.294423	-2.2208	0.027492	0.999502	FALSE
IGHV3.7	B.C.31322980.T_A	0.205231	2.22036	0.0275225	0.999502	FALSE
IGHV2.26	B.C.31324531.C_T	0.023379	2.21975	0.027565	0.999502	FALSE
IGHV1.24	B.A.31324711.G_T	-0.0388056	-2.21678	0.0277701	0.999502	FALSE
IGHV3.7	A.T.29911063.G_T	-0.223964	-2.21615	0.0278142	0.999502	FALSE
IGHV1.69	B.C.31324024.A_A	-0.144578	-2.21377	0.0279801	0.999502	FALSE
IGHV3.21	B.T.31324536.T_T	-0.340577	-2.2119	0.0281115	0.999502	FALSE
IGHV3.15	DRB1.C.32551962.T_T	0.0110155	2.21128	0.0281552	0.999502	FALSE
IGHV5.51	DRB1.C.32551953.G_T	0.0973455	2.21082	0.0281876	0.999502	FALSE
IGHV3.21	B.G.31324528.G_T	-0.3452	-2.21065	0.0281991	0.999502	FALSE
IGHV3.20	C.C.31238147.G_T	0.0959856	2.21034	0.0282215	0.999502	FALSE
IGHV3.d	B.T.31324144.T_T	0.011942	2.21024	0.0282283	0.999502	FALSE
IGHV1.69	B.G.31324208.G_A	0.132471	2.20774	0.0284052	0.999502	FALSE
IGHV1.24	A.T.29910558.C_T	0.0360186	2.2052	0.0285857	0.999502	FALSE
IGHV4.b	DRB1.A.32549589.C_T	0.0134368	2.20507	0.0285947	0.999502	FALSE
IGHV4.b	DRB1.T.32549607.C_T	0.0134368	2.20507	0.0285947	0.999502	FALSE
IGHV3.d	DQB1.A.32632635.C_T	-0.0119605	-2.20476	0.0286168	0.999502	FALSE
IGHV3.d	DQB1.T.32632637.G_T	-0.0119605	-2.20476	0.0286168	0.999502	FALSE
IGHV3.33	B.G.31324194.A_T	-0.745678	-2.20462	0.0286265	0.999502	FALSE
IGHV4.61	DPA1.T.33036999.C_A	0.0378297	2.20416	0.0286595	0.999502	FALSE
IGHV4.61	DPA1.G.33037560.A_A	0.0378297	2.20416	0.0286595	0.999502	FALSE
IGHV4.61	DPA1.A.33037579.T_A	0.0378297	2.20416	0.0286595	0.999502	FALSE
IGHV4.61	DPA1.T.33037580.G_A	0.0378297	2.20416	0.0286595	0.999502	FALSE
IGHV4.61	DPA1.C.33037626.G_A	0.0378297	2.20416	0.0286595	0.999502	FALSE
IGHV3.20	DQB1.A.32629161.G_A	-0.0878726	-2.20363	0.0286973	0.999502	FALSE
IGHV3.20	DQB1.C.32629193.T_A	-0.0878726	-2.20363	0.0286973	0.999502	FALSE
IGHV3.20	DQB1.A.32629802.G_A	-0.0878726	-2.20363	0.0286973	0.999502	FALSE
IGHV3.20	DQB1.A.32629904.G_A	-0.0878726	-2.20363	0.0286973	0.999502	FALSE
IGHV3.20	DQB1.G.32634300.C_A	-0.0878726	-2.20363	0.0286973	0.999502	FALSE
IGHV3.20	DQB1.A.32634306.A_T	-0.0878726	-2.20363	0.0286973	0.999502	FALSE
IGHV3.20	DQB1.G.32634331.G_T	-0.0878726	-2.20363	0.0286973	0.999502	FALSE
IGHV3.20	DQB1.T.32634350.C_A	-0.0878726	-2.20363	0.0286973	0.999502	FALSE
IGHV4.4	DRB1.G.32552085.T_T	0.148658	2.20098	0.0288878	0.999502	FALSE
IGHV3.66	DQB1.C.32632627.C_A	0.117341	2.19907	0.0290255	0.999502	FALSE
IGHV1.24	DRB1.T.32549356.C_T	-0.0344163	-2.19905	0.0290267	0.999502	FALSE
IGHV3.21	C.G.31239821.T_A	0.342294	2.19845	0.0290703	0.999502	FALSE
IGHV3.20	DRB1.G.32551892.T_T	0.10647	2.19823	0.0290857	0.999502	FALSE
IGHV3.20	DRB1.A.32552081.C_T	0.10647	2.19823	0.0290857	0.999502	FALSE
IGHV3.20	DRB1.C.32552087.G_T	0.10647	2.19823	0.0290857	0.999502	FALSE
IGHV3.20	DRB1.G.32552091.A_T	0.10647	2.19823	0.0290857	0.999502	FALSE
IGHV3.20	DRB1.G.32552137.T_T	0.10647	2.19823	0.0290857	0.999502	FALSE
IGHV3.20	DRB1.A.32552144.T_T	0.10647	2.19823	0.0290857	0.999502	FALSE
IGHV3.d	DRB1.G.32549557.C_T	-0.0231989	-2.19691	0.0291817	0.999502	FALSE
IGHV3.72	A.C.29912041.T_T	0.00292434	2.19588	0.0292565	0.999502	FALSE
IGHV3.74	DRB1.A.32552029.T_A	0.194041	2.19567	0.0292717	0.999502	FALSE
IGHV3.66	C.C.31239518.T_T	-0.116295	-2.19555	0.0292802	0.999502	FALSE
IGHV4.30.2	C.G.31239101.A_T	0.0603087	2.19531	0.0292975	0.999502	FALSE
IGHV1.2	C.A.31239776.C_T	-0.128639	-2.19319	0.0294526	0.999502	FALSE
IGHV3.23	B.C.31322996.T_A	0.513996	2.19299	0.0294672	0.999502	FALSE
IGHV4.4	B.A.31324925.G_A	0.0987805	2.19218	0.0295263	0.999502	FALSE
IGHV4.4	B.A.31324931.C_A	0.0987805	2.19218	0.0295263	0.999502	FALSE
IGHV1.45	DQB1.G.32632714.C_A	0.0640931	2.19196	0.0295428	0.999502	FALSE
IGHV1.24	DQB1.A.32634341.G_T	0.0323359	2.19186	0.0295498	0.999502	FALSE
IGHV7.4.1	DQB1.C.32629170.G_T	0.0921935	2.19128	0.0295926	0.999502	FALSE
IGHV7.4.1	DQB1.C.32632724.T_T	0.0921935	2.19128	0.0295926	0.999502	FALSE
IGHV7.4.1	DQB1.G.32634331.A_T	0.0921935	2.19128	0.0295926	0.999502	FALSE
IGHV4.b	DRB1.A.32552112.G_T	0.0129852	2.1881	0.029827	0.999502	FALSE
IGHV4.b	DRB1.G.32552138.C_T	0.0129852	2.1881	0.029827	0.999502	FALSE
IGHV4.39	DPB1.C.33048602.A_T	0.241653	2.18743	0.0298763	0.999502	FALSE
IGHV3.20	DQB1.A.32632770.G_T	-0.0950629	-2.18692	0.0299142	0.999502	FALSE
IGHV1.18	DRB1.T.32551999.C_T	-0.164369	-2.18632	0.0299587	0.999502	FALSE
IGHV1.18	DRB1.C.32552000.T_T	-0.164369	-2.18632	0.0299587	0.999502	FALSE
IGHV1.f	B.C.31324506.T_T	0.00685598	2.18618	0.0299691	0.999502	FALSE
IGHV3.21	B.A.31322888.G_A	0.332286	2.18607	0.029977	0.999502	FALSE
IGHV1.69	B.G.31324025.G_A	-0.151714	-2.18585	0.0299939	0.999502	FALSE
IGHV5.51	DPB1.G.33048663.A_T	0.0943133	2.18498	0.0300582	0.999502	FALSE
IGHV5.a	C.C.31239622.A_A	-0.00120242	-2.18419	0.0301168	0.999502	FALSE
IGHV4.b	DRB1.G.32549357.A_T	0.0142474	2.18194	0.0302851	0.999502	FALSE
IGHV4.4	B.A.31323203.G_T	0.120551	2.18139	0.0303266	0.999502	FALSE
IGHV4.4	B.C.31324019.T_T	0.120551	2.18139	0.0303266	0.999502	FALSE
IGHV4.4	B.C.31324562.T_T	0.120551	2.18139	0.0303266	0.999502	FALSE
IGHV1.18	DRB1.A.32552078.A_A	0.127342	2.18026	0.0304113	0.999502	FALSE
IGHV1.18	DRB1.T.32552080.C_T	0.127342	2.18026	0.0304113	0.999502	FALSE
IGHV1.18	DRB1.C.32552131.A_T	0.127342	2.18026	0.0304113	0.999502	FALSE
IGHV3.15	C.G.31238155.A_A	0.0104709	2.17983	0.0304437	0.999502	FALSE
IGHV3.21	B.T.31324003.A_T	-0.291833	-2.17868	0.0305308	0.999502	FALSE
IGHV3.21	B.C.31324004.G_T	-0.291833	-2.17868	0.0305308	0.999502	FALSE
IGHV5.51	DQA1.G.32605266.A_T	-0.152599	-2.17824	0.0305638	0.999502	FALSE
IGHV5.51	DQA1.C.32610002.A_T	-0.152599	-2.17824	0.0305638	0.999502	FALSE
IGHV1.58	DPB1.G.33053609.A_T	-0.0204718	-2.17731	0.0306338	0.999502	FALSE
IGHV3.NL1	DPB1.G.33053609.A_T	0.336796	2.17555	0.0307671	0.999502	FALSE
IGHV1.46	DRB1.C.32551949.G_T	-0.0579908	-2.17552	0.0307699	0.999502	FALSE
IGHV3.23	B.T.31324602.T_T	0.478656	2.17335	0.030935	0.999502	FALSE
IGHV3.23	C.C.31238147.G_T	0.545028	2.17276	0.0309796	0.999502	FALSE
IGHV4.b	B.C.31324526.G_A	0.013894	2.17154	0.0310733	0.999502	FALSE
IGHV3.21	A.A.29911225.G_T	0.441404	2.17034	0.031165	0.999502	FALSE
IGHV3.30	DRB1.C.32551949.G_T	1.41042	2.1698	0.0312069	0.999502	FALSE
IGHV2.70	B.G.31324025.A_T	-0.0530986	-2.16798	0.0313469	0.999502	FALSE
IGHV3.33	DRB1.A.32552081.G_T	-0.929281	-2.16745	0.0313878	0.999502	FALSE
IGHV1.18	DRB1.G.32551939.T_T	-0.20525	-2.1672	0.031407	0.999502	FALSE
IGHV4.28	DQA1.G.32609278.A_T	0.00811598	2.16668	0.0314478	0.999502	FALSE
IGHV4.28	DQA1.A.32609789.G_T	0.00811598	2.16668	0.0314478	0.999502	FALSE
IGHV1.3	A.T.29910558.C_T	0.164067	2.16651	0.0314604	0.999502	FALSE
IGHV1.69	C.G.31238155.A_A	0.12691	2.16638	0.0314707	0.999502	FALSE
IGHV3.7	B.C.31322911.T_A	0.202058	2.16541	0.0315457	0.999502	FALSE
IGHV1.24	B.G.31324528.T_A	0.035926	2.1594	0.0320151	0.999502	FALSE
IGHV1.24	B.C.31324595.G_A	-0.0335128	-2.15859	0.0320794	0.999502	FALSE
IGHV3.20	DRB1.C.32549392.T_T	0.0950461	2.15472	0.0323853	0.999502	FALSE
IGHV3.20	DRB1.G.32549581.A_T	0.0950461	2.15472	0.0323853	0.999502	FALSE
IGHV3.20	DRB1.T.32549587.G_T	0.0950461	2.15472	0.0323853	0.999502	FALSE
IGHV3.20	DRB1.G.32551935.C_T	0.0950461	2.15472	0.0323853	0.999502	FALSE
IGHV3.20	DRB1.T.32551936.A_T	0.0950461	2.15472	0.0323853	0.999502	FALSE
IGHV3.20	DRB1.A.32551937.C_T	0.0950461	2.15472	0.0323853	0.999502	FALSE
IGHV3.20	DRB1.C.32557422.T_T	0.0950461	2.15472	0.0323853	0.999502	FALSE
IGHV3.53	DQA1.T.32609106.C_T	-0.179255	-2.15469	0.0323878	0.999502	FALSE
IGHV3.53	DQA1.C.32609181.T_T	-0.179255	-2.15469	0.0323878	0.999502	FALSE
IGHV3.53	DQA1.G.32609213.A_T	-0.179255	-2.15469	0.0323878	0.999502	FALSE
IGHV3.53	DQA1.G.32609221.C_T	-0.179255	-2.15469	0.0323878	0.999502	FALSE
IGHV3.53	DQA1.A.32609227.C_T	-0.179255	-2.15469	0.0323878	0.999502	FALSE
IGHV3.53	DQA1.A.32609231.G_T	-0.179255	-2.15469	0.0323878	0.999502	FALSE
IGHV3.53	DQA1.A.32609855.C_T	-0.179255	-2.15469	0.0323878	0.999502	FALSE
IGHV3.53	DQA1.C.32610008.T_T	-0.179255	-2.15469	0.0323878	0.999502	FALSE
IGHV3.53	DQA1.C.32610403.A_T	-0.179255	-2.15469	0.0323878	0.999502	FALSE
IGHV3.53	DQA1.C.32610478.G_T	-0.179255	-2.15469	0.0323878	0.999502	FALSE
IGHV3.53	DQA1.T.32610481.C_T	-0.179255	-2.15469	0.0323878	0.999502	FALSE
IGHV3.53	DQA1.C.32610487.G_T	-0.179255	-2.15469	0.0323878	0.999502	FALSE
IGHV4.61	DRB1.T.32552132.A_T	0.0357395	2.15266	0.0325488	0.999502	FALSE
IGHV1.3	A.A.29911056.C_T	0.200802	2.15251	0.032561	0.999502	FALSE
IGHV1.24	B.T.31324641.A_T	-0.0377147	-2.15229	0.0325786	0.999502	FALSE
IGHV3.15	DPB1.C.33048602.A_T	0.0113888	2.15156	0.032637	0.999502	FALSE
IGHV4.b	DRB1.A.32552144.C_A	0.0124995	2.1466	0.0330352	0.999502	FALSE
IGHV3.30.3	DQA1.T.32609813.C_A	0.375339	2.14539	0.0331332	0.999502	FALSE
IGHV3.30.3	DQA1.G.32609873.C_A	0.375339	2.14539	0.0331332	0.999502	FALSE
IGHV3.30.3	DQA1.A.32610535.C_A	0.375339	2.14539	0.0331332	0.999502	FALSE
IGHV4.61	C.C.31239616.A_T	0.0385245	2.14526	0.033144	0.999502	FALSE
IGHV4.61	C.G.31239617.T_T	0.0385245	2.14526	0.033144	0.999502	FALSE
IGHV4.61	C.T.31239621.T_A	0.0385245	2.14526	0.033144	0.999502	FALSE
IGHV3.49	DQB1.G.32632628.C_T	0.00664876	2.14446	0.0332086	0.999502	FALSE
IGHV3.30.3	DPB1.C.33048602.A_T	-0.380888	-2.14417	0.0332325	0.999502	FALSE
IGHV2.26	C.T.31237862.C_T	-0.0252434	-2.14408	0.0332397	0.999502	FALSE
IGHV2.26	C.C.31238943.T_T	-0.0252434	-2.14408	0.0332397	0.999502	FALSE
IGHV2.26	C.G.31239016.A_T	-0.0252434	-2.14408	0.0332397	0.999502	FALSE
IGHV2.26	C.C.31239543.T_T	-0.0252434	-2.14408	0.0332397	0.999502	FALSE
IGHV3.21	B.T.31324664.G_T	0.302523	2.14323	0.0333089	0.999502	FALSE
IGHV3.21	B.A.31324666.T_T	0.302523	2.14323	0.0333089	0.999502	FALSE
IGHV1.f	DPB1.G.33048606.C_T	0.0108553	2.14266	0.0333551	0.999502	FALSE
IGHV4.61	DQB1.G.32632628.C_T	0.0402229	2.1424	0.0333765	0.999502	FALSE
IGHV1.24	B.G.31324864.G_A	-0.0380249	-2.14225	0.0333884	0.999502	FALSE
IGHV4.28	B.G.31324547.C_A	0.00543381	2.14201	0.0334076	0.999502	FALSE
IGHV4.28	B.T.31324549.C_A	0.00543381	2.14201	0.0334076	0.999502	FALSE
IGHV4.30.2	C.C.31238068.T_T	0.0389024	2.142	0.0334091	0.999502	FALSE
IGHV4.30.2	C.G.31239101.C_T	0.0389024	2.142	0.0334091	0.999502	FALSE
IGHV4.30.2	C.G.31239602.A_T	0.0389024	2.142	0.0334091	0.999502	FALSE
IGHV4.30.2	C.T.31239621.A_T	0.0389024	2.142	0.0334091	0.999502	FALSE
IGHV4.30.2	C.C.31239630.T_T	0.0389024	2.142	0.0334091	0.999502	FALSE
IGHV3.20	DQB1.C.32632694.C_T	-0.08059	-2.14144	0.0334548	0.999502	FALSE
IGHV2.26	C.C.31238868.T_T	-0.0250719	-2.14141	0.0334569	0.999502	FALSE
IGHV3.43	DQA1.T.32609813.C_A	-0.270814	-2.14093	0.0334961	0.999502	FALSE
IGHV3.43	DQA1.G.32609873.C_A	-0.270814	-2.14093	0.0334961	0.999502	FALSE
IGHV3.43	DQA1.A.32610535.C_A	-0.270814	-2.14093	0.0334961	0.999502	FALSE
IGHV6.1	B.C.31324531.C_T	0.107462	2.13982	0.0335866	0.999502	FALSE
IGHV1.69	DQA1.C.32605257.A_T	-0.124617	-2.13967	0.0335989	0.999502	FALSE
IGHV1.69	DQA1.G.32609278.C_T	-0.124617	-2.13967	0.0335989	0.999502	FALSE
IGHV1.69	DQA1.C.32609279.T_T	-0.124617	-2.13967	0.0335989	0.999502	FALSE
IGHV1.69	DQA1.C.32609286.T_T	-0.124617	-2.13967	0.0335989	0.999502	FALSE
IGHV1.45	DQA1.G.32609195.A_T	0.0563082	2.13951	0.0336127	0.999502	FALSE
IGHV1.45	DQA1.T.32609874.G_T	0.0563082	2.13951	0.0336127	0.999502	FALSE
IGHV3.NL1	DPB1.C.33048602.A_T	-0.361079	-2.13671	0.0338424	0.999502	FALSE
IGHV4.30.2	C.G.31239050.T_T	0.0316862	2.13616	0.0338877	0.999502	FALSE
IGHV3.30.3	DQA1.G.32605284.A_T	0.541467	2.13579	0.0339185	0.999502	FALSE
IGHV3.30.3	DQA1.A.32605309.G_T	0.541467	2.13579	0.0339185	0.999502	FALSE
IGHV3.21	B.G.31324100.T_A	0.328851	2.1357	0.0339263	0.999502	FALSE
IGHV1.18	DRB1.T.32548632.A_T	-0.190451	-2.13505	0.0339797	0.999502	FALSE
IGHV1.18	DRB1.G.32551948.A_T	-0.190451	-2.13505	0.0339797	0.999502	FALSE
IGHV4.b	DQA1.C.32605257.A_T	0.0121946	2.13417	0.0340523	0.999502	FALSE
IGHV4.b	DQA1.G.32609278.C_T	0.0121946	2.13417	0.0340523	0.999502	FALSE
IGHV4.b	DQA1.C.32609279.T_T	0.0121946	2.13417	0.0340523	0.999502	FALSE
IGHV4.b	DQA1.C.32609286.T_T	0.0121946	2.13417	0.0340523	0.999502	FALSE
IGHV3.23	B.A.31322888.G_A	0.502406	2.13286	0.0341614	0.999502	FALSE
IGHV4.b	DRB1.G.32552123.A_T	-0.0150819	-2.13285	0.0341623	0.999502	FALSE
IGHV4.b	DRB1.T.32552132.C_T	-0.0150819	-2.13285	0.0341623	0.999502	FALSE
IGHV4.34	DPB1.C.33048602.A_T	0.0611	2.13165	0.0342623	0.999502	FALSE
IGHV1.24	DQB1.C.32629170.G_T	0.0426404	2.13026	0.0343777	0.999502	FALSE
IGHV1.24	DQB1.C.32632724.T_T	0.0426404	2.13026	0.0343777	0.999502	FALSE
IGHV1.24	DQB1.G.32634331.A_T	0.0426404	2.13026	0.0343777	0.999502	FALSE
IGHV4.39	DPA1.C.33037611.T_A	0.214532	2.13014	0.0343877	0.999502	FALSE
IGHV1.18	A.A.29910717.A_A	-0.105053	-2.12943	0.0344476	0.999502	FALSE
IGHV3.21	B.G.31324025.A_T	-0.356372	-2.12933	0.0344557	0.999502	FALSE
IGHV3.20	DRB1.C.32549481.T_A	0.0802359	2.12874	0.0345057	0.999502	FALSE
IGHV4.28	DQB1.T.32629137.G_A	-0.00529463	-2.12826	0.0345459	0.999502	FALSE
IGHV4.28	DQB1.C.32629141.T_A	-0.00529463	-2.12826	0.0345459	0.999502	FALSE
IGHV4.28	DQB1.C.32629935.G_A	-0.00529463	-2.12826	0.0345459	0.999502	FALSE
IGHV4.28	DQB1.T.32632578.G_A	-0.00529463	-2.12826	0.0345459	0.999502	FALSE
IGHV4.28	DQB1.T.32632581.G_A	-0.00529463	-2.12826	0.0345459	0.999502	FALSE
IGHV4.28	DQB1.A.32632589.G_A	-0.00529463	-2.12826	0.0345459	0.999502	FALSE
IGHV4.28	DQB1.C.32632592.G_A	-0.00529463	-2.12826	0.0345459	0.999502	FALSE
IGHV4.28	DQB1.C.32632593.T_A	-0.00529463	-2.12826	0.0345459	0.999502	FALSE
IGHV4.28	DQB1.A.32632599.G_A	-0.00529463	-2.12826	0.0345459	0.999502	FALSE
IGHV4.28	DQB1.G.32632601.T_A	-0.00529463	-2.12826	0.0345459	0.999502	FALSE
IGHV4.28	DQB1.C.32632605.A_A	-0.00529463	-2.12826	0.0345459	0.999502	FALSE
IGHV4.28	DQB1.C.32632608.G_A	-0.00529463	-2.12826	0.0345459	0.999502	FALSE
IGHV4.28	DQB1.T.32632700.A_A	-0.00529463	-2.12826	0.0345459	0.999502	FALSE
IGHV4.b	B.T.31324036.A_A	0.0115326	2.12681	0.0346671	0.999502	FALSE
IGHV2.26	B.C.31324595.G_A	0.0168427	2.12651	0.034693	0.999502	FALSE
IGHV3.48	DQA1.T.32605274.C_A	0.300117	2.1261	0.0347271	0.999502	FALSE
IGHV3.48	DQA1.G.32609105.A_A	0.300117	2.1261	0.0347271	0.999502	FALSE
IGHV3.48	DQA1.T.32609126.C_A	0.300117	2.1261	0.0347271	0.999502	FALSE
IGHV3.48	DQA1.C.32609207.T_A	0.300117	2.1261	0.0347271	0.999502	FALSE
IGHV3.48	DQA1.G.32609216.T_A	0.300117	2.1261	0.0347271	0.999502	FALSE
IGHV3.48	DQA1.A.32609222.T_A	0.300117	2.1261	0.0347271	0.999502	FALSE
IGHV3.48	DQA1.G.32609236.A_A	0.300117	2.1261	0.0347271	0.999502	FALSE
IGHV3.48	DQA1.G.32609253.A_A	0.300117	2.1261	0.0347271	0.999502	FALSE
IGHV3.48	DQA1.G.32609254.T_A	0.300117	2.1261	0.0347271	0.999502	FALSE
IGHV3.48	DQA1.G.32609255.T_A	0.300117	2.1261	0.0347271	0.999502	FALSE
IGHV3.48	DQA1.G.32609264.C_A	0.300117	2.1261	0.0347271	0.999502	FALSE
IGHV3.48	DQA1.G.32609271.C_A	0.300117	2.1261	0.0347271	0.999502	FALSE
IGHV3.48	DQA1.G.32609278.G_T	0.300117	2.1261	0.0347271	0.999502	FALSE
IGHV3.48	DQA1.A.32609299.A_T	0.300117	2.1261	0.0347271	0.999502	FALSE
IGHV3.48	DQA1.A.32609312.C_A	0.300117	2.1261	0.0347271	0.999502	FALSE
IGHV3.48	DQA1.C.32610009.C_T	0.300117	2.1261	0.0347271	0.999502	FALSE
IGHV3.48	DQA1.A.32610495.G_A	0.300117	2.1261	0.0347271	0.999502	FALSE
IGHV7.4.1	DQB1.C.32632694.G_T	0.0723442	2.12373	0.0349273	0.999502	FALSE
IGHV7.4.1	DQB1.C.32632744.T_T	0.0723442	2.12373	0.0349273	0.999502	FALSE
IGHV3.d	A.T.29910558.C_T	0.0114414	2.12317	0.0349754	0.999502	FALSE
IGHV2.26	B.A.31324925.G_A	0.0243456	2.12255	0.0350276	0.999502	FALSE
IGHV2.26	B.A.31324931.C_A	0.0243456	2.12255	0.0350276	0.999502	FALSE
IGHV3.21	C.A.31238930.A_A	-0.28663	-2.12017	0.0352301	0.999502	FALSE
IGHV3.72	A.A.29911056.C_T	0.00290167	2.11692	0.035509	0.999502	FALSE
IGHV3.NL1	DQA1.G.32605284.A_T	0.510547	2.11666	0.035531	0.999502	FALSE
IGHV3.NL1	DQA1.A.32605309.G_T	0.510547	2.11666	0.035531	0.999502	FALSE
IGHV1.24	DRB1.G.32552137.G_A	-0.0328685	-2.11646	0.0355482	0.999502	FALSE
IGHV3.23	C.C.31237776.T_T	0.530868	2.11604	0.0355844	0.999502	FALSE
IGHV3.74	C.T.31237862.C_T	0.272733	2.11592	0.0355947	0.999502	FALSE
IGHV3.74	C.C.31238943.T_T	0.272733	2.11592	0.0355947	0.999502	FALSE
IGHV3.74	C.G.31239016.A_T	0.272733	2.11592	0.0355947	0.999502	FALSE
IGHV3.74	C.C.31239543.T_T	0.272733	2.11592	0.0355947	0.999502	FALSE
IGHV4.61	C.C.31238868.T_T	-0.0527886	-2.11485	0.0356873	0.999502	FALSE
IGHV3.NL1	DQA1.T.32609813.C_A	0.351988	2.11439	0.0357266	0.999502	FALSE
IGHV3.NL1	DQA1.G.32609873.C_A	0.351988	2.11439	0.0357266	0.999502	FALSE
IGHV3.NL1	DQA1.A.32610535.C_A	0.351988	2.11439	0.0357266	0.999502	FALSE
IGHV1.69	A.A.29911069.G_T	-0.210039	-2.11326	0.0358251	0.999502	FALSE
IGHV1.f	DQB1.A.32632635.C_T	0.00664007	2.11321	0.0358291	0.999502	FALSE
IGHV1.f	DQB1.T.32632637.G_T	0.00664007	2.11321	0.0358291	0.999502	FALSE
IGHV4.31	DQB1.C.32629931.G_T	-0.0013356	-2.11317	0.0358328	0.999502	FALSE
IGHV4.31	DQB1.T.32632688.C_T	-0.0013356	-2.11317	0.0358328	0.999502	FALSE
IGHV4.31	DQB1.C.32632689.T_T	-0.0013356	-2.11317	0.0358328	0.999502	FALSE
IGHV1.24	B.A.31323296.G_A	-0.0393277	-2.1127	0.0358733	0.999502	FALSE
IGHV4.30.2	DQA1.C.32609173.G_T	0.031007	2.11107	0.0360149	0.999502	FALSE
IGHV4.b	DRB1.A.32552078.T_T	0.0154245	2.10917	0.0361801	0.999502	FALSE
IGHV4.34	A.A.29911056.C_T	0.0719496	2.10835	0.0362516	0.999502	FALSE
IGHV1.3	DQB1.C.32632694.C_T	-0.15227	-2.10753	0.036324	0.999502	FALSE
IGHV1.24	B.A.31324666.C_A	-0.0318763	-2.10659	0.0364067	0.999502	FALSE
IGHV4.30.2	C.G.31239821.T_A	-0.0366988	-2.10652	0.0364125	0.999502	FALSE
IGHV3.74	B.G.31324210.A_T	0.211872	2.10595	0.0364625	0.999502	FALSE
IGHV2.26	B.C.31324201.C_A	0.0200318	2.10306	0.0367174	0.999502	FALSE
IGHV3.21	C.T.31239108.A_T	-0.304086	-2.10175	0.0368333	0.999502	FALSE
IGHV4.30.2	DQB1.G.32632745.A_T	0.0334634	2.10166	0.0368417	0.999502	FALSE
IGHV4.61	C.G.31239101.A_T	0.062407	2.10118	0.0368842	0.999502	FALSE
IGHV3.30.3	DPB1.G.33053609.A_T	0.342126	2.10054	0.036941	0.999502	FALSE
IGHV1.18	DQA1.T.32605288.C_T	0.135375	2.10036	0.036957	0.999502	FALSE
IGHV4.30.2	C.T.31239621.G_T	0.0624486	2.09986	0.037001	0.999502	FALSE
IGHV3.21	B.C.31324024.C_T	-0.333184	-2.09943	0.0370399	0.999502	FALSE
IGHV4.61	B.A.31324539.T_T	0.0440869	2.09882	0.0370938	0.999502	FALSE
IGHV4.30.2	C.T.31237124.C_A	-0.0400436	-2.09649	0.0373026	0.999502	FALSE
IGHV4.30.2	C.C.31237162.G_A	-0.0400436	-2.09649	0.0373026	0.999502	FALSE
IGHV4.30.2	C.T.31237767.C_A	-0.0400436	-2.09649	0.0373026	0.999502	FALSE
IGHV4.30.2	C.G.31237769.A_A	-0.0400436	-2.09649	0.0373026	0.999502	FALSE
IGHV4.30.2	C.G.31237771.A_A	-0.0400436	-2.09649	0.0373026	0.999502	FALSE
IGHV4.30.2	C.T.31237773.C_A	-0.0400436	-2.09649	0.0373026	0.999502	FALSE
IGHV4.30.2	C.G.31237774.C_A	-0.0400436	-2.09649	0.0373026	0.999502	FALSE
IGHV4.30.2	C.A.31237786.T_A	-0.0400436	-2.09649	0.0373026	0.999502	FALSE
IGHV4.30.2	C.A.31237802.G_A	-0.0400436	-2.09649	0.0373026	0.999502	FALSE
IGHV4.30.2	C.T.31237833.C_A	-0.0400436	-2.09649	0.0373026	0.999502	FALSE
IGHV4.30.2	C.C.31239802.G_A	-0.0400436	-2.09649	0.0373026	0.999502	FALSE
IGHV4.30.2	C.C.31239827.T_A	-0.0400436	-2.09649	0.0373026	0.999502	FALSE
IGHV4.61	DQB1.A.32632832.T_A	-0.0434497	-2.09623	0.0373259	0.999502	FALSE
IGHV3.74	DQA1.G.32610445.A_T	0.235495	2.09585	0.0373599	0.999502	FALSE
IGHV3.11	DRB1.G.32551951.C_T	-0.474579	-2.09546	0.037395	0.999502	FALSE
IGHV2.70	B.C.31324024.C_T	-0.0486762	-2.09492	0.0374432	0.999502	FALSE
IGHV2.5	B.A.31323945.C_A	0.0348081	2.09311	0.0376068	0.999502	FALSE
IGHV2.5	B.T.31323958.G_A	0.0348081	2.09311	0.0376068	0.999502	FALSE
IGHV3.21	B.A.31324711.A_A	0.329886	2.09045	0.0378474	0.999502	FALSE
IGHV3.21	A.C.29910371.T_T	0.45124	2.09009	0.0378803	0.999502	FALSE
IGHV3.21	A.C.29911149.T_T	0.45124	2.09009	0.0378803	0.999502	FALSE
IGHV3.21	A.G.29912326.A_T	0.45124	2.09009	0.0378803	0.999502	FALSE
IGHV3.21	A.A.29912345.T_T	0.45124	2.09009	0.0378803	0.999502	FALSE
IGHV3.21	A.T.29912373.G_T	0.45124	2.09009	0.0378803	0.999502	FALSE
IGHV4.4	B.A.31324666.A_T	0.0931862	2.08531	0.0383168	0.999502	FALSE
IGHV4.28	DQB1.A.32629161.G_A	-0.0054941	-2.08443	0.0383976	0.999502	FALSE
IGHV4.28	DQB1.C.32629193.T_A	-0.0054941	-2.08443	0.0383976	0.999502	FALSE
IGHV4.28	DQB1.A.32629802.G_A	-0.0054941	-2.08443	0.0383976	0.999502	FALSE
IGHV4.28	DQB1.A.32629904.G_A	-0.0054941	-2.08443	0.0383976	0.999502	FALSE
IGHV4.28	DQB1.G.32634300.C_A	-0.0054941	-2.08443	0.0383976	0.999502	FALSE
IGHV4.28	DQB1.A.32634306.A_T	-0.0054941	-2.08443	0.0383976	0.999502	FALSE
IGHV4.28	DQB1.G.32634331.G_T	-0.0054941	-2.08443	0.0383976	0.999502	FALSE
IGHV4.28	DQB1.T.32634350.C_A	-0.0054941	-2.08443	0.0383976	0.999502	FALSE
IGHV1.24	B.T.31324602.T_T	-0.032952	-2.08427	0.0384121	0.999502	FALSE
IGHV3.49	DQB1.G.32632745.A_T	0.00591699	2.08303	0.0385267	0.999502	FALSE
IGHV1.45	A.C.29910750.T_T	0.049973	2.08247	0.0385783	0.999502	FALSE
IGHV1.45	A.G.29912149.C_T	0.049973	2.08247	0.0385783	0.999502	FALSE
IGHV3.15	DRB1.A.32551995.A_T	-0.012641	-2.08034	0.0387748	0.999502	FALSE
IGHV4.31	A.T.29911240.T_T	0.00100485	2.08032	0.0387769	0.999502	FALSE
IGHV3.33	DQA1.A.32609147.T_T	-0.873935	-2.07801	0.038991	0.999502	FALSE
IGHV3.48	DPB1.T.33048538.C_A	0.280357	2.07632	0.0391495	0.999502	FALSE
IGHV3.20	DRB1.G.32552091.G_A	0.0795498	2.07602	0.0391774	0.999502	FALSE
IGHV3.23	B.G.31324086.C_A	0.490046	2.07471	0.0392997	0.999502	FALSE
IGHV1.24	DRB1.A.32549589.C_T	-0.0338016	-2.07415	0.0393526	0.999502	FALSE
IGHV1.24	DRB1.T.32549607.C_T	-0.0338016	-2.07415	0.0393526	0.999502	FALSE
IGHV3.20	DRB1.T.32551970.G_T	-0.086728	-2.07353	0.0394108	0.999502	FALSE
IGHV1.58	C.A.31239577.C_A	-0.0193775	-2.07329	0.0394329	0.999502	FALSE
IGHV4.31	B.G.31324547.C_A	-0.00099663	-2.07284	0.0394753	0.999502	FALSE
IGHV4.31	B.T.31324549.C_A	-0.00099663	-2.07284	0.0394753	0.999502	FALSE
IGHV4.59	DQA1.G.32610445.A_T	0.089873	2.07136	0.0396152	0.999502	FALSE
IGHV2.70	A.C.29911154.A_T	-0.0444878	-2.06906	0.0398322	0.999502	FALSE
IGHV2.5	C.C.31239518.T_T	0.0317069	2.06881	0.0398565	0.999502	FALSE
IGHV1.18	C.G.31238931.A_T	0.178832	2.06664	0.0400631	0.999502	FALSE
IGHV1.24	B.T.31324144.G_T	0.0329523	2.06604	0.04012	0.999502	FALSE
IGHV3.30	DQA1.A.32610461.G_A	-1.34168	-2.06545	0.0401764	0.999502	FALSE
IGHV1.18	DQB1.C.32632659.T_T	-0.115016	-2.06358	0.0403557	0.999502	FALSE
IGHV1.18	DQB1.T.32632660.G_T	-0.115016	-2.06358	0.0403557	0.999502	FALSE
IGHV3.7	B.A.31324666.C_A	0.192625	2.0629	0.04042	0.999502	FALSE
IGHV5.51	DRB1.C.32551962.T_T	0.0780016	2.06248	0.0404609	0.999502	FALSE
IGHV3.43	DRB1.A.32551995.G_A	-0.266221	-2.05962	0.0407368	0.999502	FALSE
IGHV4.b	C.A.31238930.C_T	0.011559	2.05946	0.0407524	0.999502	FALSE
IGHV3.20	DQB1.C.32632627.T_T	-0.0956223	-2.05861	0.0408346	0.999502	FALSE
IGHV3.15	DQB1.G.32632714.C_A	-0.0204409	-2.05805	0.0408886	0.999502	FALSE
IGHV3.20	DRB1.A.32552144.C_A	0.077355	2.05794	0.0408995	0.999502	FALSE
IGHV4.30.4	DRB1.G.32552138.G_T	0.00349938	2.0573	0.0409612	0.999502	FALSE
IGHV3.53	C.T.31238851.C_A	0.201312	2.05549	0.0411376	0.999502	FALSE
IGHV3.53	C.G.31239101.G_T	0.201312	2.05549	0.0411376	0.999502	FALSE
IGHV4.b	C.A.31238930.A_A	0.0115644	2.05533	0.041153	0.999502	FALSE
IGHV3.11	A.A.29911228.A_T	-0.447369	-2.05504	0.041181	0.999502	FALSE
IGHV1.69	C.A.31238930.A_A	-0.117839	-2.0546	0.0412244	0.999502	FALSE
IGHV2.5	C.G.31239114.G_A	-0.033038	-2.05423	0.0412602	0.999502	FALSE
IGHV4.30.4	B.C.31324516.A_A	0.00298015	2.05376	0.0413068	0.999502	FALSE
IGHV1.f	B.C.31324077.G_T	0.0060277	2.05351	0.0413306	0.999502	FALSE
IGHV1.3	DQB1.C.32629210.T_T	-0.219774	-2.05148	0.0415299	0.999502	FALSE
IGHV1.3	DQB1.C.32632642.T_T	-0.219774	-2.05148	0.0415299	0.999502	FALSE
IGHV1.3	DQB1.A.32632749.C_T	-0.219774	-2.05148	0.0415299	0.999502	FALSE
IGHV1.3	DQB1.G.32632801.A_T	-0.219774	-2.05148	0.0415299	0.999502	FALSE
IGHV1.3	DQB1.A.32632833.G_T	-0.219774	-2.05148	0.0415299	0.999502	FALSE
IGHV1.3	DQB1.A.32634282.G_T	-0.219774	-2.05148	0.0415299	0.999502	FALSE
IGHV1.3	DQB1.C.32634339.G_T	-0.219774	-2.05148	0.0415299	0.999502	FALSE
IGHV3.21	B.G.31324643.C_T	0.289009	2.05085	0.0415923	0.999502	FALSE
IGHV3.48	DPB1.C.33048602.A_T	0.315543	2.05076	0.0416008	0.999502	FALSE
IGHV1.18	A.A.29910717.G_T	-0.103658	-2.04875	0.0417988	0.999502	FALSE
IGHV5.51	DPA1.C.33037557.T_T	0.149622	2.04789	0.0418838	0.999502	FALSE
IGHV1.2	B.G.31324547.C_A	0.112655	2.04668	0.0420045	0.999502	FALSE
IGHV1.2	B.T.31324549.C_A	0.112655	2.04668	0.0420045	0.999502	FALSE
IGHV1.3	DQB1.G.32632717.A_T	-0.148588	-2.04626	0.0420459	0.999502	FALSE
IGHV4.30.2	B.G.31324528.T_A	0.0342849	2.04533	0.0421384	0.999502	FALSE
IGHV3.15	DRB1.T.32549611.T_T	-0.0124511	-2.04501	0.0421702	0.999502	FALSE
IGHV4.30.4	B.T.31324509.A_T	0.00401993	2.04479	0.0421919	0.999502	FALSE
IGHV4.30.4	B.G.31324530.C_T	0.00401993	2.04479	0.0421919	0.999502	FALSE
IGHV4.30.4	B.C.31324531.G_T	0.00401993	2.04479	0.0421919	0.999502	FALSE
IGHV4.30.4	B.G.31324538.C_T	0.00401993	2.04479	0.0421919	0.999502	FALSE
IGHV4.b	B.C.31324516.A_A	0.0125186	2.0444	0.0422311	0.999502	FALSE
IGHV3.7	A.C.29911901.G_T	-0.201179	-2.04385	0.0422856	0.999502	FALSE
IGHV4.b	C.T.31237858.C_T	0.0112794	2.04347	0.0423241	0.999502	FALSE
IGHV3.49	B.C.31324151.C_T	0.00584776	2.04305	0.0423657	0.999502	FALSE
IGHV4.39	DPA1.T.33036999.C_A	0.211128	2.04261	0.0424096	0.999502	FALSE
IGHV4.39	DPA1.G.33037560.A_A	0.211128	2.04261	0.0424096	0.999502	FALSE
IGHV4.39	DPA1.A.33037579.T_A	0.211128	2.04261	0.0424096	0.999502	FALSE
IGHV4.39	DPA1.T.33037580.G_A	0.211128	2.04261	0.0424096	0.999502	FALSE
IGHV4.39	DPA1.C.33037626.G_A	0.211128	2.04261	0.0424096	0.999502	FALSE
IGHV1.3	A.G.29911190.A_A	0.14755	2.04207	0.0424635	0.999502	FALSE
IGHV4.b	DRB1.A.32552078.A_A	0.0141177	2.04063	0.0426079	0.999502	FALSE
IGHV4.b	DRB1.T.32552080.C_T	0.0141177	2.04063	0.0426079	0.999502	FALSE
IGHV4.b	DRB1.C.32552131.A_T	0.0141177	2.04063	0.0426079	0.999502	FALSE
IGHV3.43	DQB1.A.32632781.A_T	0.24372	2.04001	0.0426707	0.999502	FALSE
IGHV3.43	DQB1.G.32632782.G_T	0.24372	2.04001	0.0426707	0.999502	FALSE
IGHV4.31	DQB1.C.32632627.T_T	-0.00118487	-2.03975	0.0426965	0.999502	FALSE
IGHV3.15	C.G.31239050.T_T	-0.00941897	-2.03957	0.0427147	0.999502	FALSE
IGHV1.f	B.G.31324208.T_T	0.00692738	2.03824	0.0428485	0.999502	FALSE
IGHV3.15	DQB1.A.32634306.T_A	-0.0103188	-2.03814	0.0428594	0.999502	FALSE
IGHV3.20	DRB1.T.32551999.C_T	-0.11704	-2.03767	0.0429061	0.999502	FALSE
IGHV3.20	DRB1.C.32552000.T_T	-0.11704	-2.03767	0.0429061	0.999502	FALSE
IGHV2.70	DPB1.A.33048661.G_T	-0.0766141	-2.03699	0.0429754	0.999502	FALSE
IGHV3.23	B.G.31324200.C_A	0.731394	2.03574	0.0431018	0.999502	FALSE
IGHV3.15	DPA1.C.33037611.T_A	0.00982834	2.03551	0.0431253	0.999502	FALSE
IGHV4.31	DQB1.C.32632627.C_A	-0.00106469	-2.03495	0.0431823	0.999502	FALSE
IGHV3.21	B.T.31324144.G_T	-0.292096	-2.0336	0.0433198	0.999502	FALSE
IGHV4.30.4	DRB1.C.32557478.A_A	0.00351328	2.03319	0.0433616	0.999502	FALSE
IGHV4.30.4	DRB1.T.32557483.C_A	0.00351328	2.03319	0.0433616	0.999502	FALSE
IGHV3.21	B.C.31324151.C_T	-0.291675	-2.03159	0.0435252	0.999502	FALSE
IGHV1.24	B.C.31324525.T_A	0.0333551	2.03131	0.043553	0.999502	FALSE
IGHV1.24	B.C.31324531.T_A	0.0333551	2.03131	0.043553	0.999502	FALSE
IGHV3.21	C.G.31239050.G_T	0.287658	2.0308	0.043606	0.999502	FALSE
IGHV3.43	DQB1.G.32632646.T_T	0.346424	2.03046	0.0436399	0.999502	FALSE
IGHV3.43	DQB1.C.32632795.C_A	0.346424	2.03046	0.0436399	0.999502	FALSE
IGHV3.23	C.C.31239622.A_A	0.503168	2.02976	0.0437123	0.999502	FALSE
IGHV4.30.2	DQB1.T.32632688.T_A	0.0336079	2.02931	0.0437588	0.999502	FALSE
IGHV3.15	DRB1.T.32549401.C_A	-0.0125073	-2.02867	0.043824	0.999502	FALSE
IGHV3.15	DRB1.T.32549475.C_A	-0.0125073	-2.02867	0.043824	0.999502	FALSE
IGHV3.15	DRB1.A.32549501.C_A	-0.0125073	-2.02867	0.043824	0.999502	FALSE
IGHV3.15	DRB1.T.32549596.C_A	-0.0125073	-2.02867	0.043824	0.999502	FALSE
IGHV1.24	B.T.31324003.A_T	0.0302277	2.02843	0.0438486	0.999502	FALSE
IGHV1.24	B.C.31324004.G_T	0.0302277	2.02843	0.0438486	0.999502	FALSE
IGHV3.48	DQA1.A.32610461.G_A	0.346818	2.02771	0.043923	0.999502	FALSE
IGHV1.18	C.T.31237124.C_A	-0.121883	-2.02714	0.0439822	0.999502	FALSE
IGHV1.18	C.C.31237162.G_A	-0.121883	-2.02714	0.0439822	0.999502	FALSE
IGHV1.18	C.T.31237767.C_A	-0.121883	-2.02714	0.0439822	0.999502	FALSE
IGHV1.18	C.G.31237769.A_A	-0.121883	-2.02714	0.0439822	0.999502	FALSE
IGHV1.18	C.G.31237771.A_A	-0.121883	-2.02714	0.0439822	0.999502	FALSE
IGHV1.18	C.T.31237773.C_A	-0.121883	-2.02714	0.0439822	0.999502	FALSE
IGHV1.18	C.G.31237774.C_A	-0.121883	-2.02714	0.0439822	0.999502	FALSE
IGHV1.18	C.A.31237786.T_A	-0.121883	-2.02714	0.0439822	0.999502	FALSE
IGHV1.18	C.A.31237802.G_A	-0.121883	-2.02714	0.0439822	0.999502	FALSE
IGHV1.18	C.T.31237833.C_A	-0.121883	-2.02714	0.0439822	0.999502	FALSE
IGHV1.18	C.C.31239802.G_A	-0.121883	-2.02714	0.0439822	0.999502	FALSE
IGHV1.18	C.C.31239827.T_A	-0.121883	-2.02714	0.0439822	0.999502	FALSE
IGHV3.d	DQB1.C.32632624.T_T	-0.0227281	-2.02712	0.0439842	0.999502	FALSE
IGHV3.d	DQB1.C.32632627.G_T	-0.0227281	-2.02712	0.0439842	0.999502	FALSE
IGHV3.d	DQB1.C.32632649.T_T	-0.0227281	-2.02712	0.0439842	0.999502	FALSE
IGHV3.d	DQB1.G.32632672.A_T	-0.0227281	-2.02712	0.0439842	0.999502	FALSE
IGHV3.d	DQB1.G.32632691.A_T	-0.0227281	-2.02712	0.0439842	0.999502	FALSE
IGHV3.d	DQB1.C.32632795.G_T	-0.0227281	-2.02712	0.0439842	0.999502	FALSE
IGHV2.26	C.T.31238009.C_A	-0.0159219	-2.02708	0.0439883	0.999502	FALSE
IGHV4.34	B.A.31323296.G_A	-0.0639337	-2.02498	0.0442049	0.999502	FALSE
IGHV3.7	A.T.29911198.C_T	-0.208029	-2.0244	0.0442657	0.999502	FALSE
IGHV3.7	A.G.29911207.A_T	-0.208029	-2.0244	0.0442657	0.999502	FALSE
IGHV3.7	A.G.29911909.A_T	-0.208029	-2.0244	0.0442657	0.999502	FALSE
IGHV3.7	A.G.29911945.A_T	-0.208029	-2.0244	0.0442657	0.999502	FALSE
IGHV3.7	A.C.29912147.T_T	-0.208029	-2.0244	0.0442657	0.999502	FALSE
IGHV3.21	C.A.31238930.C_T	-0.273165	-2.02348	0.0443608	0.999502	FALSE
IGHV3.49	DQB1.A.32632770.A_A	0.00617377	2.0234	0.0443694	0.999502	FALSE
IGHV3.23	C.G.31239050.A_T	0.508584	2.02285	0.0444265	0.999502	FALSE
IGHV4.30.4	DRB1.T.32549611.A_A	0.00346068	2.02221	0.0444934	0.999502	FALSE
IGHV1.24	B.A.31323945.C_A	-0.0377396	-2.02128	0.04459	0.999502	FALSE
IGHV1.24	B.T.31323958.G_A	-0.0377396	-2.02128	0.04459	0.999502	FALSE
IGHV3.72	A.G.29910402.A_T	0.00280016	2.02072	0.0446493	0.999502	FALSE
IGHV3.72	A.C.29910725.G_T	0.00280016	2.02072	0.0446493	0.999502	FALSE
IGHV3.72	A.A.29911069.T_T	0.00280016	2.02072	0.0446493	0.999502	FALSE
IGHV3.72	A.C.29911951.T_T	0.00280016	2.02072	0.0446493	0.999502	FALSE
IGHV3.72	A.G.29911957.A_T	0.00280016	2.02072	0.0446493	0.999502	FALSE
IGHV3.72	A.G.29912086.A_T	0.00280016	2.02072	0.0446493	0.999502	FALSE
IGHV3.72	A.G.29912098.A_T	0.00280016	2.02072	0.0446493	0.999502	FALSE
IGHV3.72	A.G.29912281.A_T	0.00280016	2.02072	0.0446493	0.999502	FALSE
IGHV3.72	A.A.29912297.G_T	0.00280016	2.02072	0.0446493	0.999502	FALSE
IGHV3.72	A.G.29912386.C_T	0.00280016	2.02072	0.0446493	0.999502	FALSE
IGHV4.b	DRB1.C.32549481.T_A	0.0118213	2.02049	0.0446731	0.999502	FALSE
IGHV3.43	C.G.31238909.G_A	-0.262498	-2.02013	0.0447106	0.999502	FALSE
IGHV3.43	C.T.31238910.T_A	-0.262498	-2.02013	0.0447106	0.999502	FALSE
IGHV1.24	B.C.31324051.A_T	-0.0393896	-2.01922	0.0448063	0.999502	FALSE
IGHV1.24	B.T.31324064.A_T	-0.0393896	-2.01922	0.0448063	0.999502	FALSE
IGHV1.24	B.A.31322888.G_A	-0.0341496	-2.01911	0.0448175	0.999502	FALSE
IGHV4.30.2	B.A.31324539.T_T	0.0392718	2.01766	0.0449701	0.999502	FALSE
IGHV1.f	B.C.31323953.G_A	-0.00705795	-2.01605	0.0451389	0.999502	FALSE
IGHV1.f	B.G.31323960.C_A	-0.00705795	-2.01605	0.0451389	0.999502	FALSE
IGHV3.43	C.T.31239108.A_T	0.245922	2.01328	0.045432	0.999502	FALSE
IGHV1.45	B.C.31324176.G_T	0.0489772	2.01311	0.0454503	0.999502	FALSE
IGHV3.20	DRB1.A.32552060.A_A	0.0799021	2.0123	0.0455365	0.999502	FALSE
IGHV4.30.2	C.C.31239057.T_T	-0.0396395	-2.01091	0.0456848	0.999502	FALSE
IGHV3.33	DRB1.C.32551959.G_T	-0.703439	-2.0106	0.0457178	0.999502	FALSE
IGHV3.33	DRB1.G.32551961.C_T	-0.703439	-2.0106	0.0457178	0.999502	FALSE
IGHV3.66	DQB1.C.32629931.G_T	0.129845	2.00881	0.0459088	0.999502	FALSE
IGHV3.66	DQB1.T.32632688.C_T	0.129845	2.00881	0.0459088	0.999502	FALSE
IGHV3.66	DQB1.C.32632689.T_T	0.129845	2.00881	0.0459088	0.999502	FALSE
IGHV4.30.2	B.C.31323953.G_A	-0.0370943	-2.00817	0.0459774	0.999502	FALSE
IGHV4.30.2	B.G.31323960.C_A	-0.0370943	-2.00817	0.0459774	0.999502	FALSE
IGHV4.28	B.G.31324864.A_T	-0.0101185	-2.00797	0.045999	0.999502	FALSE
IGHV1.69	C.A.31238930.C_T	-0.114931	-2.00781	0.0460154	0.999502	FALSE
IGHV3.13	DPA1.C.33037611.T_A	0.0935323	2.0076	0.0460379	0.999502	FALSE
IGHV4.61	C.T.31237862.C_T	-0.0504433	-2.00742	0.0460581	0.999502	FALSE
IGHV4.61	C.C.31238943.T_T	-0.0504433	-2.00742	0.0460581	0.999502	FALSE
IGHV4.61	C.G.31239016.A_T	-0.0504433	-2.00742	0.0460581	0.999502	FALSE
IGHV4.61	C.C.31239543.T_T	-0.0504433	-2.00742	0.0460581	0.999502	FALSE
IGHV3.21	B.T.31324599.G_T	-0.278326	-2.00691	0.0461126	0.999502	FALSE
IGHV3.21	B.T.31324602.A_T	-0.278326	-2.00691	0.0461126	0.999502	FALSE
IGHV3.53	B.A.31323203.G_T	0.28442	2.00546	0.0462682	0.999502	FALSE
IGHV3.53	B.C.31324019.T_T	0.28442	2.00546	0.0462682	0.999502	FALSE
IGHV3.53	B.C.31324562.T_T	0.28442	2.00546	0.0462682	0.999502	FALSE
IGHV3.53	DPA1.T.33036999.C_A	0.162904	2.00459	0.0463625	0.999502	FALSE
IGHV3.53	DPA1.G.33037560.A_A	0.162904	2.00459	0.0463625	0.999502	FALSE
IGHV3.53	DPA1.A.33037579.T_A	0.162904	2.00459	0.0463625	0.999502	FALSE
IGHV3.53	DPA1.T.33037580.G_A	0.162904	2.00459	0.0463625	0.999502	FALSE
IGHV3.53	DPA1.C.33037626.G_A	0.162904	2.00459	0.0463625	0.999502	FALSE
IGHV4.61	B.C.31324024.C_T	0.0384271	2.00353	0.0464766	0.999502	FALSE
IGHV4.30.2	DQB1.A.32632687.G_A	-0.0482618	-2.003	0.0465342	0.999502	FALSE
IGHV1.24	C.C.31239622.A_A	-0.0356112	-2.0025	0.0465886	0.999502	FALSE
IGHV1.24	DQA1.C.32605295.T_T	-0.0302769	-2.00132	0.0467166	0.999502	FALSE
IGHV1.69	B.T.31324536.T_T	-0.13091	-2.00104	0.0467467	0.999502	FALSE
IGHV3.NL1	DPB1.C.33048542.T_A	-0.387991	-2.00066	0.0467884	0.999502	FALSE
IGHV3.NL1	DPB1.C.33048599.A_A	-0.387991	-2.00066	0.0467884	0.999502	FALSE
IGHV4.30.2	DQB1.A.32632587.G_T	0.0353193	1.99973	0.046889	0.999502	FALSE
IGHV4.30.2	DQB1.A.32632598.T_T	0.0353193	1.99973	0.046889	0.999502	FALSE
IGHV1.24	B.C.31322980.T_A	-0.0300281	-1.99923	0.0469438	0.999502	FALSE
IGHV3.74	B.G.31324208.T_T	0.198863	1.99879	0.0469916	0.999502	FALSE
IGHV2.26	B.C.31324891.T_T	-0.0166914	-1.99853	0.0470198	0.999502	FALSE
IGHV3.d	DQB1.C.32632638.A_T	-0.0110389	-1.99764	0.0471181	0.999502	FALSE
IGHV3.d	DQB1.T.32632647.C_T	-0.0110389	-1.99764	0.0471181	0.999502	FALSE
IGHV3.d	DQB1.A.32632781.C_T	-0.0110389	-1.99764	0.0471181	0.999502	FALSE
IGHV3.d	DQB1.G.32632782.C_T	-0.0110389	-1.99764	0.0471181	0.999502	FALSE
IGHV3.d	DQB1.A.32632783.C_T	-0.0110389	-1.99764	0.0471181	0.999502	FALSE
IGHV3.33	C.C.31237776.T_T	-0.788906	-1.99757	0.0471257	0.999502	FALSE
IGHV4.30.2	DQB1.A.32629859.G_A	-0.0397404	-1.99746	0.0471378	0.999502	FALSE
IGHV3.23	C.C.31238868.T_T	0.639974	1.99627	0.0472681	0.999502	FALSE
IGHV3.64	B.C.31324201.C_A	0.160995	1.99592	0.0473061	0.999502	FALSE
IGHV4.59	DRB1.T.32551970.T_T	-0.0684654	-1.99577	0.0473225	0.999502	FALSE
IGHV3.15	DQB1.T.32629137.G_A	-0.00976151	-1.99576	0.0473234	0.999502	FALSE
IGHV3.15	DQB1.C.32629141.T_A	-0.00976151	-1.99576	0.0473234	0.999502	FALSE
IGHV3.15	DQB1.C.32629935.G_A	-0.00976151	-1.99576	0.0473234	0.999502	FALSE
IGHV3.15	DQB1.T.32632578.G_A	-0.00976151	-1.99576	0.0473234	0.999502	FALSE
IGHV3.15	DQB1.T.32632581.G_A	-0.00976151	-1.99576	0.0473234	0.999502	FALSE
IGHV3.15	DQB1.A.32632589.G_A	-0.00976151	-1.99576	0.0473234	0.999502	FALSE
IGHV3.15	DQB1.C.32632592.G_A	-0.00976151	-1.99576	0.0473234	0.999502	FALSE
IGHV3.15	DQB1.C.32632593.T_A	-0.00976151	-1.99576	0.0473234	0.999502	FALSE
IGHV3.15	DQB1.A.32632599.G_A	-0.00976151	-1.99576	0.0473234	0.999502	FALSE
IGHV3.15	DQB1.G.32632601.T_A	-0.00976151	-1.99576	0.0473234	0.999502	FALSE
IGHV3.15	DQB1.C.32632605.A_A	-0.00976151	-1.99576	0.0473234	0.999502	FALSE
IGHV3.15	DQB1.C.32632608.G_A	-0.00976151	-1.99576	0.0473234	0.999502	FALSE
IGHV3.15	DQB1.T.32632700.A_A	-0.00976151	-1.99576	0.0473234	0.999502	FALSE
IGHV2.26	B.A.31324666.A_T	0.0226957	1.9949	0.0474188	0.999502	FALSE
IGHV3.13	B.G.31324200.G_T	-0.178637	-1.99455	0.0474568	0.999502	FALSE
IGHV3.7	B.G.31324154.A_T	-0.298446	-1.99448	0.047465	0.999502	FALSE
IGHV1.3	DQB1.C.32634373.T_T	0.157547	1.99432	0.047482	0.999502	FALSE
IGHV2.26	B.C.31324911.G_T	0.0174021	1.99363	0.0475578	0.999502	FALSE
IGHV3.66	DPB1.A.33048640.G_T	-0.0959635	-1.99358	0.0475634	0.999502	FALSE
IGHV3.66	C.C.31238868.T_T	-0.14131	-1.99246	0.0476878	0.999502	FALSE
IGHV4.61	C.T.31237124.C_A	-0.0411063	-1.99043	0.0479119	0.999502	FALSE
IGHV4.61	C.C.31237162.G_A	-0.0411063	-1.99043	0.0479119	0.999502	FALSE
IGHV4.61	C.T.31237767.C_A	-0.0411063	-1.99043	0.0479119	0.999502	FALSE
IGHV4.61	C.G.31237769.A_A	-0.0411063	-1.99043	0.0479119	0.999502	FALSE
IGHV4.61	C.G.31237771.A_A	-0.0411063	-1.99043	0.0479119	0.999502	FALSE
IGHV4.61	C.T.31237773.C_A	-0.0411063	-1.99043	0.0479119	0.999502	FALSE
IGHV4.61	C.G.31237774.C_A	-0.0411063	-1.99043	0.0479119	0.999502	FALSE
IGHV4.61	C.A.31237786.T_A	-0.0411063	-1.99043	0.0479119	0.999502	FALSE
IGHV4.61	C.A.31237802.G_A	-0.0411063	-1.99043	0.0479119	0.999502	FALSE
IGHV4.61	C.T.31237833.C_A	-0.0411063	-1.99043	0.0479119	0.999502	FALSE
IGHV4.61	C.C.31239802.G_A	-0.0411063	-1.99043	0.0479119	0.999502	FALSE
IGHV4.61	C.C.31239827.T_A	-0.0411063	-1.99043	0.0479119	0.999502	FALSE
IGHV1.18	DQB1.G.32632601.G_T	-0.102171	-1.99006	0.047953	0.999502	FALSE
IGHV4.61	C.G.31238155.A_A	-0.0332604	-1.99004	0.0479554	0.999502	FALSE
IGHV3.13	DQA1.C.32605257.A_T	0.0918239	1.98998	0.047962	0.999502	FALSE
IGHV3.13	DQA1.G.32609278.C_T	0.0918239	1.98998	0.047962	0.999502	FALSE
IGHV3.13	DQA1.C.32609279.T_T	0.0918239	1.98998	0.047962	0.999502	FALSE
IGHV3.13	DQA1.C.32609286.T_T	0.0918239	1.98998	0.047962	0.999502	FALSE
IGHV3.48	DQA1.T.32609106.C_T	-0.293385	-1.98946	0.04802	0.999502	FALSE
IGHV3.48	DQA1.C.32609181.T_T	-0.293385	-1.98946	0.04802	0.999502	FALSE
IGHV3.48	DQA1.G.32609213.A_T	-0.293385	-1.98946	0.04802	0.999502	FALSE
IGHV3.48	DQA1.G.32609221.C_T	-0.293385	-1.98946	0.04802	0.999502	FALSE
IGHV3.48	DQA1.A.32609227.C_T	-0.293385	-1.98946	0.04802	0.999502	FALSE
IGHV3.48	DQA1.A.32609231.G_T	-0.293385	-1.98946	0.04802	0.999502	FALSE
IGHV3.48	DQA1.A.32609855.C_T	-0.293385	-1.98946	0.04802	0.999502	FALSE
IGHV3.48	DQA1.C.32610008.T_T	-0.293385	-1.98946	0.04802	0.999502	FALSE
IGHV3.48	DQA1.C.32610403.A_T	-0.293385	-1.98946	0.04802	0.999502	FALSE
IGHV3.48	DQA1.C.32610478.G_T	-0.293385	-1.98946	0.04802	0.999502	FALSE
IGHV3.48	DQA1.T.32610481.C_T	-0.293385	-1.98946	0.04802	0.999502	FALSE
IGHV3.48	DQA1.C.32610487.G_T	-0.293385	-1.98946	0.04802	0.999502	FALSE
IGHV3.72	A.T.29910759.A_T	0.00274767	1.98899	0.0480721	0.999502	FALSE
IGHV3.72	A.G.29910767.C_T	0.00274767	1.98899	0.0480721	0.999502	FALSE
IGHV3.72	A.C.29910771.T_T	0.00274767	1.98899	0.0480721	0.999502	FALSE
IGHV3.72	A.C.29910773.G_T	0.00274767	1.98899	0.0480721	0.999502	FALSE
IGHV3.72	A.T.29910774.C_T	0.00274767	1.98899	0.0480721	0.999502	FALSE
IGHV3.72	A.G.29910777.T_T	0.00274767	1.98899	0.0480721	0.999502	FALSE
IGHV3.72	A.G.29910779.C_T	0.00274767	1.98899	0.0480721	0.999502	FALSE
IGHV3.74	DRB1.G.32551948.G_A	-0.174383	-1.98828	0.0481518	0.999502	FALSE
IGHV2.70	B.G.31324547.C_A	0.0417463	1.98736	0.0482545	0.999502	FALSE
IGHV2.70	B.T.31324549.C_A	0.0417463	1.98736	0.0482545	0.999502	FALSE
IGHV3.43	DPB1.T.33048538.C_A	0.224387	1.98723	0.0482681	0.999502	FALSE
IGHV4.61	B.C.31324024.A_A	0.03704	1.98684	0.0483117	0.999502	FALSE
IGHV2.26	B.T.31324003.A_T	-0.0151049	-1.98672	0.0483259	0.999502	FALSE
IGHV2.26	B.C.31324004.G_T	-0.0151049	-1.98672	0.0483259	0.999502	FALSE
IGHV3.48	DRB1.G.32552085.T_T	-0.609593	-1.98656	0.0483429	0.999502	FALSE
IGHV1.f	B.C.31324489.G_T	0.00622308	1.98651	0.0483488	0.999502	FALSE
IGHV1.f	B.C.31324491.A_T	0.00622308	1.98651	0.0483488	0.999502	FALSE
IGHV1.f	B.T.31324497.T_A	0.00622308	1.98651	0.0483488	0.999502	FALSE
IGHV1.24	A.G.29911190.A_A	0.0309712	1.98538	0.0484749	0.999502	FALSE
IGHV1.f	DRB1.T.32551970.G_T	0.00656292	1.98469	0.0485527	0.999502	FALSE
IGHV3.20	DRB1.T.32551970.A_T	0.077103	1.98374	0.0486592	0.999502	FALSE
IGHV3.20	DQB1.C.32632694.G_T	0.0776598	1.98281	0.0487639	0.999502	FALSE
IGHV3.20	DQB1.C.32632744.T_T	0.0776598	1.98281	0.0487639	0.999502	FALSE
IGHV4.28	DQB1.C.32632624.T_T	0.0107552	1.98263	0.048785	0.999502	FALSE
IGHV4.28	DQB1.C.32632627.G_T	0.0107552	1.98263	0.048785	0.999502	FALSE
IGHV4.28	DQB1.C.32632649.T_T	0.0107552	1.98263	0.048785	0.999502	FALSE
IGHV4.28	DQB1.G.32632672.A_T	0.0107552	1.98263	0.048785	0.999502	FALSE
IGHV4.28	DQB1.G.32632691.A_T	0.0107552	1.98263	0.048785	0.999502	FALSE
IGHV4.28	DQB1.C.32632795.G_T	0.0107552	1.98263	0.048785	0.999502	FALSE
IGHV3.NL1	DPB1.G.33048663.A_T	-0.361084	-1.98241	0.0488092	0.999502	FALSE
IGHV1.24	DQB1.C.32629809.T_T	0.0318486	1.98211	0.0488433	0.999502	FALSE
IGHV1.24	DQB1.A.32632781.T_T	0.0318486	1.98211	0.0488433	0.999502	FALSE
IGHV1.24	DQB1.G.32632782.A_T	0.0318486	1.98211	0.0488433	0.999502	FALSE
IGHV1.24	DQB1.C.32632820.G_T	0.0318486	1.98211	0.0488433	0.999502	FALSE
IGHV3.53	B.T.31324536.C_T	0.263137	1.98155	0.0489066	0.999502	FALSE
IGHV3.64	DRB1.G.32552059.G_T	-0.16022	-1.981	0.0489687	0.999502	FALSE
IGHV4.34	DQB1.T.32632688.T_A	0.0552002	1.97843	0.0492593	0.999502	FALSE
IGHV5.51	DPB1.T.33048600.G_A	0.0701114	1.97547	0.0495965	0.999502	FALSE
IGHV3.23	B.G.31324528.T_A	-0.45899	-1.97489	0.0496639	0.999502	FALSE
IGHV2.70	A.A.29911056.G_T	-0.0432172	-1.97418	0.0497446	0.999502	FALSE
IGHV3.21	DQB1.A.32632635.C_T	-0.293036	-1.97317	0.0498606	0.999502	FALSE
IGHV3.21	DQB1.T.32632637.G_T	-0.293036	-1.97317	0.0498606	0.999502	FALSE
IGHV3.NL1	C.A.31239776.C_T	0.335348	1.97305	0.0498744	0.999502	FALSE
IGHV1.24	DQA1.C.32609130.T_T	-0.0338346	-1.97243	0.0499453	0.999502	FALSE
IGHV1.24	DQA1.C.32609142.G_T	-0.0338346	-1.97243	0.0499453	0.999502	FALSE
IGHV1.24	DQA1.C.32609150.G_T	-0.0338346	-1.97243	0.0499453	0.999502	FALSE
IGHV1.24	DQA1.G.32609239.A_T	-0.0338346	-1.97243	0.0499453	0.999502	FALSE
IGHV1.24	DQA1.T.32609241.A_T	-0.0338346	-1.97243	0.0499453	0.999502	FALSE
IGHV1.24	DQA1.A.32609299.G_T	-0.0338346	-1.97243	0.0499453	0.999502	FALSE
IGHV1.24	DQA1.G.32610401.A_T	-0.0338346	-1.97243	0.0499453	0.999502	FALSE
IGHV1.24	B.C.31322911.T_A	-0.0298906	-1.97195	0.0500013	0.999502	FALSE
IGHV7.4.1	DRB1.C.32551949.G_T	-0.0782118	-1.97148	0.0500553	0.999502	FALSE
IGHV4.30.2	C.G.31237991.T_A	-0.03778	-1.97002	0.0502233	0.999502	FALSE
IGHV4.30.2	C.T.31238010.G_A	-0.03778	-1.97002	0.0502233	0.999502	FALSE
IGHV4.30.2	C.T.31238029.C_A	-0.03778	-1.97002	0.0502233	0.999502	FALSE
IGHV4.30.2	C.G.31238053.C_A	-0.03778	-1.97002	0.0502233	0.999502	FALSE
IGHV4.30.2	C.G.31238135.A_A	-0.03778	-1.97002	0.0502233	0.999502	FALSE
IGHV4.30.2	C.C.31238138.T_A	-0.03778	-1.97002	0.0502233	0.999502	FALSE
IGHV4.30.2	C.G.31238230.C_A	-0.03778	-1.97002	0.0502233	0.999502	FALSE
IGHV4.30.2	C.G.31238234.A_A	-0.03778	-1.97002	0.0502233	0.999502	FALSE
IGHV4.30.2	C.G.31238259.T_A	-0.03778	-1.97002	0.0502233	0.999502	FALSE
IGHV4.30.2	C.A.31238957.C_A	-0.03778	-1.97002	0.0502233	0.999502	FALSE
IGHV2.26	C.G.31238942.T_A	-0.0164437	-1.96963	0.0502682	0.999502	FALSE
IGHV1.45	B.G.31324200.C_A	0.0468592	1.96952	0.0502809	0.999502	FALSE
IGHV3.15	DQB1.C.32629227.T_T	0.0166974	1.96856	0.0503926	0.999502	FALSE
IGHV3.15	DQB1.G.32632645.T_T	0.0166974	1.96856	0.0503926	0.999502	FALSE
IGHV3.15	DQB1.C.32632694.A_T	0.0166974	1.96856	0.0503926	0.999502	FALSE
IGHV3.15	DQB1.G.32632703.A_T	0.0166974	1.96856	0.0503926	0.999502	FALSE
IGHV3.15	DQB1.T.32632718.A_T	0.0166974	1.96856	0.0503926	0.999502	FALSE
IGHV3.15	DQB1.A.32632721.T_T	0.0166974	1.96856	0.0503926	0.999502	FALSE
IGHV3.15	DQB1.T.32632748.A_T	0.0166974	1.96856	0.0503926	0.999502	FALSE
IGHV3.15	DQB1.A.32632749.T_T	0.0166974	1.96856	0.0503926	0.999502	FALSE
IGHV3.15	DQB1.C.32632753.T_T	0.0166974	1.96856	0.0503926	0.999502	FALSE
IGHV3.15	DQB1.T.32632769.C_T	0.0166974	1.96856	0.0503926	0.999502	FALSE
IGHV3.15	DQB1.A.32632770.T_T	0.0166974	1.96856	0.0503926	0.999502	FALSE
IGHV3.15	DQB1.G.32632775.C_T	0.0166974	1.96856	0.0503926	0.999502	FALSE
IGHV3.15	DQB1.C.32632795.T_T	0.0166974	1.96856	0.0503926	0.999502	FALSE
IGHV3.15	DQB1.C.32634318.A_T	0.0166974	1.96856	0.0503926	0.999502	FALSE
IGHV1.3	B.T.31324144.G_T	0.145648	1.96852	0.050397	0.999502	FALSE
IGHV3.21	A.G.29910719.G_A	0.4025	1.96487	0.0508212	0.999502	FALSE
IGHV1.18	DQB1.G.32629146.A_T	0.0978845	1.96453	0.0508607	0.999502	FALSE
IGHV1.18	DQB1.C.32629764.T_T	0.0978845	1.96453	0.0508607	0.999502	FALSE
IGHV1.18	DQB1.C.32629891.T_T	0.0978845	1.96453	0.0508607	0.999502	FALSE
IGHV1.18	DQB1.C.32629955.T_T	0.0978845	1.96453	0.0508607	0.999502	FALSE
IGHV3.21	C.T.31238851.C_A	0.33754	1.96444	0.0508708	0.999502	FALSE
IGHV3.21	C.G.31239101.G_T	0.33754	1.96444	0.0508708	0.999502	FALSE
IGHV1.46	DRB1.G.32551948.G_A	-0.0437215	-1.96431	0.0508864	0.999502	FALSE
IGHV1.45	DRB1.T.32548632.A_T	0.0511594	1.96416	0.0509045	0.999502	FALSE
IGHV1.45	DRB1.G.32551948.A_T	0.0511594	1.96416	0.0509045	0.999502	FALSE
IGHV3.66	B.C.31324128.T_T	0.204568	1.96393	0.0509313	0.999502	FALSE
IGHV3.48	DPA1.T.33036435.G_A	0.279761	1.96337	0.0509958	0.999502	FALSE
IGHV3.48	DPA1.G.33036505.C_A	0.279761	1.96337	0.0509958	0.999502	FALSE
IGHV3.48	DPA1.A.33036853.C_A	0.279761	1.96337	0.0509958	0.999502	FALSE
IGHV3.48	DPA1.C.33036950.T_A	0.279761	1.96337	0.0509958	0.999502	FALSE
IGHV3.48	DPA1.A.33036951.G_A	0.279761	1.96337	0.0509958	0.999502	FALSE
IGHV3.48	DPA1.G.33036959.A_A	0.279761	1.96337	0.0509958	0.999502	FALSE
IGHV3.48	DPA1.C.33036971.T_A	0.279761	1.96337	0.0509958	0.999502	FALSE
IGHV3.48	DPA1.G.33037419.A_A	0.279761	1.96337	0.0509958	0.999502	FALSE
IGHV3.48	DPA1.T.33037424.C_A	0.279761	1.96337	0.0509958	0.999502	FALSE
IGHV3.48	DPA1.T.33037522.C_A	0.279761	1.96337	0.0509958	0.999502	FALSE
IGHV4.28	B.T.31324003.G_T	0.00618745	1.96256	0.0510908	0.999502	FALSE
IGHV4.28	B.C.31324004.T_T	0.00618745	1.96256	0.0510908	0.999502	FALSE
IGHV3.15	DRB1.C.32551958.T_A	-0.0113777	-1.96234	0.051117	0.999502	FALSE
IGHV7.4.1	DRB1.C.32551962.T_T	0.0658412	1.96192	0.0511663	0.999502	FALSE
IGHV4.b	B.T.31324599.G_T	0.011319	1.96151	0.0512145	0.999502	FALSE
IGHV4.b	B.T.31324602.A_T	0.011319	1.96151	0.0512145	0.999502	FALSE
IGHV3.49	A.G.29910719.G_A	0.00801147	1.96141	0.0512254	0.999502	FALSE
IGHV2.26	B.T.31324536.C_T	0.0258466	1.95979	0.0514166	0.999502	FALSE
IGHV4.b	DRB1.A.32552081.A_A	0.011202	1.95813	0.0516122	0.999502	FALSE
IGHV2.5	B.A.31323296.G_A	0.0325339	1.95779	0.0516526	0.999502	FALSE
IGHV3.21	DQA1.T.32609813.C_A	-0.294023	-1.95702	0.0517434	0.999502	FALSE
IGHV3.21	DQA1.G.32609873.C_A	-0.294023	-1.95702	0.0517434	0.999502	FALSE
IGHV3.21	DQA1.A.32610535.C_A	-0.294023	-1.95702	0.0517434	0.999502	FALSE
IGHV3.21	A.C.29910716.G_T	-0.286507	-1.95688	0.0517605	0.999502	FALSE
IGHV3.21	A.T.29910730.A_T	-0.286507	-1.95688	0.0517605	0.999502	FALSE
IGHV3.21	A.A.29911056.A_A	-0.286507	-1.95688	0.0517605	0.999502	FALSE
IGHV3.21	A.G.29911115.C_T	-0.286507	-1.95688	0.0517605	0.999502	FALSE
IGHV3.21	A.G.29911119.T_T	-0.286507	-1.95688	0.0517605	0.999502	FALSE
IGHV4.39	DPB1.T.33048538.C_A	0.190167	1.95645	0.0518117	0.999502	FALSE
IGHV3.15	DQB1.G.32632601.G_T	-0.00993381	-1.95626	0.0518339	0.999502	FALSE
IGHV1.2	B.C.31324176.G_T	-0.178303	-1.95593	0.0518735	0.999502	FALSE
IGHV3.30.3	C.A.31239776.C_T	0.349503	1.9557	0.0518999	0.999502	FALSE
IGHV3.33	DRB1.G.32552085.G_A	-0.833571	-1.95505	0.0519776	0.999502	FALSE
IGHV2.5	C.G.31239114.T_T	-0.0319266	-1.95495	0.05199	0.999502	FALSE
IGHV3.23	B.G.31324892.C_A	0.452971	1.95463	0.052027	0.999502	FALSE
IGHV2.70	C.G.31239101.T_A	-0.0388746	-1.95426	0.052071	0.999502	FALSE
IGHV2.5	B.C.31324176.G_T	0.0459244	1.95308	0.0522119	0.999502	FALSE
IGHV4.30.2	B.T.31324036.A_A	0.0285136	1.95306	0.0522148	0.999502	FALSE
IGHV3.74	B.G.31324154.A_T	0.264548	1.95292	0.0522312	0.999502	FALSE
IGHV1.18	DRB1.G.32551948.T_T	0.0992242	1.9521	0.052329	0.999502	FALSE
IGHV1.45	A.G.29910719.A_T	0.0431439	1.95183	0.0523622	0.999502	FALSE
IGHV1.45	A.G.29910721.C_T	0.0431439	1.95183	0.0523622	0.999502	FALSE
IGHV1.f	B.T.31324602.G_T	0.00779377	1.95159	0.0523901	0.999502	FALSE
IGHV3.23	C.T.31237862.C_T	0.629135	1.95063	0.0525048	0.999502	FALSE
IGHV3.23	C.C.31238943.T_T	0.629135	1.95063	0.0525048	0.999502	FALSE
IGHV3.23	C.G.31239016.A_T	0.629135	1.95063	0.0525048	0.999502	FALSE
IGHV3.23	C.C.31239543.T_T	0.629135	1.95063	0.0525048	0.999502	FALSE
IGHV3.74	C.C.31238868.T_T	0.250435	1.95061	0.0525077	0.999502	FALSE
IGHV1.69	A.T.29911239.C_A	-0.114722	-1.95041	0.0525319	0.999502	FALSE
IGHV3.43	DPB1.C.33048457.G_T	0.257596	1.94913	0.0526857	0.999502	FALSE
IGHV3.43	DPB1.T.33048459.G_T	0.257596	1.94913	0.0526857	0.999502	FALSE
IGHV3.43	DPB1.T.33048461.A_T	0.257596	1.94913	0.0526857	0.999502	FALSE
IGHV3.43	DPB1.G.33048466.T_T	0.257596	1.94913	0.0526857	0.999502	FALSE
IGHV3.43	DPB1.G.33048467.T_T	0.257596	1.94913	0.0526857	0.999502	FALSE
IGHV3.NL1	DQA1.G.32609195.A_T	-0.556287	-1.94843	0.0527694	0.999502	FALSE
IGHV3.NL1	DQA1.T.32609874.G_T	-0.556287	-1.94843	0.0527694	0.999502	FALSE
IGHV3.66	DPB1.A.33048661.G_T	0.171623	1.94803	0.0528178	0.999502	FALSE
IGHV3.7	A.A.29911056.G_T	-0.199613	-1.94794	0.0528287	0.999502	FALSE
IGHV3.15	DQA1.A.32609147.T_T	0.0117105	1.94781	0.0528438	0.999502	FALSE
IGHV4.4	B.C.31324201.C_A	0.07305	1.94772	0.0528548	0.999502	FALSE
IGHV3.21	DQB1.C.32632650.T_A	-0.286967	-1.94739	0.0528952	0.999502	FALSE
IGHV3.53	DQA1.C.32609094.T_T	-0.156248	-1.94678	0.0529685	0.999502	FALSE
IGHV3.33	B.A.31323203.G_T	1.17824	1.94514	0.0531667	0.999502	FALSE
IGHV3.33	B.C.31324019.T_T	1.17824	1.94514	0.0531667	0.999502	FALSE
IGHV3.33	B.C.31324562.T_T	1.17824	1.94514	0.0531667	0.999502	FALSE
IGHV1.2	A.A.29911225.G_T	-0.15217	-1.94479	0.0532098	0.999502	FALSE
IGHV1.2	B.C.31324184.G_T	-0.117246	-1.94468	0.0532226	0.999502	FALSE
IGHV3.43	C.T.31239621.G_T	0.437034	1.94449	0.0532459	0.999502	FALSE
IGHV2.70	B.G.31324025.G_A	-0.0466734	-1.94251	0.0534869	0.999502	FALSE
IGHV3.15	DQB1.A.32629847.G_A	-0.0164541	-1.94202	0.0535459	0.999502	FALSE
IGHV3.15	DQB1.A.32634302.G_A	-0.0164541	-1.94202	0.0535459	0.999502	FALSE
IGHV3.33	C.T.31239108.A_T	-0.685307	-1.94195	0.0535546	0.999502	FALSE
IGHV7.4.1	B.A.31323203.G_T	-0.112841	-1.94172	0.0535825	0.999502	FALSE
IGHV7.4.1	B.C.31324019.T_T	-0.112841	-1.94172	0.0535825	0.999502	FALSE
IGHV7.4.1	B.C.31324562.T_T	-0.112841	-1.94172	0.0535825	0.999502	FALSE
IGHV3.21	A.C.29910750.T_T	0.455004	1.94074	0.0537021	0.999502	FALSE
IGHV3.21	A.G.29912149.C_T	0.455004	1.94074	0.0537021	0.999502	FALSE
IGHV3.23	B.A.31324666.A_T	0.60382	1.94017	0.0537727	0.999502	FALSE
IGHV4.4	B.T.31324144.G_T	-0.0620706	-1.93858	0.053967	0.999502	FALSE
IGHV2.70	DPB1.A.33048628.C_T	-0.0755407	-1.93847	0.0539799	0.999502	FALSE
IGHV3.d	DQB1.C.32632650.T_A	-0.010457	-1.93787	0.0540548	0.999502	FALSE
IGHV1.24	DRB1.G.32549357.A_T	-0.0338608	-1.93686	0.0541781	0.999502	FALSE
IGHV1.69	A.A.29911912.G_T	-0.114817	-1.9362	0.0542597	0.999502	FALSE
IGHV1.69	A.C.29911921.T_T	-0.114817	-1.9362	0.0542597	0.999502	FALSE
IGHV1.69	A.C.29911928.G_T	-0.114817	-1.9362	0.0542597	0.999502	FALSE
IGHV1.69	A.C.29911930.T_T	-0.114817	-1.9362	0.0542597	0.999502	FALSE
IGHV1.69	A.A.29911931.G_T	-0.114817	-1.9362	0.0542597	0.999502	FALSE
IGHV1.69	A.G.29911970.A_T	-0.114817	-1.9362	0.0542597	0.999502	FALSE
IGHV1.69	A.G.29912108.C_T	-0.114817	-1.9362	0.0542597	0.999502	FALSE
IGHV1.69	A.C.29912333.T_T	-0.114817	-1.9362	0.0542597	0.999502	FALSE
IGHV4.b	C.G.31239821.T_A	-0.0125649	-1.93515	0.0543893	0.999502	FALSE
IGHV4.39	DPA1.T.33036435.G_A	0.198289	1.93492	0.0544178	0.999502	FALSE
IGHV4.39	DPA1.G.33036505.C_A	0.198289	1.93492	0.0544178	0.999502	FALSE
IGHV4.39	DPA1.A.33036853.C_A	0.198289	1.93492	0.0544178	0.999502	FALSE
IGHV4.39	DPA1.C.33036950.T_A	0.198289	1.93492	0.0544178	0.999502	FALSE
IGHV4.39	DPA1.A.33036951.G_A	0.198289	1.93492	0.0544178	0.999502	FALSE
IGHV4.39	DPA1.G.33036959.A_A	0.198289	1.93492	0.0544178	0.999502	FALSE
IGHV4.39	DPA1.C.33036971.T_A	0.198289	1.93492	0.0544178	0.999502	FALSE
IGHV4.39	DPA1.G.33037419.A_A	0.198289	1.93492	0.0544178	0.999502	FALSE
IGHV4.39	DPA1.T.33037424.C_A	0.198289	1.93492	0.0544178	0.999502	FALSE
IGHV4.39	DPA1.T.33037522.C_A	0.198289	1.93492	0.0544178	0.999502	FALSE
IGHV3.49	B.C.31324176.G_T	0.00916235	1.93452	0.0544668	0.999502	FALSE
IGHV3.43	DQB1.C.32632694.C_T	-0.229193	-1.9326	0.0547046	0.999502	FALSE
IGHV1.24	B.G.31324643.C_T	-0.0302861	-1.93256	0.0547104	0.999502	FALSE
IGHV3.15	DQB1.C.32632650.T_A	-0.0099008	-1.93219	0.0547564	0.999502	FALSE
IGHV4.28	DRB1.G.32551998.A_T	-0.00513491	-1.93163	0.0548256	0.999502	FALSE
IGHV1.f	B.A.31323945.C_A	-0.00688476	-1.93144	0.0548489	0.999502	FALSE
IGHV1.f	B.T.31323958.G_A	-0.00688476	-1.93144	0.0548489	0.999502	FALSE
IGHV4.30.2	C.G.31239050.A_T	-0.0350745	-1.93118	0.0548816	0.999502	FALSE
IGHV7.4.1	DQB1.G.32629146.A_T	0.0639149	1.93007	0.0550195	0.999502	FALSE
IGHV7.4.1	DQB1.C.32629764.T_T	0.0639149	1.93007	0.0550195	0.999502	FALSE
IGHV7.4.1	DQB1.C.32629891.T_T	0.0639149	1.93007	0.0550195	0.999502	FALSE
IGHV7.4.1	DQB1.C.32629955.T_T	0.0639149	1.93007	0.0550195	0.999502	FALSE
IGHV3.48	DQB1.C.32632694.C_T	0.273744	1.92847	0.055219	0.999502	FALSE
IGHV1.69	B.G.31324528.G_T	-0.12803	-1.9284	0.0552287	0.999502	FALSE
IGHV3.NL1	DPA1.C.33037611.T_A	-0.297416	-1.92769	0.055317	0.999502	FALSE
IGHV5.a	DPA1.T.33036435.G_A	0.00093744	1.92737	0.055358	0.999502	FALSE
IGHV5.a	DPA1.G.33036505.C_A	0.00093744	1.92737	0.055358	0.999502	FALSE
IGHV5.a	DPA1.A.33036853.C_A	0.00093744	1.92737	0.055358	0.999502	FALSE
IGHV5.a	DPA1.C.33036950.T_A	0.00093744	1.92737	0.055358	0.999502	FALSE
IGHV5.a	DPA1.A.33036951.G_A	0.00093744	1.92737	0.055358	0.999502	FALSE
IGHV5.a	DPA1.G.33036959.A_A	0.00093744	1.92737	0.055358	0.999502	FALSE
IGHV5.a	DPA1.C.33036971.T_A	0.00093744	1.92737	0.055358	0.999502	FALSE
IGHV5.a	DPA1.G.33037419.A_A	0.00093744	1.92737	0.055358	0.999502	FALSE
IGHV5.a	DPA1.T.33037424.C_A	0.00093744	1.92737	0.055358	0.999502	FALSE
IGHV5.a	DPA1.T.33037522.C_A	0.00093744	1.92737	0.055358	0.999502	FALSE
IGHV4.30.2	C.T.31238851.C_A	-0.0370171	-1.92653	0.0554623	0.999502	FALSE
IGHV4.30.2	C.G.31239101.G_T	-0.0370171	-1.92653	0.0554623	0.999502	FALSE
IGHV3.15	DRB1.A.32552081.G_T	0.0118209	1.92646	0.0554718	0.999502	FALSE
IGHV2.5	DQA1.T.32609097.C_T	0.0380785	1.92612	0.055514	0.999502	FALSE
IGHV2.5	DQA1.G.32609277.C_T	0.0380785	1.92612	0.055514	0.999502	FALSE
IGHV2.5	DQA1.T.32609297.G_T	0.0380785	1.92612	0.055514	0.999502	FALSE
IGHV2.5	DQA1.C.32609298.T_T	0.0380785	1.92612	0.055514	0.999502	FALSE
IGHV2.5	DQA1.C.32609806.T_T	0.0380785	1.92612	0.055514	0.999502	FALSE
IGHV2.5	DQA1.T.32609952.C_T	0.0380785	1.92612	0.055514	0.999502	FALSE
IGHV2.5	DQA1.T.32609969.G_T	0.0380785	1.92612	0.055514	0.999502	FALSE
IGHV2.5	DQA1.T.32609974.G_T	0.0380785	1.92612	0.055514	0.999502	FALSE
IGHV2.5	DQA1.C.32610009.A_T	0.0380785	1.92612	0.055514	0.999502	FALSE
IGHV3.49	A.G.29912087.T_T	0.00749774	1.92574	0.0555626	0.999502	FALSE
IGHV3.49	A.A.29912348.G_T	0.00749774	1.92574	0.0555626	0.999502	FALSE
IGHV3.49	A.G.29913037.A_T	0.00749774	1.92574	0.0555626	0.999502	FALSE
IGHV4.34	DPB1.T.33048600.G_A	0.0488269	1.9253	0.0556175	0.999502	FALSE
IGHV3.d	A.G.29910719.G_A	0.0144462	1.92527	0.0556212	0.999502	FALSE
IGHV3.23	B.A.31324925.G_A	0.604911	1.92513	0.0556389	0.999502	FALSE
IGHV3.23	B.A.31324931.C_A	0.604911	1.92513	0.0556389	0.999502	FALSE
IGHV3.11	B.G.31324210.A_T	-0.314494	-1.92483	0.0556763	0.999502	FALSE
IGHV3.13	A.A.29911064.G_A	-0.0956675	-1.92372	0.0558161	0.999502	FALSE
IGHV3.13	A.T.29912280.C_A	-0.0956675	-1.92372	0.0558161	0.999502	FALSE
IGHV3.13	A.C.29912368.T_A	-0.0956675	-1.92372	0.0558161	0.999502	FALSE
IGHV3.13	A.T.29912852.C_A	-0.0956675	-1.92372	0.0558161	0.999502	FALSE
IGHV3.13	A.A.29912856.T_A	-0.0956675	-1.92372	0.0558161	0.999502	FALSE
IGHV4.4	B.C.31324151.C_T	-0.0615672	-1.92349	0.0558451	0.999502	FALSE
IGHV3.15	DRB1.C.32552130.A_A	-0.0118633	-1.92317	0.055886	0.999502	FALSE
IGHV3.15	DRB1.T.32552132.T_T	-0.0118633	-1.92317	0.055886	0.999502	FALSE
IGHV4.61	DPA1.T.33036435.G_A	0.0327747	1.92261	0.055957	0.999502	FALSE
IGHV4.61	DPA1.G.33036505.C_A	0.0327747	1.92261	0.055957	0.999502	FALSE
IGHV4.61	DPA1.A.33036853.C_A	0.0327747	1.92261	0.055957	0.999502	FALSE
IGHV4.61	DPA1.C.33036950.T_A	0.0327747	1.92261	0.055957	0.999502	FALSE
IGHV4.61	DPA1.A.33036951.G_A	0.0327747	1.92261	0.055957	0.999502	FALSE
IGHV4.61	DPA1.G.33036959.A_A	0.0327747	1.92261	0.055957	0.999502	FALSE
IGHV4.61	DPA1.C.33036971.T_A	0.0327747	1.92261	0.055957	0.999502	FALSE
IGHV4.61	DPA1.G.33037419.A_A	0.0327747	1.92261	0.055957	0.999502	FALSE
IGHV4.61	DPA1.T.33037424.C_A	0.0327747	1.92261	0.055957	0.999502	FALSE
IGHV4.61	DPA1.T.33037522.C_A	0.0327747	1.92261	0.055957	0.999502	FALSE
IGHV3.23	B.G.31324864.A_T	0.847892	1.92215	0.0560148	0.999502	FALSE
IGHV4.61	DRB1.C.32552131.C_T	-0.0321538	-1.92067	0.0562031	0.999502	FALSE
IGHV3.23	C.T.31239378.G_A	0.447567	1.92064	0.0562062	0.999502	FALSE
IGHV4.61	B.T.31324536.T_T	0.0358102	1.92058	0.0562138	0.999502	FALSE
IGHV3.43	DPA1.C.33037611.T_A	0.225147	1.91981	0.0563114	0.999502	FALSE
IGHV5.51	DPB1.T.33048538.C_A	0.067733	1.91867	0.0564574	0.999502	FALSE
IGHV5.51	B.C.31324586.T_A	-0.0801037	-1.91853	0.0564744	0.999502	FALSE
IGHV4.61	DQB1.A.32629847.G_A	-0.0564416	-1.91788	0.0565584	0.999502	FALSE
IGHV4.61	DQB1.A.32634302.G_A	-0.0564416	-1.91788	0.0565584	0.999502	FALSE
IGHV3.53	C.G.31237991.T_A	0.187747	1.91728	0.0566346	0.999502	FALSE
IGHV3.53	C.T.31238010.G_A	0.187747	1.91728	0.0566346	0.999502	FALSE
IGHV3.53	C.T.31238029.C_A	0.187747	1.91728	0.0566346	0.999502	FALSE
IGHV3.53	C.G.31238053.C_A	0.187747	1.91728	0.0566346	0.999502	FALSE
IGHV3.53	C.G.31238135.A_A	0.187747	1.91728	0.0566346	0.999502	FALSE
IGHV3.53	C.C.31238138.T_A	0.187747	1.91728	0.0566346	0.999502	FALSE
IGHV3.53	C.G.31238230.C_A	0.187747	1.91728	0.0566346	0.999502	FALSE
IGHV3.53	C.G.31238234.A_A	0.187747	1.91728	0.0566346	0.999502	FALSE
IGHV3.53	C.G.31238259.T_A	0.187747	1.91728	0.0566346	0.999502	FALSE
IGHV3.53	C.A.31238957.C_A	0.187747	1.91728	0.0566346	0.999502	FALSE
IGHV7.4.1	DQB1.G.32632745.A_T	-0.0638702	-1.9158	0.0568245	0.999502	FALSE
IGHV3.23	C.G.31239010.A_T	-0.449177	-1.91509	0.0569153	0.999502	FALSE
IGHV1.18	DRB1.T.32551970.G_T	-0.10514	-1.91453	0.056987	0.999502	FALSE
IGHV3.13	A.T.29910558.A_T	-0.0916738	-1.91429	0.0570174	0.999502	FALSE
IGHV3.13	A.A.29910562.C_T	-0.0916738	-1.91429	0.0570174	0.999502	FALSE
IGHV1.3	B.T.31324536.C_T	-0.229478	-1.91388	0.0570703	0.999502	FALSE
IGHV3.74	C.G.31239407.T_T	-0.244366	-1.91365	0.0570998	0.999502	FALSE
IGHV3.74	C.C.31239417.T_T	-0.244366	-1.91365	0.0570998	0.999502	FALSE
IGHV3.66	DQB1.C.32632650.T_A	0.0965512	1.91164	0.0573589	0.999502	FALSE
IGHV3.9	A.A.29911228.A_T	-1.04767	-1.91093	0.0574508	0.999502	FALSE
IGHV4.30.4	DRB1.C.32552143.T_A	0.00311967	1.91072	0.0574776	0.999502	FALSE
IGHV4.30.4	DRB1.A.32552144.A_T	0.00311967	1.91072	0.0574776	0.999502	FALSE
IGHV1.24	DQA1.T.32609097.C_T	0.0423785	1.91038	0.0575217	0.999502	FALSE
IGHV1.24	DQA1.G.32609277.C_T	0.0423785	1.91038	0.0575217	0.999502	FALSE
IGHV1.24	DQA1.T.32609297.G_T	0.0423785	1.91038	0.0575217	0.999502	FALSE
IGHV1.24	DQA1.C.32609298.T_T	0.0423785	1.91038	0.0575217	0.999502	FALSE
IGHV1.24	DQA1.C.32609806.T_T	0.0423785	1.91038	0.0575217	0.999502	FALSE
IGHV1.24	DQA1.T.32609952.C_T	0.0423785	1.91038	0.0575217	0.999502	FALSE
IGHV1.24	DQA1.T.32609969.G_T	0.0423785	1.91038	0.0575217	0.999502	FALSE
IGHV1.24	DQA1.T.32609974.G_T	0.0423785	1.91038	0.0575217	0.999502	FALSE
IGHV1.24	DQA1.C.32610009.A_T	0.0423785	1.91038	0.0575217	0.999502	FALSE
IGHV4.28	DQA1.T.32609169.C_T	0.00463251	1.90992	0.057581	0.999502	FALSE
IGHV4.28	DQA1.C.32610009.G_T	0.00463251	1.90992	0.057581	0.999502	FALSE
IGHV4.30.2	C.C.31239518.T_T	-0.0330863	-1.90905	0.0576944	0.999502	FALSE
IGHV1.24	DRB1.T.32551960.C_T	-0.0331522	-1.90869	0.057741	0.999502	FALSE
IGHV3.53	DPA1.T.33036435.G_A	0.153745	1.90842	0.0577763	0.999502	FALSE
IGHV3.53	DPA1.G.33036505.C_A	0.153745	1.90842	0.0577763	0.999502	FALSE
IGHV3.53	DPA1.A.33036853.C_A	0.153745	1.90842	0.0577763	0.999502	FALSE
IGHV3.53	DPA1.C.33036950.T_A	0.153745	1.90842	0.0577763	0.999502	FALSE
IGHV3.53	DPA1.A.33036951.G_A	0.153745	1.90842	0.0577763	0.999502	FALSE
IGHV3.53	DPA1.G.33036959.A_A	0.153745	1.90842	0.0577763	0.999502	FALSE
IGHV3.53	DPA1.C.33036971.T_A	0.153745	1.90842	0.0577763	0.999502	FALSE
IGHV3.53	DPA1.G.33037419.A_A	0.153745	1.90842	0.0577763	0.999502	FALSE
IGHV3.53	DPA1.T.33037424.C_A	0.153745	1.90842	0.0577763	0.999502	FALSE
IGHV3.53	DPA1.T.33037522.C_A	0.153745	1.90842	0.0577763	0.999502	FALSE
IGHV4.30.2	DRB1.G.32552123.A_T	-0.0363494	-1.90831	0.0577908	0.999502	FALSE
IGHV4.30.2	DRB1.T.32552132.C_T	-0.0363494	-1.90831	0.0577908	0.999502	FALSE
IGHV4.61	B.G.31324528.G_T	0.0360714	1.90739	0.0579096	0.999502	FALSE
IGHV4.4	B.T.31324536.C_T	0.0989306	1.90707	0.0579524	0.999502	FALSE
IGHV3.49	B.C.31324151.T_A	0.00541166	1.90415	0.0583335	0.999502	FALSE
IGHV1.18	C.C.31238147.G_T	0.108724	1.90394	0.0583613	0.999502	FALSE
IGHV3.d	A.C.29910750.T_T	0.0163477	1.90368	0.0583952	0.999502	FALSE
IGHV3.d	A.G.29912149.C_T	0.0163477	1.90368	0.0583952	0.999502	FALSE
IGHV1.24	DQA1.T.32609106.C_T	-0.0308914	-1.90234	0.0585708	0.999502	FALSE
IGHV1.24	DQA1.C.32609181.T_T	-0.0308914	-1.90234	0.0585708	0.999502	FALSE
IGHV1.24	DQA1.G.32609213.A_T	-0.0308914	-1.90234	0.0585708	0.999502	FALSE
IGHV1.24	DQA1.G.32609221.C_T	-0.0308914	-1.90234	0.0585708	0.999502	FALSE
IGHV1.24	DQA1.A.32609227.C_T	-0.0308914	-1.90234	0.0585708	0.999502	FALSE
IGHV1.24	DQA1.A.32609231.G_T	-0.0308914	-1.90234	0.0585708	0.999502	FALSE
IGHV1.24	DQA1.A.32609855.C_T	-0.0308914	-1.90234	0.0585708	0.999502	FALSE
IGHV1.24	DQA1.C.32610008.T_T	-0.0308914	-1.90234	0.0585708	0.999502	FALSE
IGHV1.24	DQA1.C.32610403.A_T	-0.0308914	-1.90234	0.0585708	0.999502	FALSE
IGHV1.24	DQA1.C.32610478.G_T	-0.0308914	-1.90234	0.0585708	0.999502	FALSE
IGHV1.24	DQA1.T.32610481.C_T	-0.0308914	-1.90234	0.0585708	0.999502	FALSE
IGHV1.24	DQA1.C.32610487.G_T	-0.0308914	-1.90234	0.0585708	0.999502	FALSE
IGHV3.33	B.G.31324200.C_A	-1.07578	-1.9019	0.0586282	0.999502	FALSE
IGHV1.69	A.A.29911056.C_T	0.146467	1.90169	0.0586568	0.999502	FALSE
IGHV1.2	A.T.29910558.C_T	-0.107645	-1.9013	0.0587079	0.999502	FALSE
IGHV5.a	C.C.31239518.T_T	0.00101549	1.9011	0.0587333	0.999502	FALSE
IGHV2.26	B.C.31324516.A_A	0.0158732	1.90057	0.0588043	0.999502	FALSE
IGHV5.a	C.T.31239378.G_A	-0.000985266	-1.90051	0.0588116	0.999502	FALSE
IGHV4.b	DQB1.G.32632714.C_A	-0.0226153	-1.90051	0.0588123	0.999502	FALSE
IGHV4.b	DRB1.C.32552131.C_T	-0.0109617	-1.90044	0.0588205	0.999502	FALSE
IGHV3.66	C.T.31237862.C_T	-0.135602	-1.8996	0.0589322	0.999502	FALSE
IGHV3.66	C.C.31238943.T_T	-0.135602	-1.8996	0.0589322	0.999502	FALSE
IGHV3.66	C.G.31239016.A_T	-0.135602	-1.8996	0.0589322	0.999502	FALSE
IGHV3.66	C.C.31239543.T_T	-0.135602	-1.8996	0.0589322	0.999502	FALSE
IGHV5.a	C.A.31239577.C_A	-0.000908813	-1.89931	0.0589702	0.999502	FALSE
IGHV3.15	DRB1.G.32552123.A_T	0.0112526	1.89919	0.0589858	0.999502	FALSE
IGHV3.15	DRB1.T.32552132.C_T	0.0112526	1.89919	0.0589858	0.999502	FALSE
IGHV3.48	C.G.31239407.T_T	-0.394922	-1.89897	0.0590157	0.999502	FALSE
IGHV3.48	C.C.31239417.T_T	-0.394922	-1.89897	0.0590157	0.999502	FALSE
IGHV4.30.2	B.C.31324525.T_A	0.031416	1.89869	0.0590525	0.999502	FALSE
IGHV4.30.2	B.C.31324531.T_A	0.031416	1.89869	0.0590525	0.999502	FALSE
IGHV3.64	B.C.31324911.G_T	0.140311	1.89848	0.0590799	0.999502	FALSE
IGHV2.70	DRB1.A.32551995.C_T	-0.0640259	-1.89745	0.0592162	0.999502	FALSE
IGHV3.64	DQA1.C.32605295.T_T	0.123955	1.89733	0.0592321	0.999502	FALSE
IGHV3.43	B.A.31322888.G_A	-0.243953	-1.89718	0.059252	0.999502	FALSE
IGHV3.21	B.G.31324892.C_A	0.283943	1.89665	0.0593231	0.999502	FALSE
IGHV5.a	A.G.29910402.A_T	0.00119888	1.89659	0.0593305	0.999502	FALSE
IGHV5.a	A.C.29910725.G_T	0.00119888	1.89659	0.0593305	0.999502	FALSE
IGHV5.a	A.A.29911069.T_T	0.00119888	1.89659	0.0593305	0.999502	FALSE
IGHV5.a	A.C.29911951.T_T	0.00119888	1.89659	0.0593305	0.999502	FALSE
IGHV5.a	A.G.29911957.A_T	0.00119888	1.89659	0.0593305	0.999502	FALSE
IGHV5.a	A.G.29912086.A_T	0.00119888	1.89659	0.0593305	0.999502	FALSE
IGHV5.a	A.G.29912098.A_T	0.00119888	1.89659	0.0593305	0.999502	FALSE
IGHV5.a	A.G.29912281.A_T	0.00119888	1.89659	0.0593305	0.999502	FALSE
IGHV5.a	A.A.29912297.G_T	0.00119888	1.89659	0.0593305	0.999502	FALSE
IGHV5.a	A.G.29912386.C_T	0.00119888	1.89659	0.0593305	0.999502	FALSE
IGHV5.51	DRB1.C.32551953.C_A	0.08293	1.89614	0.0593909	0.999502	FALSE
IGHV4.30.2	B.G.31324100.T_A	-0.0327145	-1.89612	0.0593937	0.999502	FALSE
IGHV5.a	A.A.29911069.A_A	0.00105883	1.89355	0.0597351	0.999502	FALSE
IGHV5.51	B.C.31324603.T_A	-0.0802363	-1.89268	0.0598515	0.999502	FALSE
IGHV5.51	B.T.31324604.C_A	-0.0802363	-1.89268	0.0598515	0.999502	FALSE
IGHV3.66	DQB1.C.32632638.A_T	0.0979643	1.8926	0.0598623	0.999502	FALSE
IGHV3.66	DQB1.T.32632647.C_T	0.0979643	1.8926	0.0598623	0.999502	FALSE
IGHV3.66	DQB1.A.32632781.C_T	0.0979643	1.8926	0.0598623	0.999502	FALSE
IGHV3.66	DQB1.G.32632782.C_T	0.0979643	1.8926	0.0598623	0.999502	FALSE
IGHV3.66	DQB1.A.32632783.C_T	0.0979643	1.8926	0.0598623	0.999502	FALSE
IGHV3.72	A.G.29911271.C_T	0.00257298	1.89236	0.0598943	0.999502	FALSE
IGHV3.72	A.T.29911272.G_T	0.00257298	1.89236	0.0598943	0.999502	FALSE
IGHV3.64	B.G.31324864.A_T	0.258327	1.89225	0.0599102	0.999502	FALSE
IGHV3.48	DQB1.C.32632694.G_T	-0.279142	-1.89194	0.0599516	0.999502	FALSE
IGHV3.48	DQB1.C.32632744.T_T	-0.279142	-1.89194	0.0599516	0.999502	FALSE
IGHV3.7	B.T.31324664.G_T	0.183322	1.89085	0.0600978	0.999502	FALSE
IGHV3.7	B.A.31324666.T_T	0.183322	1.89085	0.0600978	0.999502	FALSE
IGHV3.15	A.A.29911228.T_T	0.00949034	1.89045	0.0601505	0.999502	FALSE
IGHV3.48	A.T.29910558.C_T	-0.281448	-1.88983	0.0602346	0.999502	FALSE
IGHV5.a	C.G.31239050.A_T	0.00105779	1.88908	0.0603353	0.999502	FALSE
IGHV1.24	B.T.31324497.A_T	0.0424951	1.88883	0.0603691	0.999502	FALSE
IGHV4.b	DQB1.A.32632687.G_A	-0.0169426	-1.88781	0.0605065	0.999502	FALSE
IGHV5.a	B.G.31324143.T_T	-0.00111072	-1.88713	0.0605982	0.999502	FALSE
IGHV3.30.3	DPB1.G.33048663.A_T	-0.361417	-1.88572	0.0607896	0.999502	FALSE
IGHV4.28	DQB1.C.32634373.T_T	0.00512707	1.88477	0.0609184	0.999502	FALSE
IGHV3.23	C.G.31239821.T_A	0.455891	1.88456	0.0609476	0.999502	FALSE
IGHV1.69	C.T.31237858.C_T	-0.106174	-1.88413	0.0610051	0.999502	FALSE
IGHV1.2	A.G.29911190.A_A	-0.101648	-1.8838	0.0610501	0.999502	FALSE
IGHV3.21	B.G.31324864.A_T	0.536587	1.88334	0.0611128	0.999502	FALSE
IGHV1.24	B.C.31322303.G_A	-0.0291373	-1.88308	0.0611482	0.999502	FALSE
IGHV4.b	DRB1.T.32551990.G_T	0.0110699	1.88307	0.0611503	0.999502	FALSE
IGHV4.b	DRB1.T.32551999.A_T	0.0110699	1.88307	0.0611503	0.999502	FALSE
IGHV4.31	C.G.31239101.A_T	-0.00155677	-1.88288	0.0611763	0.999502	FALSE
IGHV3.15	DPA1.T.33036435.G_A	0.0092457	1.88273	0.061196	0.999502	FALSE
IGHV3.15	DPA1.G.33036505.C_A	0.0092457	1.88273	0.061196	0.999502	FALSE
IGHV3.15	DPA1.A.33036853.C_A	0.0092457	1.88273	0.061196	0.999502	FALSE
IGHV3.15	DPA1.C.33036950.T_A	0.0092457	1.88273	0.061196	0.999502	FALSE
IGHV3.15	DPA1.A.33036951.G_A	0.0092457	1.88273	0.061196	0.999502	FALSE
IGHV3.15	DPA1.G.33036959.A_A	0.0092457	1.88273	0.061196	0.999502	FALSE
IGHV3.15	DPA1.C.33036971.T_A	0.0092457	1.88273	0.061196	0.999502	FALSE
IGHV3.15	DPA1.G.33037419.A_A	0.0092457	1.88273	0.061196	0.999502	FALSE
IGHV3.15	DPA1.T.33037424.C_A	0.0092457	1.88273	0.061196	0.999502	FALSE
IGHV3.15	DPA1.T.33037522.C_A	0.0092457	1.88273	0.061196	0.999502	FALSE
IGHV3.30.3	DPB1.C.33048542.T_A	-0.383993	-1.88131	0.0613893	0.999502	FALSE
IGHV3.30.3	DPB1.C.33048599.A_A	-0.383993	-1.88131	0.0613893	0.999502	FALSE
IGHV1.18	C.C.31237776.T_T	0.107402	1.88128	0.0613938	0.999502	FALSE
IGHV1.18	C.G.31238931.G_A	0.161461	1.88056	0.061492	0.999502	FALSE
IGHV6.1	DQB1.G.32632628.C_T	0.0791161	1.88033	0.0615242	0.999502	FALSE
IGHV2.26	B.T.31324144.A_T	0.0152609	1.87928	0.061668	0.999502	FALSE
IGHV3.53	B.A.31324494.G_T	0.159831	1.876	0.062119	0.999502	FALSE
IGHV3.53	B.G.31324495.C_T	0.159831	1.876	0.062119	0.999502	FALSE
IGHV3.64	DQB1.A.32632635.C_T	0.133612	1.87572	0.0621577	0.999502	FALSE
IGHV3.64	DQB1.T.32632637.G_T	0.133612	1.87572	0.0621577	0.999502	FALSE
IGHV2.5	B.T.31324523.C_T	0.0529027	1.8753	0.0622156	0.999502	FALSE
IGHV2.5	B.T.31324527.G_T	0.0529027	1.8753	0.0622156	0.999502	FALSE
IGHV2.5	B.G.31324528.A_T	0.0529027	1.8753	0.0622156	0.999502	FALSE
IGHV2.5	B.G.31324535.C_T	0.0529027	1.8753	0.0622156	0.999502	FALSE
IGHV2.5	B.A.31324537.T_T	0.0529027	1.8753	0.0622156	0.999502	FALSE
IGHV2.5	B.T.31324542.C_T	0.0529027	1.8753	0.0622156	0.999502	FALSE
IGHV2.5	B.G.31324552.C_T	0.0529027	1.8753	0.0622156	0.999502	FALSE
IGHV3.64	DRB1.G.32551951.C_T	0.202913	1.87512	0.062241	0.999502	FALSE
IGHV4.28	DRB1.A.32551915.G_T	0.00656234	1.8745	0.0623269	0.999502	FALSE
IGHV4.28	DRB1.C.32552057.G_T	0.00656234	1.8745	0.0623269	0.999502	FALSE
IGHV4.28	DRB1.A.32552060.G_T	0.00656234	1.8745	0.0623269	0.999502	FALSE
IGHV4.28	DRB1.G.32552091.T_T	0.00656234	1.8745	0.0623269	0.999502	FALSE
IGHV1.2	DQA1.G.32605266.A_T	-0.191838	-1.87442	0.0623372	0.999502	FALSE
IGHV1.2	DQA1.C.32610002.A_T	-0.191838	-1.87442	0.0623372	0.999502	FALSE
IGHV1.18	DRB1.A.32552060.A_A	0.0976869	1.87421	0.0623666	0.999502	FALSE
IGHV4.59	DRB1.G.32552091.G_A	0.0641962	1.87384	0.0624187	0.999502	FALSE
IGHV4.30.2	B.G.31324208.T_T	-0.0336509	-1.87369	0.0624387	0.999502	FALSE
IGHV3.20	C.T.31237862.C_T	0.104702	1.87306	0.0625265	0.999502	FALSE
IGHV3.20	C.C.31238943.T_T	0.104702	1.87306	0.0625265	0.999502	FALSE
IGHV3.20	C.G.31239016.A_T	0.104702	1.87306	0.0625265	0.999502	FALSE
IGHV3.20	C.C.31239543.T_T	0.104702	1.87306	0.0625265	0.999502	FALSE
IGHV1.18	A.A.29911912.G_T	-0.0921657	-1.87275	0.0625696	0.999502	FALSE
IGHV1.18	A.C.29911921.T_T	-0.0921657	-1.87275	0.0625696	0.999502	FALSE
IGHV1.18	A.C.29911928.G_T	-0.0921657	-1.87275	0.0625696	0.999502	FALSE
IGHV1.18	A.C.29911930.T_T	-0.0921657	-1.87275	0.0625696	0.999502	FALSE
IGHV1.18	A.A.29911931.G_T	-0.0921657	-1.87275	0.0625696	0.999502	FALSE
IGHV1.18	A.G.29911970.A_T	-0.0921657	-1.87275	0.0625696	0.999502	FALSE
IGHV1.18	A.G.29912108.C_T	-0.0921657	-1.87275	0.0625696	0.999502	FALSE
IGHV1.18	A.C.29912333.T_T	-0.0921657	-1.87275	0.0625696	0.999502	FALSE
IGHV4.31	A.A.29911228.C_T	-0.000955141	-1.87204	0.0626679	0.999502	FALSE
IGHV3.23	DRB1.A.32552112.G_T	0.414932	1.87164	0.0627239	0.999502	FALSE
IGHV3.23	DRB1.G.32552138.C_T	0.414932	1.87164	0.0627239	0.999502	FALSE
IGHV1.45	DRB1.C.32549452.G_T	0.027164	1.87123	0.0627806	0.999502	FALSE
IGHV1.45	DRB1.G.32549497.A_T	0.027164	1.87123	0.0627806	0.999502	FALSE
IGHV4.34	DQB1.A.32632635.C_T	0.0523404	1.87055	0.0628754	0.999502	FALSE
IGHV4.34	DQB1.T.32632637.G_T	0.0523404	1.87055	0.0628754	0.999502	FALSE
IGHV4.31	DRB1.C.32552131.G_T	-0.00106113	-1.87005	0.0629457	0.999502	FALSE
IGHV5.a	DQB1.T.32629129.C_T	0.00106337	1.86846	0.0631681	0.999502	FALSE
IGHV5.a	DQB1.C.32629155.A_T	0.00106337	1.86846	0.0631681	0.999502	FALSE
IGHV5.a	DQB1.A.32629868.G_T	0.00106337	1.86846	0.0631681	0.999502	FALSE
IGHV5.a	DQB1.C.32629936.T_T	0.00106337	1.86846	0.0631681	0.999502	FALSE
IGHV5.a	DQB1.C.32629963.T_T	0.00106337	1.86846	0.0631681	0.999502	FALSE
IGHV5.a	DQB1.T.32632818.G_T	0.00106337	1.86846	0.0631681	0.999502	FALSE
IGHV5.a	DQB1.G.32634303.A_T	0.00106337	1.86846	0.0631681	0.999502	FALSE
IGHV5.a	DQB1.C.32634313.G_T	0.00106337	1.86846	0.0631681	0.999502	FALSE
IGHV5.a	DQB1.C.32634369.A_T	0.00106337	1.86846	0.0631681	0.999502	FALSE
IGHV4.34	DRB1.G.32552059.A_T	0.0589226	1.86827	0.0631948	0.999502	FALSE
IGHV2.5	C.G.31239050.A_T	0.0300619	1.8677	0.0632735	0.999502	FALSE
IGHV2.70	B.G.31324194.A_T	0.0381046	1.86763	0.0632843	0.999502	FALSE
IGHV2.70	B.C.31324024.A_A	-0.0422555	-1.86713	0.0633541	0.999502	FALSE
IGHV5.a	C.C.31238868.T_T	0.0013329	1.86694	0.063381	0.999502	FALSE
IGHV3.64	DRB1.A.32551995.A_T	-0.156547	-1.86532	0.0636085	0.999502	FALSE
IGHV3.43	DPB1.T.33048600.G_A	0.211961	1.86399	0.0637956	0.999502	FALSE
IGHV3.13	DPB1.C.33048602.A_T	0.0953736	1.86254	0.0640013	0.999502	FALSE
IGHV3.21	B.C.31324516.A_A	-0.274652	-1.86222	0.0640458	0.999502	FALSE
IGHV1.45	DRB1.T.32552134.G_T	0.0264899	1.86167	0.0641242	0.999502	FALSE
IGHV1.45	DRB1.G.32552138.A_T	0.0264899	1.86167	0.0641242	0.999502	FALSE
IGHV1.45	DRB1.C.32552139.G_T	0.0264899	1.86167	0.0641242	0.999502	FALSE
IGHV1.45	DRB1.G.32552141.A_T	0.0264899	1.86167	0.0641242	0.999502	FALSE
IGHV3.23	DRB1.G.32549357.A_T	0.454119	1.86163	0.0641298	0.999502	FALSE
IGHV4.30.2	DRB1.T.32551970.G_T	0.0325089	1.8612	0.0641907	0.999502	FALSE
IGHV3.30	DPB1.C.33048602.A_T	-1.08984	-1.86089	0.0642348	0.999502	FALSE
IGHV5.a	DRB1.T.32551970.T_T	-0.000919933	-1.86071	0.0642599	0.999502	FALSE
IGHV3.64	DQB1.A.32632770.A_A	0.136587	1.85968	0.0644071	0.999502	FALSE
IGHV4.b	B.A.31324494.G_T	-0.0115515	-1.85954	0.0644269	0.999502	FALSE
IGHV4.b	B.G.31324495.C_T	-0.0115515	-1.85954	0.0644269	0.999502	FALSE
IGHV3.72	A.G.29911115.G_A	0.00206477	1.85927	0.0644657	0.999502	FALSE
IGHV3.72	A.G.29911119.G_A	0.00206477	1.85927	0.0644657	0.999502	FALSE
IGHV3.43	DPA1.C.33036869.T_A	0.219947	1.85924	0.0644699	0.999502	FALSE
IGHV3.43	DPA1.G.33037639.A_A	0.219947	1.85924	0.0644699	0.999502	FALSE
IGHV3.43	DPA1.C.33037640.T_A	0.219947	1.85924	0.0644699	0.999502	FALSE
IGHV1.f	DQB1.C.32632638.A_T	0.00595237	1.85903	0.0644995	0.999502	FALSE
IGHV1.f	DQB1.T.32632647.C_T	0.00595237	1.85903	0.0644995	0.999502	FALSE
IGHV1.f	DQB1.A.32632781.C_T	0.00595237	1.85903	0.0644995	0.999502	FALSE
IGHV1.f	DQB1.G.32632782.C_T	0.00595237	1.85903	0.0644995	0.999502	FALSE
IGHV1.f	DQB1.A.32632783.C_T	0.00595237	1.85903	0.0644995	0.999502	FALSE
IGHV4.59	B.C.31324151.C_T	0.0639734	1.85859	0.0645617	0.999502	FALSE
IGHV4.61	B.T.31324536.G_A	0.031388	1.85808	0.0646343	0.999502	FALSE
IGHV1.46	DPB1.C.33048602.A_T	0.0446277	1.85804	0.0646406	0.999502	FALSE
IGHV2.70	B.T.31324509.A_T	-0.0543197	-1.85695	0.0647962	0.999502	FALSE
IGHV2.70	B.G.31324530.C_T	-0.0543197	-1.85695	0.0647962	0.999502	FALSE
IGHV2.70	B.C.31324531.G_T	-0.0543197	-1.85695	0.0647962	0.999502	FALSE
IGHV2.70	B.G.31324538.C_T	-0.0543197	-1.85695	0.0647962	0.999502	FALSE
IGHV3.21	DRB1.G.32551935.A_T	-0.326985	-1.85533	0.0650276	0.999502	FALSE
IGHV4.b	B.C.31324489.G_T	-0.0114233	-1.85533	0.0650279	0.999502	FALSE
IGHV4.b	B.C.31324491.A_T	-0.0114233	-1.85533	0.0650279	0.999502	FALSE
IGHV4.b	B.T.31324497.T_A	-0.0114233	-1.85533	0.0650279	0.999502	FALSE
IGHV1.24	B.C.31324151.C_T	0.0296369	1.85527	0.0650365	0.999502	FALSE
IGHV4.61	DRB1.G.32552123.A_T	-0.0381842	-1.85509	0.0650627	0.999502	FALSE
IGHV4.61	DRB1.T.32552132.C_T	-0.0381842	-1.85509	0.0650627	0.999502	FALSE
IGHV3.30	C.T.31237858.C_T	0.946001	1.85498	0.065078	0.999502	FALSE
IGHV1.f	DRB1.T.32551970.T_T	-0.00563674	-1.85365	0.0652699	0.999502	FALSE
IGHV1.24	C.T.31239593.C_T	0.031493	1.85315	0.065342	0.999502	FALSE
IGHV3.NL1	C.T.31237858.C_T	0.273336	1.85243	0.0654452	0.999502	FALSE
IGHV3.72	A.A.29911228.A_T	-0.00303936	-1.85228	0.0654672	0.999502	FALSE
IGHV4.34	B.T.31324602.T_T	-0.0497346	-1.85223	0.0654746	0.999502	FALSE
IGHV4.30.2	B.T.31324003.T_T	-0.0293402	-1.85218	0.0654816	0.999502	FALSE
IGHV4.30.2	B.C.31324004.C_T	-0.0293402	-1.85218	0.0654816	0.999502	FALSE
IGHV3.30	DRB1.G.32552059.G_T	-1.20036	-1.8519	0.0655215	0.999502	FALSE
IGHV4.28	DQB1.T.32629129.C_T	-0.00541721	-1.85153	0.0655751	0.999502	FALSE
IGHV4.28	DQB1.C.32629155.A_T	-0.00541721	-1.85153	0.0655751	0.999502	FALSE
IGHV4.28	DQB1.A.32629868.G_T	-0.00541721	-1.85153	0.0655751	0.999502	FALSE
IGHV4.28	DQB1.C.32629936.T_T	-0.00541721	-1.85153	0.0655751	0.999502	FALSE
IGHV4.28	DQB1.C.32629963.T_T	-0.00541721	-1.85153	0.0655751	0.999502	FALSE
IGHV4.28	DQB1.T.32632818.G_T	-0.00541721	-1.85153	0.0655751	0.999502	FALSE
IGHV4.28	DQB1.G.32634303.A_T	-0.00541721	-1.85153	0.0655751	0.999502	FALSE
IGHV4.28	DQB1.C.32634313.G_T	-0.00541721	-1.85153	0.0655751	0.999502	FALSE
IGHV4.28	DQB1.C.32634369.A_T	-0.00541721	-1.85153	0.0655751	0.999502	FALSE
IGHV1.18	C.G.31237991.T_A	-0.111812	-1.8514	0.0655944	0.999502	FALSE
IGHV1.18	C.T.31238010.G_A	-0.111812	-1.8514	0.0655944	0.999502	FALSE
IGHV1.18	C.T.31238029.C_A	-0.111812	-1.8514	0.0655944	0.999502	FALSE
IGHV1.18	C.G.31238053.C_A	-0.111812	-1.8514	0.0655944	0.999502	FALSE
IGHV1.18	C.G.31238135.A_A	-0.111812	-1.8514	0.0655944	0.999502	FALSE
IGHV1.18	C.C.31238138.T_A	-0.111812	-1.8514	0.0655944	0.999502	FALSE
IGHV1.18	C.G.31238230.C_A	-0.111812	-1.8514	0.0655944	0.999502	FALSE
IGHV1.18	C.G.31238234.A_A	-0.111812	-1.8514	0.0655944	0.999502	FALSE
IGHV1.18	C.G.31238259.T_A	-0.111812	-1.8514	0.0655944	0.999502	FALSE
IGHV1.18	C.A.31238957.C_A	-0.111812	-1.8514	0.0655944	0.999502	FALSE
IGHV3.20	DQB1.G.32632628.C_T	-0.0774444	-1.85138	0.0655971	0.999502	FALSE
IGHV4.b	DQA1.C.32609965.A_T	0.0123773	1.85069	0.0656966	0.999502	FALSE
IGHV3.20	DRB1.G.32549357.A_T	0.0781508	1.84966	0.0658449	0.999502	FALSE
IGHV3.7	C.G.31239050.G_T	0.179661	1.84801	0.0660851	0.999502	FALSE
IGHV1.24	DQA1.C.32609094.T_T	-0.0289026	-1.84785	0.0661077	0.999502	FALSE
IGHV5.a	C.T.31237862.C_T	0.00132562	1.84602	0.0663748	0.999502	FALSE
IGHV5.a	C.C.31238943.T_T	0.00132562	1.84602	0.0663748	0.999502	FALSE
IGHV5.a	C.G.31239016.A_T	0.00132562	1.84602	0.0663748	0.999502	FALSE
IGHV5.a	C.C.31239543.T_T	0.00132562	1.84602	0.0663748	0.999502	FALSE
IGHV3.21	C.G.31237991.T_A	0.31704	1.84585	0.0663996	0.999502	FALSE
IGHV3.21	C.T.31238010.G_A	0.31704	1.84585	0.0663996	0.999502	FALSE
IGHV3.21	C.T.31238029.C_A	0.31704	1.84585	0.0663996	0.999502	FALSE
IGHV3.21	C.G.31238053.C_A	0.31704	1.84585	0.0663996	0.999502	FALSE
IGHV3.21	C.G.31238135.A_A	0.31704	1.84585	0.0663996	0.999502	FALSE
IGHV3.21	C.C.31238138.T_A	0.31704	1.84585	0.0663996	0.999502	FALSE
IGHV3.21	C.G.31238230.C_A	0.31704	1.84585	0.0663996	0.999502	FALSE
IGHV3.21	C.G.31238234.A_A	0.31704	1.84585	0.0663996	0.999502	FALSE
IGHV3.21	C.G.31238259.T_A	0.31704	1.84585	0.0663996	0.999502	FALSE
IGHV3.21	C.A.31238957.C_A	0.31704	1.84585	0.0663996	0.999502	FALSE
IGHV3.7	B.C.31324911.G_T	0.195087	1.84531	0.0664789	0.999502	FALSE
IGHV3.23	C.C.31239057.T_T	0.504576	1.84453	0.0665927	0.999502	FALSE
IGHV3.74	DPA1.C.33037611.T_A	0.159096	1.84438	0.0666145	0.999502	FALSE
IGHV3.NL1	DQB1.C.32632638.A_T	0.309333	1.8442	0.0666409	0.999502	FALSE
IGHV3.NL1	DQB1.T.32632647.C_T	0.309333	1.8442	0.0666409	0.999502	FALSE
IGHV3.NL1	DQB1.A.32632781.C_T	0.309333	1.8442	0.0666409	0.999502	FALSE
IGHV3.NL1	DQB1.G.32632782.C_T	0.309333	1.8442	0.0666409	0.999502	FALSE
IGHV3.NL1	DQB1.A.32632783.C_T	0.309333	1.8442	0.0666409	0.999502	FALSE
IGHV4.b	C.C.31239585.T_T	-0.0111749	-1.84399	0.066672	0.999502	FALSE
IGHV4.b	C.G.31239614.A_T	-0.0111749	-1.84399	0.066672	0.999502	FALSE
IGHV7.4.1	A.T.29910759.T_A	0.0705649	1.84306	0.0668078	0.999502	FALSE
IGHV7.4.1	A.G.29910761.A_T	0.0705649	1.84306	0.0668078	0.999502	FALSE
IGHV7.4.1	DRB1.G.32551939.T_T	-0.116341	-1.84302	0.0668141	0.999502	FALSE
IGHV3.20	DRB1.A.32552078.T_T	0.0871419	1.84284	0.0668406	0.999502	FALSE
IGHV4.b	DQA1.T.32605288.C_T	0.0140836	1.84279	0.0668468	0.999502	FALSE
IGHV3.15	DRB1.A.32557435.C_A	-0.0116212	-1.84226	0.0669256	0.999502	FALSE
IGHV3.43	DQA1.C.32605257.A_T	0.214025	1.8416	0.0670222	0.999502	FALSE
IGHV3.43	DQA1.G.32609278.C_T	0.214025	1.8416	0.0670222	0.999502	FALSE
IGHV3.43	DQA1.C.32609279.T_T	0.214025	1.8416	0.0670222	0.999502	FALSE
IGHV3.43	DQA1.C.32609286.T_T	0.214025	1.8416	0.0670222	0.999502	FALSE
IGHV4.31	DQB1.A.32632587.G_T	-0.000977102	-1.84115	0.067089	0.999502	FALSE
IGHV4.31	DQB1.A.32632598.T_T	-0.000977102	-1.84115	0.067089	0.999502	FALSE
IGHV4.31	DQB1.A.32634306.T_A	-0.000900794	-1.84097	0.0671145	0.999502	FALSE
IGHV1.58	C.G.31239050.A_T	0.020177	1.84084	0.0671341	0.999502	FALSE
IGHV4.28	DRB1.T.32552132.A_T	-0.00449609	-1.84078	0.0671425	0.999502	FALSE
IGHV3.73	B.T.31324144.G_T	0.00839523	1.84072	0.0671521	0.999502	FALSE
IGHV3.43	C.G.31238126.A_T	-0.245551	-1.84037	0.0672028	0.999502	FALSE
IGHV3.43	C.G.31238875.A_T	-0.245551	-1.84037	0.0672028	0.999502	FALSE
IGHV3.43	C.C.31238880.T_T	-0.245551	-1.84037	0.0672028	0.999502	FALSE
IGHV3.43	C.G.31238909.A_T	-0.245551	-1.84037	0.0672028	0.999502	FALSE
IGHV3.43	C.T.31238910.G_T	-0.245551	-1.84037	0.0672028	0.999502	FALSE
IGHV3.43	C.G.31239090.C_T	-0.245551	-1.84037	0.0672028	0.999502	FALSE
IGHV3.21	A.G.29911115.G_A	-0.270342	-1.84032	0.0672109	0.999502	FALSE
IGHV3.21	A.G.29911119.G_A	-0.270342	-1.84032	0.0672109	0.999502	FALSE
IGHV3.7	B.T.31324003.T_T	0.178687	1.84021	0.067227	0.999502	FALSE
IGHV3.7	B.C.31324004.C_T	0.178687	1.84021	0.067227	0.999502	FALSE
IGHV5.a	B.G.31324864.A_T	0.00180665	1.83993	0.0672681	0.999502	FALSE
IGHV1.24	DQA1.C.32605271.T_T	0.0327486	1.83977	0.0672918	0.999502	FALSE
IGHV1.24	DQA1.A.32609192.G_T	0.0327486	1.83977	0.0672918	0.999502	FALSE
IGHV1.24	DQA1.C.32609212.T_T	0.0327486	1.83977	0.0672918	0.999502	FALSE
IGHV1.24	DQA1.G.32609214.T_T	0.0327486	1.83977	0.0672918	0.999502	FALSE
IGHV1.24	DQA1.G.32609223.T_T	0.0327486	1.83977	0.0672918	0.999502	FALSE
IGHV1.24	DQA1.T.32609224.C_T	0.0327486	1.83977	0.0672918	0.999502	FALSE
IGHV1.24	DQA1.C.32609229.A_T	0.0327486	1.83977	0.0672918	0.999502	FALSE
IGHV1.24	DQA1.A.32609230.C_T	0.0327486	1.83977	0.0672918	0.999502	FALSE
IGHV5.51	B.C.31324057.A_T	0.101213	1.83967	0.067306	0.999502	FALSE
IGHV1.18	B.G.31324200.G_T	-0.17299	-1.83949	0.0673328	0.999502	FALSE
IGHV4.61	DQB1.A.32632635.C_T	0.0330223	1.83936	0.0673528	0.999502	FALSE
IGHV4.61	DQB1.T.32632637.G_T	0.0330223	1.83936	0.0673528	0.999502	FALSE
IGHV3.20	DRB1.A.32552092.T_T	0.0826842	1.83923	0.0673714	0.999502	FALSE
IGHV3.30	DRB1.G.32551951.C_T	1.59359	1.83917	0.0673806	0.999502	FALSE
IGHV3.72	DRB1.C.32552131.T_T	0.00286931	1.83841	0.067493	0.999502	FALSE
IGHV4.4	B.T.31324003.A_T	-0.0550221	-1.83821	0.0675222	0.999502	FALSE
IGHV4.4	B.C.31324004.G_T	-0.0550221	-1.83821	0.0675222	0.999502	FALSE
IGHV1.69	A.T.29911240.A_A	-0.108624	-1.83801	0.067552	0.999502	FALSE
IGHV1.24	B.G.31324864.C_T	-0.0363872	-1.83777	0.0675877	0.999502	FALSE
IGHV3.49	B.T.31324536.A_T	0.00737389	1.8374	0.0676427	0.999502	FALSE
IGHV7.4.1	B.T.31324536.C_T	-0.100053	-1.83739	0.067644	0.999502	FALSE
IGHV3.33	B.G.31324208.G_A	-0.635248	-1.83629	0.0678069	0.999502	FALSE
IGHV1.3	DRB1.T.32551970.A_T	0.137135	1.8359	0.0678653	0.999502	FALSE
IGHV3.13	DPA1.C.33036869.T_A	0.0863631	1.83571	0.0678926	0.999502	FALSE
IGHV3.13	DPA1.G.33037639.A_A	0.0863631	1.83571	0.0678926	0.999502	FALSE
IGHV3.13	DPA1.C.33037640.T_A	0.0863631	1.83571	0.0678926	0.999502	FALSE
IGHV3.NL1	C.G.31238155.A_A	-0.282408	-1.83559	0.067911	0.999502	FALSE
IGHV1.3	B.T.31324003.G_T	-0.168354	-1.83465	0.0680505	0.999502	FALSE
IGHV1.3	B.C.31324004.T_T	-0.168354	-1.83465	0.0680505	0.999502	FALSE
IGHV3.43	C.A.31238930.A_A	0.209792	1.8346	0.0680575	0.999502	FALSE
IGHV3.53	B.C.31324506.T_T	0.155439	1.83439	0.0680898	0.999502	FALSE
IGHV3.73	DRB1.C.32551959.G_T	0.00836052	1.83298	0.0682998	0.999502	FALSE
IGHV3.73	DRB1.G.32551961.C_T	0.00836052	1.83298	0.0682998	0.999502	FALSE
IGHV3.30	DPB1.T.33048600.G_A	-0.94806	-1.83291	0.0683096	0.999502	FALSE
IGHV3.20	DPB1.T.33048539.A_T	0.119877	1.83203	0.0684415	0.999502	FALSE
IGHV3.NL1	B.G.31324200.C_A	-0.472509	-1.83187	0.0684652	0.999502	FALSE
IGHV3.15	DQA1.T.32605274.C_A	-0.00892596	-1.8309	0.0686113	0.999502	FALSE
IGHV3.15	DQA1.G.32609105.A_A	-0.00892596	-1.8309	0.0686113	0.999502	FALSE
IGHV3.15	DQA1.T.32609126.C_A	-0.00892596	-1.8309	0.0686113	0.999502	FALSE
IGHV3.15	DQA1.C.32609207.T_A	-0.00892596	-1.8309	0.0686113	0.999502	FALSE
IGHV3.15	DQA1.G.32609216.T_A	-0.00892596	-1.8309	0.0686113	0.999502	FALSE
IGHV3.15	DQA1.A.32609222.T_A	-0.00892596	-1.8309	0.0686113	0.999502	FALSE
IGHV3.15	DQA1.G.32609236.A_A	-0.00892596	-1.8309	0.0686113	0.999502	FALSE
IGHV3.15	DQA1.G.32609253.A_A	-0.00892596	-1.8309	0.0686113	0.999502	FALSE
IGHV3.15	DQA1.G.32609254.T_A	-0.00892596	-1.8309	0.0686113	0.999502	FALSE
IGHV3.15	DQA1.G.32609255.T_A	-0.00892596	-1.8309	0.0686113	0.999502	FALSE
IGHV3.15	DQA1.G.32609264.C_A	-0.00892596	-1.8309	0.0686113	0.999502	FALSE
IGHV3.15	DQA1.G.32609271.C_A	-0.00892596	-1.8309	0.0686113	0.999502	FALSE
IGHV3.15	DQA1.G.32609278.G_T	-0.00892596	-1.8309	0.0686113	0.999502	FALSE
IGHV3.15	DQA1.A.32609299.A_T	-0.00892596	-1.8309	0.0686113	0.999502	FALSE
IGHV3.15	DQA1.A.32609312.C_A	-0.00892596	-1.8309	0.0686113	0.999502	FALSE
IGHV3.15	DQA1.C.32610009.C_T	-0.00892596	-1.8309	0.0686113	0.999502	FALSE
IGHV3.15	DQA1.A.32610495.G_A	-0.00892596	-1.8309	0.0686113	0.999502	FALSE
IGHV3.48	C.G.31239114.G_A	-0.300805	-1.83024	0.0687095	0.999502	FALSE
IGHV4.39	B.C.31324595.G_A	-0.186294	-1.83024	0.0687102	0.999502	FALSE
IGHV3.30	C.T.31239108.A_T	1.01838	1.83023	0.0687118	0.999502	FALSE
IGHV3.15	C.T.31238009.C_A	0.00883906	1.8301	0.0687315	0.999502	FALSE
IGHV4.28	DRB1.C.32552131.G_T	-0.00548383	-1.82972	0.0687885	0.999502	FALSE
IGHV1.24	DRB1.A.32551995.C_T	0.0468729	1.82971	0.0687893	0.999502	FALSE
IGHV3.13	DPA1.T.33036435.G_A	0.0866894	1.82913	0.0688766	0.999502	FALSE
IGHV3.13	DPA1.G.33036505.C_A	0.0866894	1.82913	0.0688766	0.999502	FALSE
IGHV3.13	DPA1.A.33036853.C_A	0.0866894	1.82913	0.0688766	0.999502	FALSE
IGHV3.13	DPA1.C.33036950.T_A	0.0866894	1.82913	0.0688766	0.999502	FALSE
IGHV3.13	DPA1.A.33036951.G_A	0.0866894	1.82913	0.0688766	0.999502	FALSE
IGHV3.13	DPA1.G.33036959.A_A	0.0866894	1.82913	0.0688766	0.999502	FALSE
IGHV3.13	DPA1.C.33036971.T_A	0.0866894	1.82913	0.0688766	0.999502	FALSE
IGHV3.13	DPA1.G.33037419.A_A	0.0866894	1.82913	0.0688766	0.999502	FALSE
IGHV3.13	DPA1.T.33037424.C_A	0.0866894	1.82913	0.0688766	0.999502	FALSE
IGHV3.13	DPA1.T.33037522.C_A	0.0866894	1.82913	0.0688766	0.999502	FALSE
IGHV3.15	DQB1.A.32629161.G_A	-0.00948816	-1.8289	0.0689117	0.999502	FALSE
IGHV3.15	DQB1.C.32629193.T_A	-0.00948816	-1.8289	0.0689117	0.999502	FALSE
IGHV3.15	DQB1.A.32629802.G_A	-0.00948816	-1.8289	0.0689117	0.999502	FALSE
IGHV3.15	DQB1.A.32629904.G_A	-0.00948816	-1.8289	0.0689117	0.999502	FALSE
IGHV3.15	DQB1.G.32634300.C_A	-0.00948816	-1.8289	0.0689117	0.999502	FALSE
IGHV3.15	DQB1.A.32634306.A_T	-0.00948816	-1.8289	0.0689117	0.999502	FALSE
IGHV3.15	DQB1.G.32634331.G_T	-0.00948816	-1.8289	0.0689117	0.999502	FALSE
IGHV3.15	DQB1.T.32634350.C_A	-0.00948816	-1.8289	0.0689117	0.999502	FALSE
IGHV3.30.3	DQA1.G.32609195.A_T	-0.549414	-1.82845	0.0689786	0.999502	FALSE
IGHV3.30.3	DQA1.T.32609874.G_T	-0.549414	-1.82845	0.0689786	0.999502	FALSE
IGHV1.69	B.G.31324528.T_A	-0.116475	-1.82833	0.0689967	0.999502	FALSE
IGHV7.4.1	A.G.29911271.C_T	0.0768539	1.82827	0.069006	0.999502	FALSE
IGHV7.4.1	A.T.29911272.G_T	0.0768539	1.82827	0.069006	0.999502	FALSE
IGHV3.23	B.C.31322980.T_A	0.383488	1.82816	0.0690234	0.999502	FALSE
IGHV4.59	B.C.31324921.T_T	-0.0692189	-1.82809	0.0690336	0.999502	FALSE
IGHV1.24	A.A.29911228.T_T	0.0293305	1.8277	0.0690921	0.999502	FALSE
IGHV2.70	A.C.29910801.A_T	0.039249	1.82657	0.069262	0.999502	FALSE
IGHV2.70	A.A.29911260.C_T	0.039249	1.82657	0.069262	0.999502	FALSE
IGHV2.70	A.C.29911261.G_T	0.039249	1.82657	0.069262	0.999502	FALSE
IGHV3.33	DRB1.A.32551995.A_T	0.779095	1.82608	0.0693365	0.999502	FALSE
IGHV4.61	B.C.31324526.G_A	0.0340229	1.82556	0.0694158	0.999502	FALSE
IGHV4.30.2	B.A.31324666.C_A	-0.027875	-1.82553	0.0694194	0.999502	FALSE
IGHV4.30.2	DPB1.G.33048606.C_T	0.0489448	1.82546	0.0694302	0.999502	FALSE
IGHV3.21	B.C.31324051.A_T	0.321123	1.82517	0.069475	0.999502	FALSE
IGHV3.21	B.T.31324064.A_T	0.321123	1.82517	0.069475	0.999502	FALSE
IGHV2.26	C.T.31237858.C_T	0.013748	1.82487	0.0695194	0.999502	FALSE
IGHV2.26	B.C.31324077.G_T	0.0143521	1.82478	0.0695331	0.999502	FALSE
IGHV1.58	DRB1.C.32549452.G_T	0.0174208	1.82409	0.0696377	0.999502	FALSE
IGHV1.58	DRB1.G.32549497.A_T	0.0174208	1.82409	0.0696377	0.999502	FALSE
IGHV3.74	B.C.31324921.T_T	-0.178788	-1.82278	0.069838	0.999502	FALSE
IGHV1.69	A.G.29911218.A_T	-0.183659	-1.82181	0.0699844	0.999502	FALSE
IGHV3.53	B.C.31324077.G_T	0.144283	1.82148	0.0700349	0.999502	FALSE
IGHV2.70	B.G.31324208.G_A	0.0378805	1.82117	0.070083	0.999502	FALSE
IGHV3.74	DRB1.G.32549557.C_T	-0.32682	-1.82103	0.0701045	0.999502	FALSE
IGHV3.53	B.G.31324200.G_T	-0.277489	-1.81834	0.0705151	0.999502	FALSE
IGHV2.5	DQB1.A.32629859.G_A	0.0320805	1.81748	0.0706482	0.999502	FALSE
IGHV4.30.2	B.C.31322996.T_A	-0.0308558	-1.81727	0.0706794	0.999502	FALSE
IGHV3.64	B.G.31324206.C_T	0.152784	1.8154	0.0709682	0.999502	FALSE
IGHV3.64	B.A.31324207.C_T	0.152784	1.8154	0.0709682	0.999502	FALSE
IGHV3.64	B.G.31324208.A_T	0.152784	1.8154	0.0709682	0.999502	FALSE
IGHV3.64	B.G.31324209.A_T	0.152784	1.8154	0.0709682	0.999502	FALSE
IGHV5.a	A.T.29910759.A_T	0.00114437	1.81519	0.0709999	0.999502	FALSE
IGHV5.a	A.G.29910767.C_T	0.00114437	1.81519	0.0709999	0.999502	FALSE
IGHV5.a	A.C.29910771.T_T	0.00114437	1.81519	0.0709999	0.999502	FALSE
IGHV5.a	A.C.29910773.G_T	0.00114437	1.81519	0.0709999	0.999502	FALSE
IGHV5.a	A.T.29910774.C_T	0.00114437	1.81519	0.0709999	0.999502	FALSE
IGHV5.a	A.G.29910777.T_T	0.00114437	1.81519	0.0709999	0.999502	FALSE
IGHV5.a	A.G.29910779.C_T	0.00114437	1.81519	0.0709999	0.999502	FALSE
IGHV4.b	C.C.31238068.T_T	0.0123047	1.81514	0.0710073	0.999502	FALSE
IGHV4.b	C.G.31239101.C_T	0.0123047	1.81514	0.0710073	0.999502	FALSE
IGHV4.b	C.G.31239602.A_T	0.0123047	1.81514	0.0710073	0.999502	FALSE
IGHV4.b	C.T.31239621.A_T	0.0123047	1.81514	0.0710073	0.999502	FALSE
IGHV4.b	C.C.31239630.T_T	0.0123047	1.81514	0.0710073	0.999502	FALSE
IGHV1.3	DRB1.G.32551957.C_A	-0.144746	-1.81508	0.0710173	0.999502	FALSE
IGHV1.45	A.T.29910557.A_T	0.0408435	1.815	0.07103	0.999502	FALSE
IGHV1.f	DRB1.G.32552137.G_A	0.0053903	1.81433	0.0711329	0.999502	FALSE
IGHV4.34	B.A.31323945.C_A	-0.0575122	-1.81418	0.0711568	0.999502	FALSE
IGHV4.34	B.T.31323958.G_A	-0.0575122	-1.81418	0.0711568	0.999502	FALSE
IGHV3.30	B.G.31324143.T_T	1.1896	1.81405	0.0711758	0.999502	FALSE
IGHV3.20	DRB1.G.32551998.A_T	-0.0731097	-1.8136	0.0712454	0.999502	FALSE
IGHV3.30.3	DPA1.C.33037611.T_A	-0.29446	-1.81353	0.0712564	0.999502	FALSE
IGHV4.61	C.T.31238009.C_A	-0.0304163	-1.81321	0.0713055	0.999502	FALSE
IGHV1.24	C.G.31238155.A_A	-0.0279181	-1.81262	0.071397	0.999502	FALSE
IGHV1.58	C.C.31239622.A_A	-0.0195949	-1.81256	0.071407	0.999502	FALSE
IGHV4.61	DQB1.A.32632770.G_T	0.0355885	1.81221	0.0714617	0.999502	FALSE
IGHV1.2	C.G.31238126.A_T	-0.110055	-1.81215	0.0714707	0.999502	FALSE
IGHV1.2	C.G.31238875.A_T	-0.110055	-1.81215	0.0714707	0.999502	FALSE
IGHV1.2	C.C.31238880.T_T	-0.110055	-1.81215	0.0714707	0.999502	FALSE
IGHV1.2	C.G.31238909.A_T	-0.110055	-1.81215	0.0714707	0.999502	FALSE
IGHV1.2	C.T.31238910.G_T	-0.110055	-1.81215	0.0714707	0.999502	FALSE
IGHV1.2	C.G.31239090.C_T	-0.110055	-1.81215	0.0714707	0.999502	FALSE
IGHV3.d	DQB1.C.32629809.T_T	0.0096088	1.81124	0.0716122	0.999502	FALSE
IGHV3.d	DQB1.A.32632781.T_T	0.0096088	1.81124	0.0716122	0.999502	FALSE
IGHV3.d	DQB1.G.32632782.A_T	0.0096088	1.81124	0.0716122	0.999502	FALSE
IGHV3.d	DQB1.C.32632820.G_T	0.0096088	1.81124	0.0716122	0.999502	FALSE
IGHV4.61	DQB1.C.32629931.G_T	0.0413218	1.8108	0.07168	0.999502	FALSE
IGHV4.61	DQB1.T.32632688.C_T	0.0413218	1.8108	0.07168	0.999502	FALSE
IGHV4.61	DQB1.C.32632689.T_T	0.0413218	1.8108	0.07168	0.999502	FALSE
IGHV1.69	B.T.31324536.G_A	-0.107413	-1.81005	0.0717969	0.999502	FALSE
IGHV3.20	B.C.31324702.T_A	0.0868009	1.80968	0.0718539	0.999502	FALSE
IGHV3.20	B.A.31324705.C_A	0.0868009	1.80968	0.0718539	0.999502	FALSE
IGHV4.30.2	B.A.31323233.G_T	0.0283747	1.80963	0.0718617	0.999502	FALSE
IGHV4.30.2	B.G.31323353.A_T	0.0283747	1.80963	0.0718617	0.999502	FALSE
IGHV3.48	C.G.31239114.T_T	-0.301692	-1.80916	0.0719358	0.999502	FALSE
IGHV5.a	DQB1.A.32632770.G_T	0.00101313	1.80798	0.0721195	0.999502	FALSE
IGHV3.23	C.T.31239593.C_T	-0.428526	-1.80769	0.0721654	0.999502	FALSE
IGHV4.b	B.C.31324506.T_T	-0.0111656	-1.80703	0.0722685	0.999502	FALSE
IGHV1.69	A.A.29911056.G_T	-0.114667	-1.80598	0.0724325	0.999502	FALSE
IGHV4.34	A.C.29912041.T_T	0.0600839	1.80536	0.0725292	0.999502	FALSE
IGHV4.b	DQA1.C.32609173.G_T	0.00989424	1.80519	0.0725558	0.999502	FALSE
IGHV1.45	DRB1.G.32549548.A_T	0.026401	1.80511	0.0725688	0.999502	FALSE
IGHV1.45	DRB1.G.32557423.T_T	0.026401	1.80511	0.0725688	0.999502	FALSE
IGHV1.45	DRB1.G.32557479.A_T	0.026401	1.80511	0.0725688	0.999502	FALSE
IGHV1.45	DRB1.T.32557506.C_T	0.026401	1.80511	0.0725688	0.999502	FALSE
IGHV3.33	DRB1.G.32552059.A_T	-0.736673	-1.80438	0.0726844	0.999502	FALSE
IGHV3.21	DQB1.C.32632638.A_T	-0.272765	-1.80407	0.0727324	0.999502	FALSE
IGHV3.21	DQB1.T.32632647.C_T	-0.272765	-1.80407	0.0727324	0.999502	FALSE
IGHV3.21	DQB1.A.32632781.C_T	-0.272765	-1.80407	0.0727324	0.999502	FALSE
IGHV3.21	DQB1.G.32632782.C_T	-0.272765	-1.80407	0.0727324	0.999502	FALSE
IGHV3.21	DQB1.A.32632783.C_T	-0.272765	-1.80407	0.0727324	0.999502	FALSE
IGHV1.24	A.T.29910759.A_T	0.0366757	1.80407	0.0727326	0.999502	FALSE
IGHV1.24	A.G.29910767.C_T	0.0366757	1.80407	0.0727326	0.999502	FALSE
IGHV1.24	A.C.29910771.T_T	0.0366757	1.80407	0.0727326	0.999502	FALSE
IGHV1.24	A.C.29910773.G_T	0.0366757	1.80407	0.0727326	0.999502	FALSE
IGHV1.24	A.T.29910774.C_T	0.0366757	1.80407	0.0727326	0.999502	FALSE
IGHV1.24	A.G.29910777.T_T	0.0366757	1.80407	0.0727326	0.999502	FALSE
IGHV1.24	A.G.29910779.C_T	0.0366757	1.80407	0.0727326	0.999502	FALSE
IGHV3.20	DQB1.A.32632770.A_A	-0.0742053	-1.80404	0.0727366	0.999502	FALSE
IGHV3.48	DPB1.T.33048600.G_A	0.245594	1.80349	0.0728236	0.999502	FALSE
IGHV3.7	B.T.31324523.C_T	0.352247	1.80318	0.0728721	0.999502	FALSE
IGHV3.7	B.T.31324527.G_T	0.352247	1.80318	0.0728721	0.999502	FALSE
IGHV3.7	B.G.31324528.A_T	0.352247	1.80318	0.0728721	0.999502	FALSE
IGHV3.7	B.G.31324535.C_T	0.352247	1.80318	0.0728721	0.999502	FALSE
IGHV3.7	B.A.31324537.T_T	0.352247	1.80318	0.0728721	0.999502	FALSE
IGHV3.7	B.T.31324542.C_T	0.352247	1.80318	0.0728721	0.999502	FALSE
IGHV3.7	B.G.31324552.C_T	0.352247	1.80318	0.0728721	0.999502	FALSE
IGHV3.64	B.C.31324201.G_T	0.152027	1.8028	0.0729326	0.999502	FALSE
IGHV3.13	C.A.31239776.C_T	-0.0927293	-1.8025	0.0729805	0.999502	FALSE
IGHV2.26	B.C.31324151.C_T	-0.0146905	-1.80238	0.0729987	0.999502	FALSE
IGHV3.66	DPB1.A.33048628.C_T	0.164548	1.80196	0.0730647	0.999502	FALSE
IGHV3.33	DRB1.C.32552130.A_A	0.778958	1.80084	0.0732419	0.999502	FALSE
IGHV3.33	DRB1.T.32552132.T_T	0.778958	1.80084	0.0732419	0.999502	FALSE
IGHV2.26	B.T.31324599.G_T	-0.0141718	-1.80042	0.0733094	0.999502	FALSE
IGHV2.26	B.T.31324602.A_T	-0.0141718	-1.80042	0.0733094	0.999502	FALSE
IGHV4.4	DQB1.A.32632832.T_A	-0.0690083	-1.79977	0.0734115	0.999502	FALSE
IGHV1.46	DPB1.T.33048538.C_A	0.0379463	1.79887	0.073554	0.999502	FALSE
IGHV1.24	A.G.29910402.A_T	0.0366952	1.79879	0.0735671	0.999502	FALSE
IGHV1.24	A.C.29910725.G_T	0.0366952	1.79879	0.0735671	0.999502	FALSE
IGHV1.24	A.A.29911069.T_T	0.0366952	1.79879	0.0735671	0.999502	FALSE
IGHV1.24	A.C.29911951.T_T	0.0366952	1.79879	0.0735671	0.999502	FALSE
IGHV1.24	A.G.29911957.A_T	0.0366952	1.79879	0.0735671	0.999502	FALSE
IGHV1.24	A.G.29912086.A_T	0.0366952	1.79879	0.0735671	0.999502	FALSE
IGHV1.24	A.G.29912098.A_T	0.0366952	1.79879	0.0735671	0.999502	FALSE
IGHV1.24	A.G.29912281.A_T	0.0366952	1.79879	0.0735671	0.999502	FALSE
IGHV1.24	A.A.29912297.G_T	0.0366952	1.79879	0.0735671	0.999502	FALSE
IGHV1.24	A.G.29912386.C_T	0.0366952	1.79879	0.0735671	0.999502	FALSE
IGHV4.31	DQB1.C.32632638.A_T	-0.000911995	-1.79844	0.0736234	0.999502	FALSE
IGHV4.31	DQB1.T.32632647.C_T	-0.000911995	-1.79844	0.0736234	0.999502	FALSE
IGHV4.31	DQB1.A.32632781.C_T	-0.000911995	-1.79844	0.0736234	0.999502	FALSE
IGHV4.31	DQB1.G.32632782.C_T	-0.000911995	-1.79844	0.0736234	0.999502	FALSE
IGHV4.31	DQB1.A.32632783.C_T	-0.000911995	-1.79844	0.0736234	0.999502	FALSE
IGHV4.b	B.T.31324523.C_T	-0.021327	-1.79838	0.073632	0.999502	FALSE
IGHV4.b	B.T.31324527.G_T	-0.021327	-1.79838	0.073632	0.999502	FALSE
IGHV4.b	B.G.31324528.A_T	-0.021327	-1.79838	0.073632	0.999502	FALSE
IGHV4.b	B.G.31324535.C_T	-0.021327	-1.79838	0.073632	0.999502	FALSE
IGHV4.b	B.A.31324537.T_T	-0.021327	-1.79838	0.073632	0.999502	FALSE
IGHV4.b	B.T.31324542.C_T	-0.021327	-1.79838	0.073632	0.999502	FALSE
IGHV4.b	B.G.31324552.C_T	-0.021327	-1.79838	0.073632	0.999502	FALSE
IGHV3.30.3	C.T.31237858.C_T	0.279099	1.79835	0.0736368	0.999502	FALSE
[truncated: 31,126 more rows]
