# Supplementary material for: Germline-Encoded TCR-MHC Contacts Promote TCR V Gene Bias in Umbilical Cord Blood T Cell Repertoire
Source: Front Immunol. 2019 Aug 30;10:2064. doi: 10.3389/fimmu.2019.02064 (PMC6730489; doi:10.3389/fimmu.2019.02064)
Supplement: Supplementary file 8 [file Table_8.XLSX]

## Sheet: Supplementary Table 8
Supplementary Table 8. Results of QTL analysis between MHC amino acids and TRBV gene usage.
TRBV_gene_ID	Amino_Acid_Variation_in_MHC_locus	beta	t-stat	p-value	FDR	Significant at 5% FDR
TRBV20-1	HLA-DRB1.I67F_T	0.833674	6.63005	3.09e-10	7.08e-06	TRUE
TRBV20-1	HLA-DQA1.M-5T_T	1.02665	6.40845	1.04e-09	1.2e-05	TRUE
TRBV20-1	HLA-DRB1.F31I_T	0.972507	6.31128	1.76e-09	1.35e-05	TRUE
TRBV20-1	HLA-DRB1.D28H_T	0.973621	6.11565	5e-09	1.64e-05	TRUE
TRBV20-1	HLA-DRB1.P11D_T	0.973621	6.11565	5e-09	1.64e-05	TRUE
TRBV20-1	HLA-DRB1.W9K_T	0.973621	6.11565	5e-09	1.64e-05	TRUE
TRBV20-1	HLA-DRB1.Y30G_T	0.973621	6.11565	5e-09	1.64e-05	TRUE
TRBV20-1	HLA-DQB1.R55P_T	0.761282	5.89292	1.6e-08	3.71e-05	TRUE
TRBV20-1	HLA-DRB1.F31F_A	0.867471	5.89069	1.62e-08	3.71e-05	TRUE
TRBV20-1	HLA-DRB1.R13F_T	0.867471	5.89069	1.62e-08	3.71e-05	TRUE
TRBV13	HLA-A.I97M_T	-0.128997	-5.45045	1.48e-07	0.000307974	TRUE
TRBV20-1	HLA-DRB1.D28D_A	0.64073	5.18832	5.21e-07	0.000919508	TRUE
TRBV20-1	HLA-DRB1.Y30Y_A	0.64073	5.18832	5.21e-07	0.000919508	TRUE
TRBV20-1	HLA-DRB1.D57V_T	0.643666	5.04923	9.99e-07	0.00152863	TRUE
TRBV20-1	HLA-DRB1.Y60S_T	0.643666	5.04923	9.99e-07	0.00152863	TRUE
TRBV20-1	HLA-DQB1.A140A_A	0.628967	4.90176	1.97e-06	0.0025067	TRUE
TRBV20-1	HLA-DQB1.A140T_T	0.628967	4.90176	1.97e-06	0.0025067	TRUE
TRBV20-1	HLA-DQB1.S182N_T	0.628967	4.90176	1.97e-06	0.0025067	TRUE
TRBV20-1	HLA-DRB1.Q70R_T	0.680387	4.79654	3.16e-06	0.00381542	TRUE
TRBV20-1	HLA-DRB1.Y60Y_A	0.612377	4.77865	3.42e-06	0.00392623	TRUE
TRBV20-1	HLA-DRB1.F26F_A	0.605309	4.71728	4.49e-06	0.00489282	TRUE
TRBV20-1	HLA-DRB1.R4Q_T	0.70142	4.67849	5.33e-06	0.00489282	TRUE
TRBV20-1	HLA-DRB1.R4R_A	0.70142	4.67849	5.33e-06	0.00489282	TRUE
TRBV20-1	HLA-DRB1.Y78V_T	0.70142	4.67849	5.33e-06	0.00489282	TRUE
TRBV20-1	HLA-DRB1.Y78Y_A	0.70142	4.67849	5.33e-06	0.00489282	TRUE
TRBV7-6	HLA-B.V282I_A	0.0364284	4.49039	1.2e-05	0.0106163	TRUE
TRBV13	HLA-A.T73I_T	-0.172886	-4.43574	1.52e-05	0.0116381	TRUE
TRBV20-1	HLA-DRB1.T181M_T	0.638188	4.435	1.52e-05	0.0116381	TRUE
TRBV20-1	HLA-DRB1.T181T_A	0.638188	4.435	1.52e-05	0.0116381	TRUE
TRBV7-6	HLA-B.A305T_A	0.0364499	4.44958	1.43e-05	0.0116381	TRUE
TRBV13	HLA-A.I97I_T	0.106805	4.32363	2.42e-05	0.0148981	TRUE
TRBV13	HLA-A.L276P_A	0.106805	4.32363	2.42e-05	0.0148981	TRUE
TRBV13	HLA-A.T321S_A	0.106805	4.32363	2.42e-05	0.0148981	TRUE
TRBV13	HLA-A.I298F_T	-0.155416	-4.31315	2.53e-05	0.0148981	TRUE
TRBV13	HLA-A.M307R_T	-0.155416	-4.31315	2.53e-05	0.0148981	TRUE
TRBV13	HLA-A.S-10L_T	-0.155416	-4.31315	2.53e-05	0.0148981	TRUE
TRBV20-1	HLA-DQA1.A160D_T	0.638791	4.34012	2.26e-05	0.0148981	TRUE
TRBV20-1	HLA-DQA1.S52R_A	-0.557923	-4.3286	2.38e-05	0.0148981	TRUE
TRBV7-6	HLA-B.S24A_A	0.0356488	4.34421	2.23e-05	0.0148981	TRUE
TRBV13	HLA-A.F9T_T	-0.156655	-4.28409	2.85e-05	0.0163761	TRUE
TRBV20-1	HLA-DQA1.A160A_A	0.621251	4.27612	2.95e-05	0.0165091	TRUE
TRBV13	HLA-A.Q70H_A	0.106771	4.21489	3.79e-05	0.0206999	TRUE
TRBV13	HLA-A.R114Q_T	-0.142517	-4.18446	4.29e-05	0.022874	TRUE
TRBV13	HLA-A.A246S_T	-0.135013	-4.13504	5.23e-05	0.0256338	TRUE
TRBV13	HLA-A.T299A_T	-0.135013	-4.13504	5.23e-05	0.0256338	TRUE
TRBV13	HLA-A.V334M_T	-0.135013	-4.13504	5.23e-05	0.0256338	TRUE
TRBV20-1	HLA-DQB1.R55R_T	-0.534131	-4.13053	5.33e-05	0.0256338	TRUE
TRBV20-1	HLA-A.D116Y_T	0.554259	4.11365	5.7e-05	0.0256338	TRUE
TRBV20-1	HLA-A.I95I_A	0.554259	4.11365	5.7e-05	0.0256338	TRUE
TRBV20-1	HLA-A.N66K_T	0.554259	4.11365	5.7e-05	0.0256338	TRUE
TRBV20-1	HLA-A.R114H_T	0.554259	4.11365	5.7e-05	0.0256338	TRUE
TRBV20-1	HLA-DRB1.F26Y_T	0.626943	4.06563	6.9e-05	0.0304287	TRUE
TRBV10-3	HLA-DRB1.D57S_T	0.0776221	4.02457	8.11e-05	0.0344511	TRUE
TRBV20-1	HLA-A.N127K_T	0.546046	4.02919	7.96e-05	0.0344511	TRUE
TRBV13	HLA-DRB1.A71R_A	-0.104224	-4.01897	8.29e-05	0.0345768	TRUE
TRBV10-3	HLA-DQA1.A199T_T	0.087862	4.00523	8.75e-05	0.0352087	TRUE
TRBV7-6	HLA-B.E163L_T	-0.0325782	-4.00837	8.64e-05	0.0352087	TRUE
TRBV20-1	HLA-DRB1.Q70Q_T	-0.547316	-3.99731	9.02e-05	0.0356895	TRUE
TRBV13	HLA-A.E63N_T	-0.143179	-3.95635	0.000105814	0.0367849	TRUE
TRBV13	HLA-A.Q62R_T	-0.143179	-3.95635	0.000105814	0.0367849	TRUE
TRBV7-6	HLA-B.A69T_A	-0.0355572	-3.96719	0.000101455	0.0367849	TRUE
TRBV7-6	HLA-B.A71A_T	-0.0355572	-3.96719	0.000101455	0.0367849	TRUE
TRBV7-6	HLA-B.A71T_A	-0.0355572	-3.96719	0.000101455	0.0367849	TRUE
TRBV7-6	HLA-B.Q70N_A	-0.0355572	-3.96719	0.000101455	0.0367849	TRUE
TRBV7-6	HLA-B.A41T_T	0.0335151	3.96411	0.000102675	0.0367849	TRUE
TRBV7-9	HLA-B.E45K_T	0.0804496	3.95734	0.000105408	0.0367849	TRUE
TRBV13	HLA-A.Q62Q_T	0.0964941	3.90086	0.000131067	0.0369497	TRUE
TRBV13	HLA-A.E152A_T	0.0994088	3.89229	0.000135443	0.0369497	TRUE
TRBV13	HLA-A.E63E_A	-0.133937	-3.89106	0.000136078	0.0369497	TRUE
TRBV13	HLA-B.I66N_T	-0.185803	-3.88344	0.000140108	0.0369497	TRUE
TRBV13	HLA-B.Q65R_T	-0.185803	-3.88344	0.000140108	0.0369497	TRUE
TRBV13	HLA-B.Q70S_T	-0.185803	-3.88344	0.000140108	0.0369497	TRUE
TRBV13	HLA-B.R62G_T	-0.185803	-3.88344	0.000140108	0.0369497	TRUE
TRBV13	HLA-B.Y67M_T	-0.185803	-3.88344	0.000140108	0.0369497	TRUE
TRBV20-1	HLA-A.D116D_A	0.529007	3.90202	0.000130483	0.0369497	TRUE
TRBV20-1	HLA-B.Q70Q_T	0.563034	3.89178	0.000135707	0.0369497	TRUE
TRBV7-6	HLA-C.L156R_T	-0.0343492	-3.91212	0.000125516	0.0369497	TRUE
TRBV7-9	HLA-DQB1.R55P_T	0.0735312	3.92446	0.000119697	0.0369497	TRUE
TRBV7-9	HLA-DQB1.E74E_A	-0.074117	-3.88697	0.000138227	0.0369497	TRUE
TRBV7-9	HLA-DQB1.L75V_T	-0.074117	-3.88697	0.000138227	0.0369497	TRUE
TRBV7-9	HLA-DQB1.T71T_A	-0.074117	-3.88697	0.000138227	0.0369497	TRUE
TRBV9	HLA-A.I97I_T	0.143901	3.92804	0.000118054	0.0369497	TRUE
TRBV9	HLA-A.L276P_A	0.143901	3.92804	0.000118054	0.0369497	TRUE
TRBV9	HLA-A.T321S_A	0.143901	3.92804	0.000118054	0.0369497	TRUE
TRBV9	HLA-A.E152A_T	0.147197	3.91754	0.00012293	0.0369497	TRUE
TRBV9	HLA-A.D77D_A	-0.157924	-3.90155	0.000130717	0.0369497	TRUE
TRBV9	HLA-A.V76V_A	-0.157924	-3.90155	0.000130717	0.0369497	TRUE
TRBV13	HLA-A.R114R_T	0.10016	3.86471	0.000150489	0.0392366	TRUE
TRBV9	HLA-A.L-14V_T	-0.14258	-3.86035	0.000153005	0.0394444	TRUE
TRBV20-1	HLA-A.L-14V_T	0.53203	3.85459	0.000156396	0.0398706	TRUE
TRBV30	HLA-DQB1.R55P_T	-1.76354	-3.85116	0.000158449	0.03995	TRUE
TRBV20-1	HLA-DQB1.E66D_T	-0.562787	-3.83427	0.000168932	0.0413566	TRUE
TRBV20-1	HLA-DQB1.V67I_T	-0.562787	-3.83427	0.000168932	0.0413566	TRUE
TRBV7-6	HLA-B.E163E_T	0.0329603	3.83348	0.000169435	0.0413566	TRUE
TRBV20-1	HLA-B.Y67Y_T	0.544797	3.81357	0.000182675	0.044119	TRUE
TRBV9	HLA-A.D77N_T	-0.154335	-3.80161	0.00019109	0.0456704	TRUE
TRBV7-6	HLA-C.A11A_A	-0.0341367	-3.76737	0.000217258	0.050865	FALSE
TRBV7-6	HLA-C.A11S_T	-0.0341367	-3.76737	0.000217258	0.050865	FALSE
TRBV20-1	HLA-DRB1.A74E_T	0.542187	3.74733	0.000234115	0.0542579	FALSE
TRBV3-1	HLA-DQB1.E74S_T	0.224015	3.73081	0.000248937	0.0564854	FALSE
TRBV3-1	HLA-DQB1.L26G_T	0.224015	3.73081	0.000248937	0.0564854	FALSE
TRBV7-9	HLA-B.Y9Y_A	0.0758473	3.72846	0.000251112	0.0564854	FALSE
TRBV7-6	HLA-B.S24T_T	0.0320471	3.72404	0.000255256	0.0566353	FALSE
TRBV7-9	HLA-B.Y9H_T	0.075734	3.7225	0.000256715	0.0566353	FALSE
TRBV13	HLA-A.F9Y_T	0.0892245	3.70834	0.000270509	0.0569289	FALSE
TRBV20-1	HLA-DQA1.A45V_A	-0.477112	-3.67216	0.000309007	0.0569289	FALSE
TRBV20-1	HLA-DQA1.A69A_T	-0.477112	-3.67216	0.000309007	0.0569289	FALSE
TRBV20-1	HLA-DQA1.C11Y_A	-0.477112	-3.67216	0.000309007	0.0569289	FALSE
TRBV20-1	HLA-DQA1.E50E_T	-0.477112	-3.67216	0.000309007	0.0569289	FALSE
TRBV20-1	HLA-DQA1.F18S_A	-0.477112	-3.67216	0.000309007	0.0569289	FALSE
TRBV20-1	HLA-DQA1.G55R_A	-0.477112	-3.67216	0.000309007	0.0569289	FALSE
TRBV20-1	HLA-DQA1.G61F_A	-0.477112	-3.67216	0.000309007	0.0569289	FALSE
TRBV20-1	HLA-DQA1.K53K_T	-0.477112	-3.67216	0.000309007	0.0569289	FALSE
TRBV20-1	HLA-DQA1.M66I_A	-0.477112	-3.67216	0.000309007	0.0569289	FALSE
TRBV20-1	HLA-DQA1.M76M_T	-0.477112	-3.67216	0.000309007	0.0569289	FALSE
TRBV20-1	HLA-DQA1.Q175Q_T	-0.477112	-3.67216	0.000309007	0.0569289	FALSE
TRBV20-1	HLA-DQA1.Q218R_A	-0.477112	-3.67216	0.000309007	0.0569289	FALSE
TRBV20-1	HLA-DQA1.R47R_T	-0.477112	-3.67216	0.000309007	0.0569289	FALSE
TRBV20-1	HLA-DQA1.R64T_A	-0.477112	-3.67216	0.000309007	0.0569289	FALSE
TRBV20-1	HLA-DQA1.S52S_T	-0.477112	-3.67216	0.000309007	0.0569289	FALSE
TRBV20-1	HLA-DQA1.W48L_A	-0.477112	-3.67216	0.000309007	0.0569289	FALSE
TRBV20-1	HLA-DQA1.Y80S_A	-0.477112	-3.67216	0.000309007	0.0569289	FALSE
TRBV7-6	HLA-B.E45K_T	0.0356942	3.6977	0.000281336	0.0569289	FALSE
TRBV7-9	HLA-B.Q32L_T	0.0747799	3.67116	0.000310151	0.0569289	FALSE
TRBV9	HLA-A.Q62Q_T	0.135483	3.70842	0.000270435	0.0569289	FALSE
TRBV7-6	HLA-B.I66I_A	-0.0385639	-3.63168	0.000358195	0.0652257	FALSE
TRBV7-6	HLA-B.C325C_T	0.0306032	3.62874	0.000362045	0.0654075	FALSE
TRBV20-1	HLA-DQB1.A38A_A	-0.477398	-3.60343	0.000396784	0.0705722	FALSE
TRBV20-1	HLA-DQB1.A38V_T	-0.477398	-3.60343	0.000396784	0.0705722	FALSE
TRBV9	HLA-A.I95L_T	-0.162518	-3.6008	0.000400577	0.0706988	FALSE
TRBV18	HLA-DQA1.A199T_T	0.23766	3.58945	0.000417308	0.0730894	FALSE
TRBV13	HLA-A.H151R_T	-0.123209	-3.57801	0.000434825	0.0755805	FALSE
TRBV7-6	HLA-B.C325S_A	0.0303176	3.56966	0.000448066	0.0772965	FALSE
TRBV7-6	HLA-B.R131S_A	0.0335196	3.56101	0.000462159	0.0791327	FALSE
TRBV20-1	HLA-DRB1.A71R_A	-0.510835	-3.5521	0.00047713	0.081091	FALSE
TRBV20-1	HLA-DQB1.F9Y_A	-0.566163	-3.54217	0.000494331	0.0833965	FALSE
TRBV19	HLA-B.C325C_T	0.130957	3.52019	0.000534523	0.089519	FALSE
TRBV10-3	HLA-DQA1.D2G_T	0.0693213	3.50601	0.00056205	0.0927746	FALSE
TRBV10-3	HLA-DQA1.V-6M_T	0.0693213	3.50601	0.00056205	0.0927746	FALSE
TRBV18	HLA-DRB1.S37F_T	0.2376	3.5022	0.000569684	0.093363	FALSE
TRBV30	HLA-DQB1.E74E_A	1.63126	3.48043	0.000615115	0.0986938	FALSE
TRBV30	HLA-DQB1.L75V_T	1.63126	3.48043	0.000615115	0.0986938	FALSE
TRBV30	HLA-DQB1.T71T_A	1.63126	3.48043	0.000615115	0.0986938	FALSE
TRBV13	HLA-A.E152V_T	-0.0848867	-3.47606	0.000624639	0.0995257	FALSE
TRBV11-1	HLA-DQB1.D-20G_A	-0.0403217	-3.45247	0.000678479	0.102371	FALSE
TRBV11-1	HLA-DQB1.L-4P_A	-0.0403217	-3.45247	0.000678479	0.102371	FALSE
TRBV11-1	HLA-DQB1.L-3V_A	-0.0403217	-3.45247	0.000678479	0.102371	FALSE
TRBV11-1	HLA-DQB1.S-5S_T	-0.0403217	-3.45247	0.000678479	0.102371	FALSE
TRBV11-1	HLA-DQB1.V203I_A	-0.0403217	-3.45247	0.000678479	0.102371	FALSE
TRBV13	HLA-A.A90D_T	0.0852897	3.43559	0.000719619	0.102371	FALSE
TRBV13	HLA-A.T163R_T	0.0852897	3.43559	0.000719619	0.102371	FALSE
TRBV13	HLA-DRB1.I67F_T	0.0842251	3.43124	0.00073062	0.102371	FALSE
TRBV19	HLA-B.C325S_A	0.128887	3.43911	0.000710865	0.102371	FALSE
TRBV20-1	HLA-DQB1.T185I_T	0.49205	3.46165	0.000657028	0.102371	FALSE
TRBV20-1	HLA-DRB1.D57D_A	0.469724	3.44162	0.00070466	0.102371	FALSE
TRBV20-1	HLA-DQB1.A86E_A	-0.448928	-3.42437	0.000748257	0.102371	FALSE
TRBV20-1	HLA-DQB1.E84Q_A	-0.448928	-3.42437	0.000748257	0.102371	FALSE
TRBV20-1	HLA-DQB1.F87L_A	-0.448928	-3.42437	0.000748257	0.102371	FALSE
TRBV20-1	HLA-DQB1.G89T_A	-0.448928	-3.42437	0.000748257	0.102371	FALSE
TRBV20-1	HLA-DQB1.G125A_A	-0.448928	-3.42437	0.000748257	0.102371	FALSE
TRBV20-1	HLA-DQB1.I90T_A	-0.448928	-3.42437	0.000748257	0.102371	FALSE
TRBV20-1	HLA-DQB1.Q221H_A	-0.448928	-3.42437	0.000748257	0.102371	FALSE
TRBV20-1	HLA-DQB1.Q53L_A	-0.448928	-3.42437	0.000748257	0.102371	FALSE
TRBV20-1	HLA-DQB1.R220H_A	-0.448928	-3.42437	0.000748257	0.102371	FALSE
TRBV20-1	HLA-DQB1.V85L_A	-0.448928	-3.42437	0.000748257	0.102371	FALSE
TRBV27	HLA-DRB1.S37Y_T	0.302725	3.43444	0.000722517	0.102371	FALSE
TRBV7-6	HLA-DQB1.D57V_T	-0.0662468	-3.43061	0.000732204	0.102371	FALSE
TRBV7-8	HLA-DQB1.R55P_T	0.0456692	3.42387	0.000749578	0.102371	FALSE
TRBV7-6	HLA-B.Y67S_A	-0.0292348	-3.41935	0.00076142	0.103373	FALSE
TRBV20-1	HLA-DRB1.S37N_T	0.52223	3.40839	0.000790899	0.106743	FALSE
TRBV13	HLA-DQB1.G125G_T	-0.0982175	-3.39573	0.000826277	0.109649	FALSE
TRBV7-8	HLA-DQB1.A38A_A	-0.0442551	-3.39556	0.000826762	0.109649	FALSE
TRBV7-8	HLA-DQB1.A38V_T	-0.0442551	-3.39556	0.000826762	0.109649	FALSE
TRBV30	HLA-DQB1.A38A_A	1.5271	3.3876	0.000849757	0.11141	FALSE
TRBV30	HLA-DQB1.A38V_T	1.5271	3.3876	0.000849757	0.11141	FALSE
TRBV7-8	HLA-DQB1.E74E_A	-0.0459035	-3.38162	0.000867438	0.111812	FALSE
TRBV7-8	HLA-DQB1.L75V_T	-0.0459035	-3.38162	0.000867438	0.111812	FALSE
TRBV7-8	HLA-DQB1.T71T_A	-0.0459035	-3.38162	0.000867438	0.111812	FALSE
TRBV13	HLA-A.K144Q_T	-0.106374	-3.36934	0.000904798	0.114964	FALSE
TRBV13	HLA-A.S105P_T	0.0832335	3.36118	0.000930475	0.114964	FALSE
TRBV20-1	HLA-DQA1.A187A_A	0.483396	3.35603	0.00094701	0.114964	FALSE
TRBV20-1	HLA-DQA1.A187T_T	0.483396	3.35603	0.00094701	0.114964	FALSE
TRBV20-1	HLA-DQA1.G56R_T	0.483396	3.35603	0.00094701	0.114964	FALSE
TRBV20-1	HLA-DQA1.M76V_T	0.483396	3.35603	0.00094701	0.114964	FALSE
TRBV20-1	HLA-DQA1.R47Q_T	0.483396	3.35603	0.00094701	0.114964	FALSE
TRBV20-1	HLA-DQA1.T26S_T	0.483396	3.35603	0.00094701	0.114964	FALSE
TRBV7-6	HLA-B.R156L_A	-0.0317757	-3.36037	0.000933077	0.114964	FALSE
TRBV7-6	HLA-B.Q32L_T	0.0325032	3.35863	0.000938649	0.114964	FALSE
TRBV7-9	HLA-DQB1.Y30Y_A	-0.0668335	-3.36991	0.000903044	0.114964	FALSE
TRBV20-1	HLA-DRB1.I67L_T	-0.487448	-3.34776	0.000974158	0.117208	FALSE
TRBV9	HLA-A.D116D_A	-0.122603	-3.3473	0.000975713	0.117208	FALSE
TRBV7-6	HLA-B.Y9H_T	0.0322554	3.33271	0.00102545	0.122542	FALSE
TRBV13	HLA-DQB1.L-4L_T	-0.137217	-3.31927	0.00107334	0.123406	FALSE
TRBV4-1	HLA-DQB1.L-4L_T	-0.382297	-3.31888	0.00107475	0.123406	FALSE
TRBV7-3	HLA-DQB1.D57V_T	-0.209226	-3.32535	0.00105141	0.123406	FALSE
TRBV9	HLA-A.N127K_T	-0.121854	-3.31878	0.00107511	0.123406	FALSE
TRBV9	HLA-A.D116Y_T	-0.121335	-3.31862	0.00107572	0.123406	FALSE
TRBV9	HLA-A.I95I_A	-0.121335	-3.31862	0.00107572	0.123406	FALSE
TRBV9	HLA-A.N66K_T	-0.121335	-3.31862	0.00107572	0.123406	FALSE
TRBV9	HLA-A.R114H_T	-0.121335	-3.31862	0.00107572	0.123406	FALSE
TRBV20-1	HLA-C.A11A_A	0.459777	3.30579	0.00112346	0.127608	FALSE
TRBV20-1	HLA-C.A11S_T	0.459777	3.30579	0.00112346	0.127608	FALSE
TRBV20-1	HLA-DQA1.M207V_A	-0.522442	-3.30164	0.00113935	0.128143	FALSE
TRBV27	HLA-DRB1.Y60Y_A	-0.246302	-3.3029	0.00113449	0.128143	FALSE
TRBV30	HLA-DQB1.R55R_T	1.46542	3.29401	0.00116905	0.130842	FALSE
TRBV7-9	HLA-DQB1.T77R_T	-0.0664625	-3.2897	0.00118617	0.131476	FALSE
TRBV7-9	HLA-DQB1.T77T_A	-0.0664625	-3.2897	0.00118617	0.131476	FALSE
TRBV7-2	HLA-B.T143S_T	-0.425242	-3.27313	0.00125412	0.137678	FALSE
TRBV7-2	HLA-B.W147L_T	-0.425242	-3.27313	0.00125412	0.137678	FALSE
TRBV7-7	HLA-DRB1.A74R_T	-0.025978	-3.2701	0.00126691	0.138419	FALSE
TRBV20-1	HLA-DQB1.A86A_T	-0.445759	-3.26821	0.00127497	0.138639	FALSE
TRBV13	HLA-B.E45M_T	0.076773	3.25811	0.00131882	0.141398	FALSE
TRBV13	HLA-B.E46A_T	0.076773	3.25811	0.00131882	0.141398	FALSE
TRBV9	HLA-A.R114R_T	0.125659	3.2609	0.00130658	0.141398	FALSE
TRBV19	HLA-B.Y67S_A	-0.12247	-3.24423	0.00138135	0.147413	FALSE
TRBV20-1	HLA-DQB1.D57D_A	-0.44905	-3.24201	0.00139162	0.147821	FALSE
TRBV7-8	HLA-DQB1.Y30Y_A	-0.0454403	-3.23981	0.00140186	0.148222	FALSE
TRBV20-1	HLA-DRB1.Q96H_A	-0.48553	-3.23704	0.00141481	0.148906	FALSE
TRBV11-1	HLA-DQB1.F87Y_T	-0.0401454	-3.22954	0.00145054	0.149243	FALSE
TRBV7-2	HLA-B.D177E_A	-0.395114	-3.23038	0.00144651	0.149243	FALSE
TRBV7-2	HLA-B.E180Q_A	-0.395114	-3.23038	0.00144651	0.149243	FALSE
TRBV7-6	HLA-C.L156L_A	-0.0268704	-3.23477	0.00142558	0.149243	FALSE
TRBV7-6	HLA-B.D114N_A	-0.0282271	-3.22959	0.00145033	0.149243	FALSE
TRBV10-3	HLA-DRB1.S37Y_T	0.0492269	3.22735	0.00146112	0.14966	FALSE
TRBV30	HLA-DQB1.A140A_A	-1.44585	-3.22006	0.0014969	0.150635	FALSE
TRBV30	HLA-DQB1.A140T_T	-1.44585	-3.22006	0.0014969	0.150635	FALSE
TRBV30	HLA-DQB1.S182N_T	-1.44585	-3.22006	0.0014969	0.150635	FALSE
TRBV7-9	HLA-C.S99S_T	0.0718661	3.22162	0.00148918	0.150635	FALSE
TRBV30	HLA-DQB1.F87Y_T	1.61195	3.21836	0.00150535	0.150824	FALSE
TRBV20-1	HLA-B.D74Y_A	0.442682	3.21428	0.00152584	0.152212	FALSE
TRBV3-1	HLA-DQB1.A-26S_T	0.212059	3.20247	0.00158653	0.152946	FALSE
TRBV3-1	HLA-DQB1.G125S_T	0.212059	3.20247	0.00158653	0.152946	FALSE
TRBV3-1	HLA-DQB1.L-4S_T	0.212059	3.20247	0.00158653	0.152946	FALSE
TRBV3-1	HLA-DQB1.M-8I_T	0.212059	3.20247	0.00158653	0.152946	FALSE
TRBV3-1	HLA-DQB1.M14L_T	0.212059	3.20247	0.00158653	0.152946	FALSE
TRBV3-1	HLA-DQB1.Q224R_T	0.212059	3.20247	0.00158653	0.152946	FALSE
TRBV3-1	HLA-DQB1.T71A_T	0.212059	3.20247	0.00158653	0.152946	FALSE
TRBV3-1	HLA-DQB1.V116I_T	0.212059	3.20247	0.00158653	0.152946	FALSE
TRBV11-1	HLA-DQB1.G70G_T	-0.0394683	-3.19387	0.00163218	0.156689	FALSE
TRBV7-6	HLA-B.Y9Y_A	0.0309279	3.18838	0.0016619	0.158878	FALSE
TRBV7-9	HLA-DRB1.Q96Q_T	-0.0724119	-3.18048	0.00170562	0.162381	FALSE
TRBV20-1	HLA-DQB1.Y37Y_A	-0.489355	-3.17214	0.00175291	0.166193	FALSE
TRBV7-8	HLA-DQB1.T77R_T	-0.0451831	-3.16263	0.00180835	0.170044	FALSE
TRBV7-8	HLA-DQB1.T77T_A	-0.0451831	-3.16263	0.00180835	0.170044	FALSE
TRBV10-1	HLA-C.L95L_A	0.0673319	3.15666	0.00184394	0.172683	FALSE
TRBV20-1	HLA-C.R97W_T	0.426932	3.14951	0.00188744	0.176039	FALSE
TRBV18	HLA-DRB1.S37Y_T	-0.143577	-3.13757	0.00196216	0.180887	FALSE
TRBV9	HLA-A.A90D_T	0.115176	3.13743	0.00196308	0.180887	FALSE
TRBV9	HLA-A.T163R_T	0.115176	3.13743	0.00196308	0.180887	FALSE
TRBV20-1	HLA-DQB1.G125G_T	-0.500816	-3.13557	0.00197499	0.181257	FALSE
TRBV20-1	HLA-DQA1.Q175E_T	0.401297	3.13214	0.0019971	0.181831	FALSE
TRBV7-6	HLA-B.E45T_T	-0.0362732	-3.13249	0.00199483	0.181831	FALSE
TRBV16	HLA-B.I66N_T	0.0231374	3.12045	0.00207417	0.183719	FALSE
TRBV16	HLA-B.Q65R_T	0.0231374	3.12045	0.00207417	0.183719	FALSE
TRBV16	HLA-B.Q70S_T	0.0231374	3.12045	0.00207417	0.183719	FALSE
TRBV16	HLA-B.R62G_T	0.0231374	3.12045	0.00207417	0.183719	FALSE
TRBV16	HLA-B.Y67M_T	0.0231374	3.12045	0.00207417	0.183719	FALSE
TRBV16	HLA-DRB1.A71K_T	0.021087	3.11432	0.0021157	0.183719	FALSE
TRBV20-1	HLA-B.S77S_A	-0.432771	-3.11643	0.00210133	0.183719	FALSE
TRBV20-1	HLA-B.G83R_T	-0.43096	-3.11295	0.00212508	0.183719	FALSE
TRBV20-1	HLA-B.N80N_A	-0.43096	-3.11295	0.00212508	0.183719	FALSE
TRBV20-1	HLA-B.R82L_T	-0.43096	-3.11295	0.00212508	0.183719	FALSE
TRBV30	HLA-DQB1.E74S_T	1.49156	3.11278	0.0021262	0.183719	FALSE
TRBV30	HLA-DQB1.L26G_T	1.49156	3.11278	0.0021262	0.183719	FALSE
TRBV30	HLA-DRB1.Q96Q_T	1.73125	3.11224	0.00212994	0.183719	FALSE
TRBV7-8	HLA-DQB1.D57D_A	-0.0424797	-3.12262	0.00205967	0.183719	FALSE
TRBV20-1	HLA-B.A69R_T	0.580304	3.1052	0.00217884	0.183791	FALSE
TRBV20-1	HLA-B.E76V_T	0.580304	3.1052	0.00217884	0.183791	FALSE
TRBV20-1	HLA-B.I66K_T	0.580304	3.1052	0.00217884	0.183791	FALSE
TRBV30	HLA-DQB1.T77R_T	1.53555	3.10523	0.00217867	0.183791	FALSE
TRBV30	HLA-DQB1.T77T_A	1.53555	3.10523	0.00217867	0.183791	FALSE
TRBV4-1	HLA-DQB1.G125G_T	-0.251634	-3.10841	0.00215644	0.183791	FALSE
TRBV3-1	HLA-DRB1.A74R_T	-0.349742	-3.09082	0.00228205	0.191793	FALSE
TRBV19	HLA-B.S24A_A	0.114083	3.08908	0.00229479	0.192159	FALSE
TRBV13	HLA-B.A69A_T	-0.0979192	-3.08469	0.00232738	0.193369	FALSE
TRBV16	HLA-DRB1.T77N_T	0.021693	3.08447	0.00232897	0.193369	FALSE
TRBV30	HLA-DRB1.I67F_T	-1.41791	-3.08097	0.00235528	0.193369	FALSE
TRBV5-1	HLA-DQB1.F9Y_A	-0.482122	-3.07837	0.00237496	0.193369	FALSE
TRBV5-5	HLA-DRB1.D28E_T	0.04394	3.07914	0.00236912	0.193369	FALSE
TRBV7-9	HLA-DQB1.A140A_A	0.0567484	3.07815	0.00237666	0.193369	FALSE
TRBV7-9	HLA-DQB1.A140T_T	0.0567484	3.07815	0.00237666	0.193369	FALSE
TRBV7-9	HLA-DQB1.S182N_T	0.0567484	3.07815	0.00237666	0.193369	FALSE
TRBV6-2	HLA-DQB1.F87F_T	0.176873	3.07536	0.00239799	0.194415	FALSE
TRBV11-1	HLA-DQB1.Y30H_T	-0.0393611	-3.07407	0.00240784	0.194526	FALSE
TRBV13	HLA-B.E45T_T	-0.0983604	-3.06401	0.00248652	0.195815	FALSE
TRBV18	HLA-B.S97T_T	0.147014	3.05274	0.00257741	0.195815	FALSE
TRBV19	HLA-B.V282I_A	0.111859	3.05311	0.00257437	0.195815	FALSE
TRBV24-1	HLA-C.E173K_T	0.0906856	3.0645	0.00248258	0.195815	FALSE
TRBV24-1	HLA-C.L103V_T	0.0906856	3.0645	0.00248258	0.195815	FALSE
TRBV24-1	HLA-C.T163L_T	0.0906856	3.0645	0.00248258	0.195815	FALSE
TRBV30	HLA-DQB1.Y30Y_A	1.49286	3.06983	0.00244074	0.195815	FALSE
TRBV7-2	HLA-B.K178T_A	-0.382252	-3.06422	0.0024848	0.195815	FALSE
TRBV7-9	HLA-C.D9D_T	0.0636737	3.05463	0.00256196	0.195815	FALSE
TRBV7-9	HLA-C.A152A_T	0.0681713	3.05283	0.00257665	0.195815	FALSE
TRBV7-9	HLA-C.L147W_A	0.0681713	3.05283	0.00257665	0.195815	FALSE
TRBV7-9	HLA-C.L194V_A	0.0681713	3.05283	0.00257665	0.195815	FALSE
TRBV7-9	HLA-C.M261V_A	0.0681713	3.05283	0.00257665	0.195815	FALSE
TRBV7-9	HLA-C.P184H_A	0.0681713	3.05283	0.00257665	0.195815	FALSE
TRBV7-9	HLA-C.Q253E_A	0.0681713	3.05283	0.00257665	0.195815	FALSE
TRBV7-9	HLA-C.Q267P_A	0.0681713	3.05283	0.00257665	0.195815	FALSE
TRBV7-9	HLA-C.S273R_A	0.0681713	3.05283	0.00257665	0.195815	FALSE
TRBV9	HLA-A.S105P_T	0.112242	3.06558	0.00247407	0.195815	FALSE
TRBV27	HLA-DRB1.D28D_A	-0.221658	-3.04448	0.00264592	0.199697	FALSE
TRBV27	HLA-DRB1.Y30Y_A	-0.221658	-3.04448	0.00264592	0.199697	FALSE
TRBV20-1	HLA-C.D9F_T	0.46364	3.03958	0.00268743	0.200196	FALSE
TRBV20-1	HLA-C.R6K_T	0.46364	3.03958	0.00268743	0.200196	FALSE
TRBV20-1	HLA-C.S99C_T	0.46364	3.03958	0.00268743	0.200196	FALSE
TRBV20-1	HLA-C.V248M_T	0.46364	3.03958	0.00268743	0.200196	FALSE
TRBV13	HLA-DQB1.F87F_T	-0.0934591	-3.03271	0.00274648	0.203933	FALSE
TRBV7-6	HLA-B.R156W_T	-0.0312327	-3.02745	0.00279261	0.206689	FALSE
TRBV20-1	HLA-C.L156R_T	0.410461	3.02484	0.00281571	0.207729	FALSE
TRBV10-1	HLA-C.L95I_T	0.065441	3.01812	0.00287608	0.20841	FALSE
TRBV10-3	HLA-DRB1.D57V_T	-0.0389581	-3.01358	0.00291756	0.20841	FALSE
TRBV10-3	HLA-DRB1.Y60S_T	-0.0389581	-3.01358	0.00291756	0.20841	FALSE
TRBV11-1	HLA-A.A90D_T	-0.034896	-3.01734	0.00288316	0.20841	FALSE
TRBV11-1	HLA-A.T163R_T	-0.034896	-3.01734	0.00288316	0.20841	FALSE
TRBV20-1	HLA-DRB1.I67I_T	-0.404674	-3.01056	0.00294541	0.20841	FALSE
TRBV3-1	HLA-DQB1.Y30H_T	0.196809	3.01166	0.0029352	0.20841	FALSE
TRBV4-1	HLA-DQB1.F9Y_A	-0.245939	-3.01208	0.00293139	0.20841	FALSE
TRBV4-1	HLA-DRB1.A71R_A	-0.221142	-3.00953	0.00295501	0.20841	FALSE
TRBV7-9	HLA-DQB1.A38A_A	-0.05591	-3.00974	0.00295304	0.20841	FALSE
TRBV7-9	HLA-DQB1.A38V_T	-0.05591	-3.00974	0.00295304	0.20841	FALSE
TRBV9	HLA-A.G79R_T	-0.137882	-3.00692	0.00297936	0.20841	FALSE
TRBV9	HLA-A.G83R_T	-0.137882	-3.00692	0.00297936	0.20841	FALSE
TRBV9	HLA-A.L81A_T	-0.137882	-3.00692	0.00297936	0.20841	FALSE
TRBV9	HLA-A.R82L_T	-0.137882	-3.00692	0.00297936	0.20841	FALSE
TRBV9	HLA-A.T80I_T	-0.137882	-3.00692	0.00297936	0.20841	FALSE
TRBV9	HLA-A.V76E_T	-0.137882	-3.00692	0.00297936	0.20841	FALSE
TRBV20-1	HLA-A.E152V_T	0.40665	3.00583	0.00298958	0.208489	FALSE
TRBV5-6	HLA-DQA1.D161E_T	0.05783	2.99991	0.00304566	0.208596	FALSE
TRBV5-6	HLA-DQA1.F156L_T	0.05783	2.99991	0.00304566	0.208596	FALSE
TRBV5-6	HLA-DQA1.I163S_T	0.05783	2.99991	0.00304566	0.208596	FALSE
TRBV5-6	HLA-DQA1.I75S_T	0.05783	2.99991	0.00304566	0.208596	FALSE
TRBV5-6	HLA-DQA1.Q175K_T	0.05783	2.99991	0.00304566	0.208596	FALSE
TRBV5-6	HLA-DQA1.T107I_T	0.05783	2.99991	0.00304566	0.208596	FALSE
TRBV20-1	HLA-DQA1.Q129H_A	-0.421993	-2.99544	0.00308871	0.210534	FALSE
TRBV7-6	HLA-B.Y116S_T	-0.0265044	-2.99507	0.00309231	0.210534	FALSE
TRBV10-2	HLA-A.F9F_T	-0.0179213	-2.98969	0.00314486	0.213062	FALSE
TRBV13	HLA-DRB1.Y60Y_A	0.0717463	2.98077	0.00323386	0.213062	FALSE
TRBV19	HLA-B.A305T_A	0.110347	2.98211	0.00322026	0.213062	FALSE
TRBV5-6	HLA-A.E63E_A	-0.0589783	-2.98033	0.00323826	0.213062	FALSE
TRBV7-9	HLA-DQB1.E74S_T	-0.0587017	-2.98448	0.00319655	0.213062	FALSE
TRBV7-9	HLA-DQB1.L26G_T	-0.0587017	-2.98448	0.00319655	0.213062	FALSE
TRBV7-9	HLA-C.A306V_A	0.0663548	2.97642	0.00327802	0.213062	FALSE
TRBV7-9	HLA-C.A-16T_A	0.0663548	2.97642	0.00327802	0.213062	FALSE
TRBV7-9	HLA-C.C326S_A	0.0663548	2.97642	0.00327802	0.213062	FALSE
TRBV7-9	HLA-C.G-8A_A	0.0663548	2.97642	0.00327802	0.213062	FALSE
TRBV7-9	HLA-C.M285V_A	0.0663548	2.97642	0.00327802	0.213062	FALSE
TRBV7-9	HLA-C.M307V_A	0.0663548	2.97642	0.00327802	0.213062	FALSE
TRBV7-9	HLA-C.T305A_A	0.0663548	2.97642	0.00327802	0.213062	FALSE
TRBV7-9	HLA-C.T339A_A	0.0663548	2.97642	0.00327802	0.213062	FALSE
TRBV7-9	HLA-C.V295A_A	0.0663548	2.97642	0.00327802	0.213062	FALSE
TRBV9	HLA-A.Q70H_A	0.113569	2.98304	0.00321097	0.213062	FALSE
TRBV11-1	HLA-DQA1.Q129H_A	-0.0352807	-2.97476	0.00329506	0.213564	FALSE
TRBV20-1	HLA-DQB1.F87F_T	-0.504337	-2.97311	0.00331204	0.21406	FALSE
TRBV14	HLA-B.E152V_A	-0.0290334	-2.97097	0.00333418	0.214886	FALSE
TRBV16	HLA-DRB1.A74R_T	0.0218105	2.96746	0.00337084	0.21625	FALSE
TRBV7-6	HLA-B.D114D_T	-0.0262554	-2.96714	0.00337419	0.21625	FALSE
TRBV13	HLA-DQB1.A140A_A	0.0714865	2.9572	0.00348014	0.217577	FALSE
TRBV13	HLA-DQB1.A140T_T	0.0714865	2.9572	0.00348014	0.217577	FALSE
TRBV13	HLA-DQB1.S182N_T	0.0714865	2.9572	0.00348014	0.217577	FALSE
TRBV13	HLA-A.G79R_T	-0.092032	-2.95171	0.00353991	0.217577	FALSE
TRBV13	HLA-A.G83R_T	-0.092032	-2.95171	0.00353991	0.217577	FALSE
TRBV13	HLA-A.L81A_T	-0.092032	-2.95171	0.00353991	0.217577	FALSE
TRBV13	HLA-A.R82L_T	-0.092032	-2.95171	0.00353991	0.217577	FALSE
TRBV13	HLA-A.T80I_T	-0.092032	-2.95171	0.00353991	0.217577	FALSE
TRBV13	HLA-A.V76E_T	-0.092032	-2.95171	0.00353991	0.217577	FALSE
TRBV24-1	HLA-DQB1.L-4L_T	0.135455	2.964	0.00340729	0.217577	FALSE
TRBV3-1	HLA-DQB1.F87Y_T	0.188222	2.95758	0.00347604	0.217577	FALSE
TRBV3-1	HLA-DRB1.A71K_T	-0.309043	-2.95236	0.00353281	0.217577	FALSE
TRBV4-1	HLA-DQB1.F9F_T	-0.321376	-2.9511	0.00354662	0.217577	FALSE
TRBV7-8	HLA-DQB1.A140A_A	0.0385937	2.96113	0.00343788	0.217577	FALSE
TRBV7-8	HLA-DQB1.A140T_T	0.0385937	2.96113	0.00343788	0.217577	FALSE
TRBV7-8	HLA-DQB1.S182N_T	0.0385937	2.96113	0.00343788	0.217577	FALSE
TRBV7-9	HLA-B.V103L_T	-0.0602464	-2.94287	0.00363819	0.222599	FALSE
TRBV4-1	HLA-DQB1.F87F_T	-0.252897	-2.94133	0.00365552	0.223064	FALSE
TRBV10-1	HLA-A.L156L_T	-0.0557929	-2.94011	0.00366929	0.223311	FALSE
TRBV11-2	HLA-C.N80K_T	-0.199848	-2.93648	0.00371076	0.224643	FALSE
TRBV11-2	HLA-C.S77N_T	-0.199848	-2.93648	0.00371076	0.224643	FALSE
TRBV24-1	HLA-C.T163T_A	0.0848962	2.93527	0.00372461	0.224888	FALSE
TRBV27	HLA-B.R156L_A	-0.240744	-2.93402	0.00373903	0.225166	FALSE
TRBV11-1	HLA-DQB1.A-26S_T	-0.0379165	-2.90712	0.00406146	0.225697	FALSE
TRBV11-1	HLA-DQB1.G125S_T	-0.0379165	-2.90712	0.00406146	0.225697	FALSE
TRBV11-1	HLA-DQB1.L-4S_T	-0.0379165	-2.90712	0.00406146	0.225697	FALSE
TRBV11-1	HLA-DQB1.M-8I_T	-0.0379165	-2.90712	0.00406146	0.225697	FALSE
TRBV11-1	HLA-DQB1.M14L_T	-0.0379165	-2.90712	0.00406146	0.225697	FALSE
TRBV11-1	HLA-DQB1.Q224R_T	-0.0379165	-2.90712	0.00406146	0.225697	FALSE
TRBV11-1	HLA-DQB1.T71A_T	-0.0379165	-2.90712	0.00406146	0.225697	FALSE
TRBV11-1	HLA-DQB1.V116I_T	-0.0379165	-2.90712	0.00406146	0.225697	FALSE
TRBV11-1	HLA-DQB1.S-5T_A	-0.0334476	-2.90447	0.00409457	0.225697	FALSE
TRBV13	HLA-A.I95L_T	-0.0904903	-2.9199	0.00390528	0.225697	FALSE
TRBV13	HLA-A.D77D_A	-0.0813609	-2.91154	0.00400685	0.225697	FALSE
TRBV13	HLA-A.V76V_A	-0.0813609	-2.91154	0.00400685	0.225697	FALSE
TRBV13	HLA-A.I282V_T	-0.0909118	-2.90388	0.00410197	0.225697	FALSE
TRBV13	HLA-A.K311N_T	-0.0909118	-2.90388	0.00410197	0.225697	FALSE
TRBV13	HLA-A.Q62E_T	-0.0909118	-2.90388	0.00410197	0.225697	FALSE
TRBV13	HLA-A.R65G_T	-0.0909118	-2.90388	0.00410197	0.225697	FALSE
TRBV13	HLA-A.Y99F_T	-0.0909118	-2.90388	0.00410197	0.225697	FALSE
TRBV18	HLA-B.L95W_T	0.140827	2.92438	0.00385182	0.225697	FALSE
TRBV20-1	HLA-DQB1.E74E_A	-0.408118	-2.92739	0.00381621	0.225697	FALSE
TRBV20-1	HLA-DQB1.L75V_T	-0.408118	-2.92739	0.00381621	0.225697	FALSE
TRBV20-1	HLA-DQB1.T71T_A	-0.408118	-2.92739	0.00381621	0.225697	FALSE
TRBV4-1	HLA-DQB1.R55P_T	0.203419	2.92901	0.00379726	0.225697	FALSE
TRBV4-3	HLA-B.D177E_A	-0.374085	-2.9251	0.00384326	0.225697	FALSE
TRBV4-3	HLA-B.E180Q_A	-0.374085	-2.9251	0.00384326	0.225697	FALSE
TRBV5-6	HLA-C.D9S_T	0.0750342	2.9128	0.00399131	0.225697	FALSE
TRBV6-3	HLA-DQB1.F87F_T	0.165722	2.92909	0.00379625	0.225697	FALSE
TRBV6-6	HLA-DRB1.F26F_A	-0.0190534	-2.90397	0.0041009	0.225697	FALSE
TRBV7-7	HLA-DRB1.A71K_T	-0.0214409	-2.90781	0.00405288	0.225697	FALSE
TRBV7-8	HLA-DQB1.G45E_T	0.0486354	2.92797	0.00380948	0.225697	FALSE
TRBV7-9	HLA-DRB1.L133R_A	-0.0672892	-2.90757	0.00405588	0.225697	FALSE
TRBV7-9	HLA-DRB1.M142V_A	-0.0672892	-2.90757	0.00405588	0.225697	FALSE
TRBV9	HLA-A.I282V_T	-0.133874	-2.90535	0.00408358	0.225697	FALSE
TRBV9	HLA-A.K311N_T	-0.133874	-2.90535	0.00408358	0.225697	FALSE
TRBV9	HLA-A.Q62E_T	-0.133874	-2.90535	0.00408358	0.225697	FALSE
TRBV9	HLA-A.R65G_T	-0.133874	-2.90535	0.00408358	0.225697	FALSE
TRBV9	HLA-A.Y99F_T	-0.133874	-2.90535	0.00408358	0.225697	FALSE
TRBV7-6	HLA-B.I194V_T	-0.0357505	-2.90076	0.00414143	0.22678	FALSE
TRBV7-8	HLA-DRB1.I67F_T	0.0387109	2.90148	0.0041323	0.22678	FALSE
TRBV20-1	HLA-B.I66N_T	-0.773724	-2.89397	0.00422825	0.228804	FALSE
TRBV20-1	HLA-B.Q65R_T	-0.773724	-2.89397	0.00422825	0.228804	FALSE
TRBV20-1	HLA-B.Q70S_T	-0.773724	-2.89397	0.00422825	0.228804	FALSE
TRBV20-1	HLA-B.R62G_T	-0.773724	-2.89397	0.00422825	0.228804	FALSE
TRBV20-1	HLA-B.Y67M_T	-0.773724	-2.89397	0.00422825	0.228804	FALSE
TRBV13	HLA-DRB1.D57D_A	0.0721292	2.88206	0.00438467	0.230479	FALSE
TRBV13	HLA-DQB1.R55P_T	0.071867	2.88143	0.00439299	0.230479	FALSE
TRBV13	HLA-A.D77N_T	-0.0801517	-2.863	0.00464589	0.230479	FALSE
TRBV18	HLA-DQA1.D2G_T	0.172198	2.87925	0.00442229	0.230479	FALSE
TRBV18	HLA-DQA1.V-6M_T	0.172198	2.87925	0.00442229	0.230479	FALSE
TRBV20-1	HLA-B.L81A_T	-0.40215	-2.86891	0.00456335	0.230479	FALSE
TRBV20-1	HLA-B.S77N_T	-0.40215	-2.86891	0.00456335	0.230479	FALSE
TRBV20-1	HLA-A.D74H_T	0.4032	2.86242	0.00465413	0.230479	FALSE
TRBV20-1	HLA-A.G107W_T	0.4032	2.86242	0.00465413	0.230479	FALSE
TRBV20-1	HLA-A.Q62G_T	0.4032	2.86242	0.00465413	0.230479	FALSE
TRBV27	HLA-B.R156W_T	-0.256784	-2.88094	0.00439952	0.230479	FALSE
TRBV27	HLA-DRB1.D57V_T	-0.216296	-2.88037	0.00440716	0.230479	FALSE
TRBV27	HLA-DRB1.Y60S_T	-0.216296	-2.88037	0.00440716	0.230479	FALSE
TRBV3-1	HLA-DRB1.T77N_T	-0.312285	-2.87017	0.00454597	0.230479	FALSE
TRBV30	HLA-DQA1.A45V_A	1.27581	2.8598	0.00469115	0.230479	FALSE
TRBV30	HLA-DQA1.A69A_T	1.27581	2.8598	0.00469115	0.230479	FALSE
TRBV30	HLA-DQA1.C11Y_A	1.27581	2.8598	0.00469115	0.230479	FALSE
TRBV30	HLA-DQA1.E50E_T	1.27581	2.8598	0.00469115	0.230479	FALSE
TRBV30	HLA-DQA1.F18S_A	1.27581	2.8598	0.00469115	0.230479	FALSE
TRBV30	HLA-DQA1.G55R_A	1.27581	2.8598	0.00469115	0.230479	FALSE
TRBV30	HLA-DQA1.G61F_A	1.27581	2.8598	0.00469115	0.230479	FALSE
TRBV30	HLA-DQA1.K53K_T	1.27581	2.8598	0.00469115	0.230479	FALSE
TRBV30	HLA-DQA1.M66I_A	1.27581	2.8598	0.00469115	0.230479	FALSE
TRBV30	HLA-DQA1.M76M_T	1.27581	2.8598	0.00469115	0.230479	FALSE
TRBV30	HLA-DQA1.Q175Q_T	1.27581	2.8598	0.00469115	0.230479	FALSE
TRBV30	HLA-DQA1.Q218R_A	1.27581	2.8598	0.00469115	0.230479	FALSE
TRBV30	HLA-DQA1.R47R_T	1.27581	2.8598	0.00469115	0.230479	FALSE
TRBV30	HLA-DQA1.R64T_A	1.27581	2.8598	0.00469115	0.230479	FALSE
TRBV30	HLA-DQA1.S52S_T	1.27581	2.8598	0.00469115	0.230479	FALSE
TRBV30	HLA-DQA1.W48L_A	1.27581	2.8598	0.00469115	0.230479	FALSE
TRBV30	HLA-DQA1.Y80S_A	1.27581	2.8598	0.00469115	0.230479	FALSE
TRBV4-3	HLA-B.K178T_A	-0.375939	-2.88794	0.00430682	0.230479	FALSE
TRBV4-3	HLA-B.T143S_T	-0.391146	-2.87551	0.0044729	0.230479	FALSE
TRBV4-3	HLA-B.W147L_T	-0.391146	-2.87551	0.0044729	0.230479	FALSE
TRBV5-5	HLA-DRB1.L-23F_T	-0.0563739	-2.87884	0.00442781	0.230479	FALSE
TRBV5-5	HLA-DRB1.N33H_T	-0.0563739	-2.87884	0.00442781	0.230479	FALSE
TRBV5-5	HLA-DRB1.Q96Y_T	-0.0563739	-2.87884	0.00442781	0.230479	FALSE
TRBV5-5	HLA-DRB1.R13H_T	-0.0563739	-2.87884	0.00442781	0.230479	FALSE
TRBV5-5	HLA-DRB1.V180L_T	-0.0563739	-2.87884	0.00442781	0.230479	FALSE
TRBV7-6	HLA-C.L95L_A	0.0287219	2.86397	0.00463229	0.230479	FALSE
TRBV7-8	HLA-DQB1.E74S_T	-0.0400708	-2.88246	0.00437926	0.230479	FALSE
TRBV7-8	HLA-DQB1.L26G_T	-0.0400708	-2.88246	0.00437926	0.230479	FALSE
TRBV7-9	HLA-DQB1.R55R_T	-0.0526126	-2.86845	0.00456975	0.230479	FALSE
TRBV9	HLA-A.F9S_T	-0.128571	-2.85728	0.00472701	0.231745	FALSE
TRBV7-3	HLA-DRB1.W9E_A	0.0803666	2.85544	0.00475348	0.232545	FALSE
TRBV13	HLA-B.I194V_T	-0.0974464	-2.85309	0.00478728	0.233701	FALSE
TRBV7-8	HLA-DQB1.Y30H_T	-0.0426162	-2.84801	0.00486133	0.236812	FALSE
TRBV7-6	HLA-C.L95I_T	0.028954	2.84526	0.00490172	0.238273	FALSE
TRBV10-1	HLA-C.S116Y_T	0.0498118	2.84353	0.00492744	0.239017	FALSE
TRBV30	HLA-DQB1.A-26S_T	1.49198	2.83679	0.00502837	0.239359	FALSE
TRBV30	HLA-DQB1.G125S_T	1.49198	2.83679	0.00502837	0.239359	FALSE
TRBV30	HLA-DQB1.L-4S_T	1.49198	2.83679	0.00502837	0.239359	FALSE
TRBV30	HLA-DQB1.M-8I_T	1.49198	2.83679	0.00502837	0.239359	FALSE
TRBV30	HLA-DQB1.M14L_T	1.49198	2.83679	0.00502837	0.239359	FALSE
TRBV30	HLA-DQB1.Q224R_T	1.49198	2.83679	0.00502837	0.239359	FALSE
TRBV30	HLA-DQB1.T71A_T	1.49198	2.83679	0.00502837	0.239359	FALSE
TRBV30	HLA-DQB1.V116I_T	1.49198	2.83679	0.00502837	0.239359	FALSE
TRBV7-9	HLA-DQB1.G70R_A	-0.0546242	-2.83988	0.00498181	0.239359	FALSE
TRBV12-3	HLA-DRB1.A140T_A	-0.164435	-2.83465	0.00506092	0.240409	FALSE
TRBV7-7	HLA-DRB1.T77N_T	-0.0217144	-2.83354	0.0050778	0.240713	FALSE
TRBV3-1	HLA-DQB1.F87F_T	-0.206523	-2.83137	0.005111	0.241787	FALSE
TRBV19	HLA-B.S24T_T	0.108676	2.82836	0.00515747	0.242984	FALSE
TRBV30	HLA-C.E275K_T	2.74076	2.8289	0.00514905	0.242984	FALSE
TRBV20-1	HLA-DQA1.A69L_T	0.365519	2.82556	0.00520085	0.243584	FALSE
TRBV20-1	HLA-DQA1.L-15M_T	0.365519	2.82556	0.00520085	0.243584	FALSE
TRBV3-1	HLA-B.I66N_T	-0.324112	-2.8221	0.00525516	0.243584	FALSE
TRBV3-1	HLA-B.Q65R_T	-0.324112	-2.8221	0.00525516	0.243584	FALSE
TRBV3-1	HLA-B.Q70S_T	-0.324112	-2.8221	0.00525516	0.243584	FALSE
TRBV3-1	HLA-B.R62G_T	-0.324112	-2.8221	0.00525516	0.243584	FALSE
TRBV3-1	HLA-B.Y67M_T	-0.324112	-2.8221	0.00525516	0.243584	FALSE
TRBV7-2	HLA-B.S97T_T	0.369345	2.82427	0.00522109	0.243584	FALSE
TRBV7-8	HLA-DQB1.F87Y_T	-0.0410914	-2.82096	0.00527314	0.243747	FALSE
TRBV7-9	HLA-DRB1.P11P_T	-0.0653071	-2.81986	0.00529054	0.243747	FALSE
TRBV7-9	HLA-DRB1.R13R_T	-0.0653071	-2.81986	0.00529054	0.243747	FALSE
TRBV11-1	HLA-DPA1.F160V_A	-0.0313688	-2.80883	0.00546793	0.245356	FALSE
TRBV11-1	HLA-DPA1.L127P_A	-0.0313688	-2.80883	0.00546793	0.245356	FALSE
TRBV11-1	HLA-DPA1.Q50R_A	-0.0313688	-2.80883	0.00546793	0.245356	FALSE
TRBV11-1	HLA-DPA1.T83A_A	-0.0313688	-2.80883	0.00546793	0.245356	FALSE
TRBV11-1	HLA-DPA1.T228P_A	-0.0313688	-2.80883	0.00546793	0.245356	FALSE
TRBV12-3	HLA-DRB1.W9E_A	-0.162616	-2.81216	0.00541382	0.245356	FALSE
TRBV30	HLA-DQB1.Y30H_T	1.45544	2.81108	0.00543136	0.245356	FALSE
TRBV30	HLA-DQB1.A86E_A	1.25757	2.80319	0.00556072	0.245356	FALSE
TRBV30	HLA-DQB1.E84Q_A	1.25757	2.80319	0.00556072	0.245356	FALSE
TRBV30	HLA-DQB1.F87L_A	1.25757	2.80319	0.00556072	0.245356	FALSE
TRBV30	HLA-DQB1.G89T_A	1.25757	2.80319	0.00556072	0.245356	FALSE
TRBV30	HLA-DQB1.G125A_A	1.25757	2.80319	0.00556072	0.245356	FALSE
TRBV30	HLA-DQB1.I90T_A	1.25757	2.80319	0.00556072	0.245356	FALSE
TRBV30	HLA-DQB1.Q221H_A	1.25757	2.80319	0.00556072	0.245356	FALSE
TRBV30	HLA-DQB1.Q53L_A	1.25757	2.80319	0.00556072	0.245356	FALSE
TRBV30	HLA-DQB1.R220H_A	1.25757	2.80319	0.00556072	0.245356	FALSE
TRBV30	HLA-DQB1.V85L_A	1.25757	2.80319	0.00556072	0.245356	FALSE
TRBV5-6	HLA-A.E63N_T	-0.0586966	-2.81118	0.00542967	0.245356	FALSE
TRBV5-6	HLA-A.Q62R_T	-0.0586966	-2.81118	0.00542967	0.245356	FALSE
TRBV6-2	HLA-DQB1.F9Y_A	0.154409	2.81381	0.0053872	0.245356	FALSE
TRBV6-8	HLA-C.E275K_T	-0.203099	-2.8096	0.00545534	0.245356	FALSE
TRBV7-3	HLA-DRB1.Q70R_T	0.0880413	2.80551	0.00552234	0.245356	FALSE
TRBV11-1	HLA-A.R114R_T	-0.0341324	-2.79763	0.00565349	0.248971	FALSE
TRBV11-1	HLA-A.D116D_A	0.0324343	2.79293	0.00573318	0.251643	FALSE
TRBV14	HLA-B.A305T_A	0.028566	2.79011	0.00578139	0.251643	FALSE
TRBV20-1	HLA-DQB1.D57A_T	-0.507895	-2.78886	0.00580293	0.251643	FALSE
TRBV27	HLA-B.E152V_A	-0.193865	-2.78862	0.00580698	0.251643	FALSE
TRBV27	HLA-B.A69R_T	-0.296287	-2.78828	0.00581289	0.251643	FALSE
TRBV27	HLA-B.E76V_T	-0.296287	-2.78828	0.00581289	0.251643	FALSE
TRBV27	HLA-B.I66K_T	-0.296287	-2.78828	0.00581289	0.251643	FALSE
TRBV7-6	HLA-B.A-9G_A	0.0257817	2.79097	0.00576661	0.251643	FALSE
TRBV7-9	HLA-B.R131S_A	0.0562506	2.79161	0.00575576	0.251643	FALSE
TRBV6-3	HLA-DQB1.Y30H_T	-0.141733	-2.78345	0.00589687	0.254798	FALSE
TRBV13	HLA-C.S116S_T	-0.0672342	-2.77338	0.00607525	0.255762	FALSE
TRBV14	HLA-B.S24A_A	0.028454	2.77985	0.00596015	0.255762	FALSE
TRBV20-1	HLA-B.E152V_A	0.341062	2.77659	0.00601781	0.255762	FALSE
TRBV20-1	HLA-DRB1.L-23F_T	-0.624966	-2.77356	0.00607201	0.255762	FALSE
TRBV20-1	HLA-DRB1.N33H_T	-0.624966	-2.77356	0.00607201	0.255762	FALSE
TRBV20-1	HLA-DRB1.Q96Y_T	-0.624966	-2.77356	0.00607201	0.255762	FALSE
TRBV20-1	HLA-DRB1.R13H_T	-0.624966	-2.77356	0.00607201	0.255762	FALSE
TRBV20-1	HLA-DRB1.V180L_T	-0.624966	-2.77356	0.00607201	0.255762	FALSE
TRBV3-1	HLA-DQB1.G125G_T	-0.191246	-2.77593	0.00602959	0.255762	FALSE
TRBV4-1	HLA-DRB1.D28D_A	0.18171	2.77811	0.0059908	0.255762	FALSE
TRBV4-1	HLA-DRB1.Y30Y_A	0.18171	2.77811	0.0059908	0.255762	FALSE
TRBV6-6	HLA-DRB1.D28D_A	-0.0177357	-2.77462	0.00605301	0.255762	FALSE
TRBV6-6	HLA-DRB1.Y30Y_A	-0.0177357	-2.77462	0.00605301	0.255762	FALSE
TRBV7-6	HLA-C.R219W_A	0.0237274	2.77479	0.00605009	0.255762	FALSE
TRBV7-8	HLA-DQB1.R55R_T	-0.0359238	-2.77146	0.00610983	0.256747	FALSE
TRBV7-3	HLA-DRB1.A140T_A	0.0782987	2.76908	0.00615306	0.258091	FALSE
TRBV27	HLA-DRB1.F26F_A	-0.20802	-2.76788	0.00617487	0.258533	FALSE
TRBV20-1	HLA-A.I142T_T	0.390532	2.76616	0.00620623	0.258901	FALSE
TRBV20-1	HLA-A.R145H_T	0.390532	2.76616	0.00620623	0.258901	FALSE
TRBV14	HLA-B.V282I_A	0.0279985	2.75791	0.00635911	0.25909	FALSE
TRBV18	HLA-B.R131S_A	-0.117231	-2.76182	0.00628616	0.25909	FALSE
TRBV5-1	HLA-DQB1.A-16P_T	-0.52596	-2.75927	0.00633357	0.25909	FALSE
TRBV5-1	HLA-DQB1.F9L_T	-0.52596	-2.75927	0.00633357	0.25909	FALSE
TRBV5-1	HLA-DQB1.S197N_T	-0.52596	-2.75927	0.00633357	0.25909	FALSE
TRBV5-1	HLA-DQB1.S3P_T	-0.52596	-2.75927	0.00633357	0.25909	FALSE
TRBV5-1	HLA-DQB1.Y37D_T	-0.52596	-2.75927	0.00633357	0.25909	FALSE
TRBV5-6	HLA-A.A246S_T	-0.0521667	-2.75795	0.00635825	0.25909	FALSE
TRBV5-6	HLA-A.T299A_T	-0.0521667	-2.75795	0.00635825	0.25909	FALSE
TRBV5-6	HLA-A.V334M_T	-0.0521667	-2.75795	0.00635825	0.25909	FALSE
TRBV5-6	HLA-A.L156W_T	-0.0614344	-2.75647	0.00638601	0.25909	FALSE
TRBV6-5	HLA-DQB1.Y30H_T	-0.100401	-2.75712	0.00637377	0.25909	FALSE
TRBV7-8	HLA-DQB1.A-26S_T	-0.0419263	-2.75379	0.00643661	0.25909	FALSE
TRBV7-8	HLA-DQB1.G125S_T	-0.0419263	-2.75379	0.00643661	0.25909	FALSE
TRBV7-8	HLA-DQB1.L-4S_T	-0.0419263	-2.75379	0.00643661	0.25909	FALSE
TRBV7-8	HLA-DQB1.M-8I_T	-0.0419263	-2.75379	0.00643661	0.25909	FALSE
TRBV7-8	HLA-DQB1.M14L_T	-0.0419263	-2.75379	0.00643661	0.25909	FALSE
TRBV7-8	HLA-DQB1.Q224R_T	-0.0419263	-2.75379	0.00643661	0.25909	FALSE
TRBV7-8	HLA-DQB1.T71A_T	-0.0419263	-2.75379	0.00643661	0.25909	FALSE
TRBV7-8	HLA-DQB1.V116I_T	-0.0419263	-2.75379	0.00643661	0.25909	FALSE
TRBV20-1	HLA-A.Q62Q_T	-0.381355	-2.75269	0.00645748	0.259476	FALSE
TRBV5-6	HLA-A.I97I_T	0.0394951	2.74945	0.00651916	0.260585	FALSE
TRBV5-6	HLA-A.L276P_A	0.0394951	2.74945	0.00651916	0.260585	FALSE
TRBV5-6	HLA-A.T321S_A	0.0394951	2.74945	0.00651916	0.260585	FALSE
TRBV4-3	HLA-B.A-9G_A	-0.318133	-2.74181	0.00666714	0.265443	FALSE
TRBV6-3	HLA-DQB1.F87Y_T	-0.135967	-2.74251	0.00665341	0.265443	FALSE
TRBV7-7	HLA-DRB1.A73G_T	-0.0175848	-2.74138	0.00667541	0.265443	FALSE
TRBV7-2	HLA-DQB1.D57S_T	-0.385037	-2.73796	0.00674275	0.266734	FALSE
TRBV7-2	HLA-DQB1.Q126H_T	-0.385037	-2.73796	0.00674275	0.266734	FALSE
TRBV7-9	HLA-DRB1.T-16A_A	-0.0628127	-2.739	0.0067222	0.266734	FALSE
TRBV10-2	HLA-A.Y99C_T	-0.0263492	-2.73481	0.0068052	0.267778	FALSE
TRBV10-3	HLA-DRB1.D28E_T	-0.0439414	-2.73149	0.00687143	0.267778	FALSE
TRBV11-1	HLA-A.F9Y_T	-0.0306749	-2.71266	0.00725932	0.267778	FALSE
TRBV13	HLA-DQA1.A45V_A	-0.0650458	-2.71343	0.00724306	0.267778	FALSE
TRBV13	HLA-DQA1.A69A_T	-0.0650458	-2.71343	0.00724306	0.267778	FALSE
TRBV13	HLA-DQA1.C11Y_A	-0.0650458	-2.71343	0.00724306	0.267778	FALSE
TRBV13	HLA-DQA1.E50E_T	-0.0650458	-2.71343	0.00724306	0.267778	FALSE
TRBV13	HLA-DQA1.F18S_A	-0.0650458	-2.71343	0.00724306	0.267778	FALSE
TRBV13	HLA-DQA1.G55R_A	-0.0650458	-2.71343	0.00724306	0.267778	FALSE
TRBV13	HLA-DQA1.G61F_A	-0.0650458	-2.71343	0.00724306	0.267778	FALSE
TRBV13	HLA-DQA1.K53K_T	-0.0650458	-2.71343	0.00724306	0.267778	FALSE
TRBV13	HLA-DQA1.M66I_A	-0.0650458	-2.71343	0.00724306	0.267778	FALSE
TRBV13	HLA-DQA1.M76M_T	-0.0650458	-2.71343	0.00724306	0.267778	FALSE
TRBV13	HLA-DQA1.Q175Q_T	-0.0650458	-2.71343	0.00724306	0.267778	FALSE
TRBV13	HLA-DQA1.Q218R_A	-0.0650458	-2.71343	0.00724306	0.267778	FALSE
TRBV13	HLA-DQA1.R47R_T	-0.0650458	-2.71343	0.00724306	0.267778	FALSE
TRBV13	HLA-DQA1.R64T_A	-0.0650458	-2.71343	0.00724306	0.267778	FALSE
TRBV13	HLA-DQA1.S52S_T	-0.0650458	-2.71343	0.00724306	0.267778	FALSE
TRBV13	HLA-DQA1.W48L_A	-0.0650458	-2.71343	0.00724306	0.267778	FALSE
TRBV13	HLA-DQA1.Y80S_A	-0.0650458	-2.71343	0.00724306	0.267778	FALSE
TRBV19	HLA-B.A69T_A	-0.10993	-2.73137	0.00687395	0.267778	FALSE
TRBV19	HLA-B.A71A_T	-0.10993	-2.73137	0.00687395	0.267778	FALSE
TRBV19	HLA-B.A71T_A	-0.10993	-2.73137	0.00687395	0.267778	FALSE
TRBV19	HLA-B.Q70N_A	-0.10993	-2.73137	0.00687395	0.267778	FALSE
TRBV20-1	HLA-A.I97I_T	-0.37877	-2.71448	0.00722103	0.267778	FALSE
TRBV20-1	HLA-A.L276P_A	-0.37877	-2.71448	0.00722103	0.267778	FALSE
TRBV20-1	HLA-A.T321S_A	-0.37877	-2.71448	0.00722103	0.267778	FALSE
TRBV20-1	HLA-A.I95V_T	0.381907	2.71274	0.00725753	0.267778	FALSE
TRBV27	HLA-B.E163T_T	0.258079	2.72047	0.00709622	0.267778	FALSE
TRBV6-2	HLA-DQB1.G125G_T	0.14874	2.72683	0.00696577	0.267778	FALSE
TRBV6-2	HLA-DQB1.Y30H_T	-0.141317	-2.72219	0.00706072	0.267778	FALSE
TRBV6-3	HLA-DQB1.F9Y_A	0.146896	2.72361	0.00703148	0.267778	FALSE
TRBV6-3	HLA-DQB1.A-26S_T	-0.140636	-2.7155	0.00719955	0.267778	FALSE
TRBV6-3	HLA-DQB1.G125S_T	-0.140636	-2.7155	0.00719955	0.267778	FALSE
TRBV6-3	HLA-DQB1.L-4S_T	-0.140636	-2.7155	0.00719955	0.267778	FALSE
TRBV6-3	HLA-DQB1.M-8I_T	-0.140636	-2.7155	0.00719955	0.267778	FALSE
TRBV6-3	HLA-DQB1.M14L_T	-0.140636	-2.7155	0.00719955	0.267778	FALSE
TRBV6-3	HLA-DQB1.Q224R_T	-0.140636	-2.7155	0.00719955	0.267778	FALSE
TRBV6-3	HLA-DQB1.T71A_T	-0.140636	-2.7155	0.00719955	0.267778	FALSE
TRBV6-3	HLA-DQB1.V116I_T	-0.140636	-2.7155	0.00719955	0.267778	FALSE
TRBV7-6	HLA-DPB1.M76I_T	0.0371536	2.72717	0.0069587	0.267778	FALSE
TRBV7-9	HLA-B.L95L_A	-0.0505822	-2.72659	0.00697065	0.267778	FALSE
TRBV6-2	HLA-DQB1.F87Y_T	-0.137004	-2.71165	0.00728063	0.268133	FALSE
TRBV7-3	HLA-DRB1.A74E_T	0.0850384	2.7085	0.00734749	0.270162	FALSE
TRBV19	HLA-B.Y67Y_T	-0.11371	-2.7065	0.00739031	0.271301	FALSE
TRBV10-3	HLA-DRB1.D28D_A	-0.0340963	-2.70235	0.00747988	0.273714	FALSE
TRBV10-3	HLA-DRB1.Y30Y_A	-0.0340963	-2.70235	0.00747988	0.273714	FALSE
TRBV11-1	HLA-A.S105P_T	-0.0312394	-2.69933	0.00754559	0.274898	FALSE
TRBV27	HLA-B.E163L_T	-0.193066	-2.69832	0.00756781	0.274898	FALSE
TRBV7-6	HLA-C.D9F_T	-0.027143	-2.69757	0.00758415	0.274898	FALSE
TRBV7-6	HLA-C.R6K_T	-0.027143	-2.69757	0.00758415	0.274898	FALSE
TRBV7-6	HLA-C.S99C_T	-0.027143	-2.69757	0.00758415	0.274898	FALSE
TRBV7-6	HLA-C.V248M_T	-0.027143	-2.69757	0.00758415	0.274898	FALSE
TRBV30	HLA-DQA1.S52R_A	1.21084	2.69684	0.00760029	0.275049	FALSE
TRBV13	HLA-DRB1.A74E_T	0.0720586	2.69516	0.00763743	0.275958	FALSE
TRBV30	HLA-DRB1.D57D_A	-1.25987	-2.69278	0.00769001	0.277421	FALSE
TRBV7-6	HLA-DRB1.W9W_T	0.0275541	2.69202	0.00770701	0.277598	FALSE
TRBV19	HLA-DPB1.E57D_T	0.175493	2.69123	0.0077247	0.277799	FALSE
TRBV11-2	HLA-B.E163T_T	0.158807	2.68906	0.00777314	0.279103	FALSE
TRBV18	HLA-DQA1.R41K_T	-0.190356	-2.68655	0.00782981	0.279191	FALSE
TRBV18	HLA-DQA1.S130A_T	-0.190356	-2.68655	0.00782981	0.279191	FALSE
TRBV5-6	HLA-A.Q62Q_T	0.0383863	2.68797	0.00779761	0.279191	FALSE
TRBV6-5	HLA-DRB1.Q70R_T	-0.0942116	-2.68626	0.00783642	0.279191	FALSE
TRBV7-9	HLA-DRB1.S0A_A	-0.0637102	-2.68734	0.00781181	0.279191	FALSE
TRBV20-1	HLA-DRB1.A140T_A	0.355534	2.6821	0.00793082	0.282116	FALSE
TRBV12-3	HLA-B.S97S_T	0.2952	2.67565	0.00807963	0.282807	FALSE
TRBV12-5	HLA-C.L156R_T	-0.0650335	-2.67532	0.00808738	0.282807	FALSE
TRBV20-1	HLA-DRB1.P11V_T	-0.579301	-2.67414	0.00811472	0.282807	FALSE
TRBV20-1	HLA-DRB1.S120N_T	-0.579301	-2.67414	0.00811472	0.282807	FALSE
TRBV30	HLA-DRB1.L133R_A	1.51509	2.6738	0.00812282	0.282807	FALSE
TRBV30	HLA-DRB1.M142V_A	1.51509	2.6738	0.00812282	0.282807	FALSE
TRBV6-2	HLA-DQB1.A-26S_T	-0.141155	-2.67409	0.00811596	0.282807	FALSE
TRBV6-2	HLA-DQB1.G125S_T	-0.141155	-2.67409	0.00811596	0.282807	FALSE
TRBV6-2	HLA-DQB1.L-4S_T	-0.141155	-2.67409	0.00811596	0.282807	FALSE
TRBV6-2	HLA-DQB1.M-8I_T	-0.141155	-2.67409	0.00811596	0.282807	FALSE
TRBV6-2	HLA-DQB1.M14L_T	-0.141155	-2.67409	0.00811596	0.282807	FALSE
TRBV6-2	HLA-DQB1.Q224R_T	-0.141155	-2.67409	0.00811596	0.282807	FALSE
TRBV6-2	HLA-DQB1.T71A_T	-0.141155	-2.67409	0.00811596	0.282807	FALSE
TRBV6-2	HLA-DQB1.V116I_T	-0.141155	-2.67409	0.00811596	0.282807	FALSE
TRBV5-5	HLA-DQA1.A187A_A	-0.0338052	-2.67012	0.00820923	0.283237	FALSE
TRBV5-5	HLA-DQA1.A187T_T	-0.0338052	-2.67012	0.00820923	0.283237	FALSE
TRBV5-5	HLA-DQA1.G56R_T	-0.0338052	-2.67012	0.00820923	0.283237	FALSE
TRBV5-5	HLA-DQA1.M76V_T	-0.0338052	-2.67012	0.00820923	0.283237	FALSE
TRBV5-5	HLA-DQA1.R47Q_T	-0.0338052	-2.67012	0.00820923	0.283237	FALSE
TRBV5-5	HLA-DQA1.T26S_T	-0.0338052	-2.67012	0.00820923	0.283237	FALSE
TRBV7-8	HLA-DRB1.Y60Y_A	0.0347782	2.66836	0.00825072	0.284241	FALSE
TRBV30	HLA-DRB1.P11P_T	1.51045	2.66665	0.00829132	0.284785	FALSE
TRBV30	HLA-DRB1.R13R_T	1.51045	2.66665	0.00829132	0.284785	FALSE
TRBV20-1	HLA-C.C1G_T	-0.384546	-2.66529	0.00832387	0.285475	FALSE
TRBV5-6	HLA-DQA1.M76L_T	0.0400515	2.66399	0.008355	0.286115	FALSE
TRBV13	HLA-DQB1.A86E_A	-0.063965	-2.65345	0.00861105	0.287277	FALSE
TRBV13	HLA-DQB1.E84Q_A	-0.063965	-2.65345	0.00861105	0.287277	FALSE
TRBV13	HLA-DQB1.F87L_A	-0.063965	-2.65345	0.00861105	0.287277	FALSE
TRBV13	HLA-DQB1.G89T_A	-0.063965	-2.65345	0.00861105	0.287277	FALSE
TRBV13	HLA-DQB1.G125A_A	-0.063965	-2.65345	0.00861105	0.287277	FALSE
TRBV13	HLA-DQB1.I90T_A	-0.063965	-2.65345	0.00861105	0.287277	FALSE
TRBV13	HLA-DQB1.Q221H_A	-0.063965	-2.65345	0.00861105	0.287277	FALSE
TRBV13	HLA-DQB1.Q53L_A	-0.063965	-2.65345	0.00861105	0.287277	FALSE
TRBV13	HLA-DQB1.R220H_A	-0.063965	-2.65345	0.00861105	0.287277	FALSE
TRBV13	HLA-DQB1.V85L_A	-0.063965	-2.65345	0.00861105	0.287277	FALSE
TRBV13	HLA-DRB1.Q70Q_T	-0.0674208	-2.65116	0.00866741	0.287277	FALSE
TRBV20-1	HLA-DRB1.A73G_T	-0.563617	-2.65131	0.00866391	0.287277	FALSE
TRBV27	HLA-DRB1.Q70R_T	-0.221827	-2.66176	0.00840846	0.287277	FALSE
TRBV4-1	HLA-DRB1.Q70Q_T	-0.188121	-2.65498	0.00857331	0.287277	FALSE
TRBV6-5	HLA-C.L156R_T	-0.0862374	-2.65343	0.00861147	0.287277	FALSE
TRBV7-2	HLA-B.A-9G_A	-0.296827	-2.65993	0.0084528	0.287277	FALSE
TRBV7-3	HLA-DRB1.S37Y_T	-0.0892883	-2.6546	0.00858274	0.287277	FALSE
TRBV7-3	HLA-DRB1.D28H_T	0.0965378	2.65078	0.0086769	0.287277	FALSE
TRBV7-3	HLA-DRB1.P11D_T	0.0965378	2.65078	0.0086769	0.287277	FALSE
TRBV7-3	HLA-DRB1.W9K_T	0.0965378	2.65078	0.0086769	0.287277	FALSE
TRBV7-3	HLA-DRB1.Y30G_T	0.0965378	2.65078	0.0086769	0.287277	FALSE
TRBV7-6	HLA-B.E152V_A	-0.021493	-2.66105	0.00842556	0.287277	FALSE
TRBV7-9	HLA-B.A-9G_A	0.0520393	2.6579	0.00850199	0.287277	FALSE
TRBV6-8	HLA-DQB1.F9F_T	0.144389	2.6451	0.00881869	0.291551	FALSE
TRBV5-6	HLA-A.E152A_T	0.0389855	2.64294	0.00887334	0.292935	FALSE
TRBV11-1	HLA-DQB1.D57D_A	-0.0310542	-2.6414	0.00891225	0.293797	FALSE
TRBV18	HLA-C.L156L_A	0.0984888	2.63889	0.00897626	0.295483	FALSE
TRBV7-2	HLA-B.L95W_T	0.345159	2.63779	0.00900445	0.295986	FALSE
TRBV10-2	HLA-A.F9Y_T	0.0154115	2.62775	0.0092651	0.296056	FALSE
TRBV11-1	HLA-DQB1.G70R_A	-0.0307501	-2.6314	0.00916958	0.296056	FALSE
TRBV11-1	HLA-DQB1.Y30Y_A	-0.0319544	-2.6312	0.00917479	0.296056	FALSE
TRBV13	HLA-DQA1.M207V_A	-0.0765681	-2.63608	0.00904843	0.296056	FALSE
TRBV14	HLA-B.E163L_T	-0.026591	-2.63496	0.00907715	0.296056	FALSE
TRBV19	HLA-B.A41T_T	0.100043	2.63185	0.00915791	0.296056	FALSE
TRBV30	HLA-DRB1.Q96H_A	1.34869	2.62939	0.00922199	0.296056	FALSE
TRBV4-1	HLA-DRB1.I67F_T	0.182385	2.63591	0.00905274	0.296056	FALSE
TRBV6-3	HLA-DQB1.E74S_T	-0.124652	-2.62839	0.00924826	0.296056	FALSE
TRBV6-3	HLA-DQB1.L26G_T	-0.124652	-2.62839	0.00924826	0.296056	FALSE
TRBV6-5	HLA-DQB1.A-26S_T	-0.0973677	-2.62679	0.00929046	0.296056	FALSE
TRBV6-5	HLA-DQB1.G125S_T	-0.0973677	-2.62679	0.00929046	0.296056	FALSE
TRBV6-5	HLA-DQB1.L-4S_T	-0.0973677	-2.62679	0.00929046	0.296056	FALSE
TRBV6-5	HLA-DQB1.M-8I_T	-0.0973677	-2.62679	0.00929046	0.296056	FALSE
TRBV6-5	HLA-DQB1.M14L_T	-0.0973677	-2.62679	0.00929046	0.296056	FALSE
TRBV6-5	HLA-DQB1.Q224R_T	-0.0973677	-2.62679	0.00929046	0.296056	FALSE
TRBV6-5	HLA-DQB1.T71A_T	-0.0973677	-2.62679	0.00929046	0.296056	FALSE
TRBV6-5	HLA-DQB1.V116I_T	-0.0973677	-2.62679	0.00929046	0.296056	FALSE
TRBV7-2	HLA-DQB1.E74S_T	-0.296385	-2.63111	0.00917719	0.296056	FALSE
TRBV7-2	HLA-DQB1.L26G_T	-0.296385	-2.63111	0.00917719	0.296056	FALSE
TRBV7-6	HLA-B.Y116Y_T	0.0245182	2.62806	0.00925713	0.296056	FALSE
TRBV9	HLA-A.E152V_T	-0.0959145	-2.63584	0.00905455	0.296056	FALSE
TRBV12-4	HLA-B.S97S_T	0.292307	2.62533	0.00932898	0.296181	FALSE
TRBV6-3	HLA-DQB1.Y30Y_A	-0.126276	-2.62518	0.00933309	0.296181	FALSE
TRBV7-6	HLA-B.Y67Y_T	-0.0250765	-2.62529	0.00933001	0.296181	FALSE
TRBV6-2	HLA-DQB1.E74E_A	-0.124547	-2.6202	0.00946557	0.299143	FALSE
TRBV6-2	HLA-DQB1.L75V_T	-0.124547	-2.6202	0.00946557	0.299143	FALSE
TRBV6-2	HLA-DQB1.T71T_A	-0.124547	-2.6202	0.00946557	0.299143	FALSE
TRBV27	HLA-A.Y99C_T	-0.328075	-2.61896	0.00949899	0.299375	FALSE
TRBV7-6	HLA-DRB1.H16H_A	-0.0271115	-2.61898	0.00949831	0.299375	FALSE
TRBV30	HLA-DQA1.Q129H_A	1.25614	2.61637	0.009569	0.301167	FALSE
TRBV6-2	HLA-DQB1.Y30Y_A	-0.128068	-2.61321	0.00965474	0.301796	FALSE
TRBV6-2	HLA-DQB1.E74S_T	-0.126271	-2.61321	0.00965475	0.301796	FALSE
TRBV6-2	HLA-DQB1.L26G_T	-0.126271	-2.61321	0.00965475	0.301796	FALSE
TRBV7-8	HLA-DPB1.K69E_T	0.0339449	2.61381	0.0096384	0.301796	FALSE
TRBV9	HLA-A.L156W_T	-0.151707	-2.6148	0.00961158	0.301796	FALSE
TRBV14	HLA-DQB1.E74E_A	-0.0291223	-2.60742	0.00981408	0.305528	FALSE
TRBV14	HLA-DQB1.L75V_T	-0.0291223	-2.60742	0.00981408	0.305528	FALSE
TRBV14	HLA-DQB1.T71T_A	-0.0291223	-2.60742	0.00981408	0.305528	FALSE
TRBV11-2	HLA-DQB1.D57D_A	-0.128287	-2.606	0.00985338	0.306206	FALSE
TRBV13	HLA-DRB1.A71K_T	-0.116104	-2.60567	0.00986254	0.306206	FALSE
TRBV3-1	HLA-DQA1.D2G_T	0.22935	2.60437	0.0098987	0.306499	FALSE
TRBV3-1	HLA-DQA1.V-6M_T	0.22935	2.60437	0.0098987	0.306499	FALSE
TRBV3-1	HLA-DQA1.A199T_T	0.256581	2.60304	0.00993593	0.306943	FALSE
TRBV7-9	HLA-DRB1.A71A_T	-0.0618425	-2.6029	0.00993981	0.306943	FALSE
TRBV5-4	HLA-DQB1.A38A_A	0.017417	2.6009	0.00999597	0.307849	FALSE
TRBV5-4	HLA-DQB1.A38V_T	0.017417	2.6009	0.00999597	0.307849	FALSE
TRBV6-3	HLA-DQB1.G125G_T	0.139461	2.60022	0.0100152	0.308028	FALSE
TRBV19	HLA-B.Y9Y_A	0.111928	2.59917	0.0100449	0.308161	FALSE
TRBV4-1	HLA-DRB1.D57V_T	0.175309	2.59864	0.0100598	0.308161	FALSE
TRBV4-1	HLA-DRB1.Y60S_T	0.175309	2.59864	0.0100598	0.308161	FALSE
TRBV20-1	HLA-A.I97R_T	0.362099	2.59702	0.0101058	0.308829	FALSE
TRBV7-9	HLA-DQB1.S-5T_A	-0.0495633	-2.59693	0.0101086	0.308829	FALSE
TRBV6-3	HLA-DQB1.E74E_A	-0.120947	-2.59103	0.0102774	0.312738	FALSE
TRBV6-3	HLA-DQB1.L75V_T	-0.120947	-2.59103	0.0102774	0.312738	FALSE
TRBV6-3	HLA-DQB1.T71T_A	-0.120947	-2.59103	0.0102774	0.312738	FALSE
TRBV12-5	HLA-C.A11A_A	-0.0648427	-2.58862	0.0103472	0.313201	FALSE
TRBV12-5	HLA-C.A11S_T	-0.0648427	-2.58862	0.0103472	0.313201	FALSE
TRBV4-1	HLA-B.A-9G_A	0.185057	2.58926	0.0103288	0.313201	FALSE
TRBV6-9	HLA-DQB1.F87F_T	0.098991	2.58937	0.0103256	0.313201	FALSE
TRBV13	HLA-A.E166D_T	-0.0796518	-2.58523	0.010446	0.314275	FALSE
TRBV13	HLA-A.W167G_T	-0.0796518	-2.58523	0.010446	0.314275	FALSE
TRBV20-1	HLA-DRB1.W9E_A	0.341847	2.58459	0.0104649	0.314275	FALSE
TRBV4-1	HLA-B.L81A_T	-0.184273	-2.58505	0.0104514	0.314275	FALSE
TRBV4-1	HLA-B.S77N_T	-0.184273	-2.58505	0.0104514	0.314275	FALSE
TRBV7-6	HLA-B.D74Y_A	-0.0235829	-2.5853	0.0104442	0.314275	FALSE
TRBV7-6	HLA-B.A69A_T	-0.0298076	-2.58273	0.0105196	0.315504	FALSE
TRBV18	HLA-DRB1.Y60Y_A	0.10048	2.58101	0.0105705	0.316617	FALSE
TRBV9	HLA-DRB1.S0A_A	0.117993	2.57983	0.0106055	0.317253	FALSE
TRBV5-8	HLA-DRB1.F26F_A	0.0291825	2.5791	0.010627	0.317482	FALSE
TRBV5-1	HLA-DRB1.S37Y_T	-0.395438	-2.57862	0.0106415	0.317501	FALSE
TRBV10-3	HLA-DQA1.M76L_T	-0.036774	-2.57745	0.0106763	0.318127	FALSE
TRBV30	HLA-DRB1.S37S_T	1.39079	2.57677	0.0106967	0.31832	FALSE
TRBV10-1	HLA-A.F9Y_T	0.0486181	2.57579	0.010726	0.318778	FALSE
TRBV11-1	HLA-DQA1.A69L_T	0.0281251	2.57485	0.0107543	0.318793	FALSE
TRBV11-1	HLA-DQA1.L-15M_T	0.0281251	2.57485	0.0107543	0.318793	FALSE
TRBV13	HLA-DRB1.I67I_T	-0.0632374	-2.57213	0.0108364	0.319178	FALSE
TRBV30	HLA-DQB1.D57D_A	1.21999	2.57365	0.0107903	0.319178	FALSE
TRBV5-6	HLA-A.R114Q_T	-0.0509267	-2.57251	0.0108249	0.319178	FALSE
TRBV6-2	HLA-DQB1.T77R_T	-0.128314	-2.57211	0.0108368	0.319178	FALSE
TRBV6-2	HLA-DQB1.T77T_A	-0.128314	-2.57211	0.0108368	0.319178	FALSE
TRBV15	HLA-B.H113Y_T	0.0775107	2.56585	0.011028	0.32427	FALSE
TRBV4-1	HLA-B.I66I_A	-0.213501	-2.56461	0.0110662	0.32427	FALSE
TRBV6-3	HLA-DQB1.T77R_T	-0.125616	-2.56482	0.0110596	0.32427	FALSE
TRBV6-3	HLA-DQB1.T77T_A	-0.125616	-2.56482	0.0110596	0.32427	FALSE
TRBV10-2	HLA-C.L156L_A	-0.014275	-2.56346	0.0111015	0.324476	FALSE
TRBV18	HLA-B.D74Y_A	0.10422	2.56373	0.0110934	0.324476	FALSE
TRBV7-6	HLA-C.S99Y_A	-0.0215507	-2.56142	0.011165	0.324677	FALSE
TRBV7-7	HLA-DQB1.A38A_A	-0.0104135	-2.56211	0.0111434	0.324677	FALSE
TRBV7-7	HLA-DQB1.A38V_T	-0.0104135	-2.56211	0.0111434	0.324677	FALSE
TRBV7-9	HLA-DQB1.Y30H_T	-0.0545125	-2.56146	0.0111636	0.324677	FALSE
TRBV10-1	HLA-A.A90D_T	0.0496192	2.55905	0.0112388	0.325173	FALSE
TRBV10-1	HLA-A.T163R_T	0.0496192	2.55905	0.0112388	0.325173	FALSE
TRBV11-1	HLA-DRB1.D57D_A	0.0297812	2.55995	0.0112107	0.325173	FALSE
TRBV15	HLA-C.E177K_T	0.0732935	2.55981	0.011215	0.325173	FALSE
TRBV11-1	HLA-A.E152V_T	0.0292914	2.55711	0.0112996	0.326521	FALSE
TRBV16	HLA-A.E63N_T	0.0144495	2.55301	0.0114293	0.328201	FALSE
TRBV16	HLA-A.Q62R_T	0.0144495	2.55301	0.0114293	0.328201	FALSE
TRBV19	HLA-B.Q70Q_T	-0.108993	-2.55309	0.0114265	0.328201	FALSE
TRBV6-5	HLA-C.A11A_A	-0.0855272	-2.55339	0.0114172	0.328201	FALSE
TRBV6-5	HLA-C.A11S_T	-0.0855272	-2.55339	0.0114172	0.328201	FALSE
TRBV18	HLA-DRB1.A74L_T	-0.178901	-2.55135	0.011482	0.328891	FALSE
TRBV18	HLA-DRB1.R189S_T	-0.178901	-2.55135	0.011482	0.328891	FALSE
TRBV20-1	HLA-A.S105P_T	-0.35141	-2.55069	0.0115031	0.329087	FALSE
TRBV10-1	HLA-A.L156Q_A	-0.0468952	-2.54581	0.0116597	0.330889	FALSE
TRBV11-1	HLA-A.D116Y_T	0.0295767	2.54438	0.011706	0.330889	FALSE
TRBV11-1	HLA-A.I95I_A	0.0295767	2.54438	0.011706	0.330889	FALSE
TRBV11-1	HLA-A.N66K_T	0.0295767	2.54438	0.011706	0.330889	FALSE
TRBV11-1	HLA-A.R114H_T	0.0295767	2.54438	0.011706	0.330889	FALSE
TRBV5-8	HLA-B.I66N_T	-0.0580759	-2.54336	0.0117392	0.330889	FALSE
TRBV5-8	HLA-B.Q65R_T	-0.0580759	-2.54336	0.0117392	0.330889	FALSE
TRBV5-8	HLA-B.Q70S_T	-0.0580759	-2.54336	0.0117392	0.330889	FALSE
TRBV5-8	HLA-B.R62G_T	-0.0580759	-2.54336	0.0117392	0.330889	FALSE
TRBV5-8	HLA-B.Y67M_T	-0.0580759	-2.54336	0.0117392	0.330889	FALSE
TRBV7-6	HLA-B.T143S_T	0.0276835	2.54352	0.0117339	0.330889	FALSE
TRBV7-6	HLA-B.W147L_T	0.0276835	2.54352	0.0117339	0.330889	FALSE
TRBV11-1	HLA-A.N127K_T	0.0296629	2.54094	0.011818	0.332558	FALSE
TRBV14	HLA-DPB1.A36V_A	-0.0334153	-2.53977	0.0118564	0.332558	FALSE
TRBV14	HLA-DPB1.A55A_T	-0.0334153	-2.53977	0.0118564	0.332558	FALSE
TRBV4-1	HLA-DRB1.Y60Y_A	0.171378	2.54033	0.0118382	0.332558	FALSE
TRBV14	HLA-B.E163E_T	0.027038	2.53767	0.0119257	0.333333	FALSE
TRBV20-1	HLA-DQA1.E50L_T	0.349758	2.53717	0.0119421	0.333333	FALSE
TRBV20-1	HLA-DQA1.F215L_T	0.349758	2.53717	0.0119421	0.333333	FALSE
TRBV20-1	HLA-DQA1.K53R_T	0.349758	2.53717	0.0119421	0.333333	FALSE
TRBV10-1	HLA-C.T163T_A	0.0517226	2.53616	0.0119754	0.333451	FALSE
TRBV10-2	HLA-DQA1.M207V_A	0.017688	2.53624	0.0119727	0.333451	FALSE
TRBV20-1	HLA-DRB1.A71K_T	-0.62145	-2.53362	0.0120597	0.334985	FALSE
TRBV7-6	HLA-B.Q70Q_T	-0.0245726	-2.53378	0.0120545	0.334985	FALSE
TRBV20-1	HLA-A.P184A_T	0.343287	2.5303	0.0121707	0.336439	FALSE
TRBV3-1	HLA-B.L81A_T	-0.152908	-2.53068	0.0121582	0.336439	FALSE
TRBV3-1	HLA-B.S77N_T	-0.152908	-2.53068	0.0121582	0.336439	FALSE
TRBV30	HLA-DQB1.S-5T_A	1.17981	2.53063	0.0121597	0.336439	FALSE
TRBV7-6	HLA-DRB1.A140T_A	0.0220491	2.5286	0.0122279	0.337615	FALSE
TRBV6-9	HLA-C.E275K_T	-0.162591	-2.52786	0.0122529	0.337897	FALSE
TRBV10-1	HLA-A.E253Q_T	-0.0465822	-2.51704	0.0126235	0.341146	FALSE
TRBV10-1	HLA-A.G207S_T	-0.0465822	-2.51704	0.0126235	0.341146	FALSE
TRBV10-1	HLA-A.I194V_T	-0.0465822	-2.51704	0.0126235	0.341146	FALSE
TRBV10-1	HLA-A.L294F_T	-0.0465822	-2.51704	0.0126235	0.341146	FALSE
TRBV10-1	HLA-A.P193A_T	-0.0465822	-2.51704	0.0126235	0.341146	FALSE
TRBV13	HLA-DQA1.S52R_A	-0.060762	-2.5178	0.0125971	0.341146	FALSE
TRBV25-1	HLA-B.C325S_A	0.0397937	2.51845	0.0125746	0.341146	FALSE
TRBV27	HLA-C.L156R_T	-0.194737	-2.51809	0.0125872	0.341146	FALSE
TRBV3-1	HLA-A.K144Q_T	-0.190268	-2.523	0.0124182	0.341146	FALSE
TRBV5-6	HLA-A.A149T_T	-0.0581913	-2.52114	0.0124819	0.341146	FALSE
TRBV6-5	HLA-DQB1.E74S_T	-0.0854898	-2.51805	0.0125886	0.341146	FALSE
TRBV6-5	HLA-DQB1.L26G_T	-0.0854898	-2.51805	0.0125886	0.341146	FALSE
TRBV7-3	HLA-DQA1.M-5T_T	0.093281	2.52175	0.0124611	0.341146	FALSE
TRBV7-6	HLA-DRB1.W9E_A	0.0218873	2.51845	0.0125747	0.341146	FALSE
TRBV7-9	HLA-DRB1.W9W_T	-0.0547569	-2.52305	0.0124165	0.341146	FALSE
TRBV7-9	HLA-DQB1.F87Y_T	-0.0522564	-2.52209	0.0124494	0.341146	FALSE
TRBV7-9	HLA-C.L-14I_A	0.051518	2.51792	0.012593	0.341146	FALSE
TRBV18	HLA-B.D177E_A	-0.114774	-2.51492	0.0126974	0.342338	FALSE
TRBV18	HLA-B.E180Q_A	-0.114774	-2.51492	0.0126974	0.342338	FALSE
TRBV12-3	HLA-DRB1.Q96Q_T	-0.182262	-2.51279	0.0127716	0.343934	FALSE
TRBV3-1	HLA-DQB1.Y37Y_A	-0.167782	-2.51153	0.0128159	0.344722	FALSE
TRBV19	HLA-B.E163E_T	0.0967502	2.50477	0.0130557	0.34872	FALSE
TRBV27	HLA-DRB1.A74E_T	-0.209138	-2.50665	0.0129888	0.34872	FALSE
TRBV4-1	HLA-DQB1.A140A_A	0.16977	2.50543	0.0130323	0.34872	FALSE
TRBV4-1	HLA-DQB1.A140T_T	0.16977	2.50543	0.0130323	0.34872	FALSE
TRBV4-1	HLA-DQB1.S182N_T	0.16977	2.50543	0.0130323	0.34872	FALSE
TRBV5-4	HLA-DQA1.S52R_A	0.0165603	2.50511	0.0130436	0.34872	FALSE
TRBV13	HLA-DRB1.D57V_T	0.0605374	2.49723	0.0133277	0.34949	FALSE
TRBV13	HLA-DRB1.Y60S_T	0.0605374	2.49723	0.0133277	0.34949	FALSE
TRBV14	HLA-B.S24T_T	0.0266244	2.50038	0.0132136	0.34949	FALSE
TRBV15	HLA-C.A152T_T	0.0719524	2.49701	0.0133359	0.34949	FALSE
TRBV15	HLA-C.E275G_T	0.0719524	2.49701	0.0133359	0.34949	FALSE
TRBV15	HLA-C.R35Q_T	0.0719524	2.49701	0.0133359	0.34949	FALSE
TRBV15	HLA-C.R35R_A	0.0719524	2.49701	0.0133359	0.34949	FALSE
TRBV18	HLA-B.E45K_T	-0.109414	-2.49928	0.0132534	0.34949	FALSE
TRBV27	HLA-DRB1.R4Q_T	-0.219824	-2.4968	0.0133435	0.34949	FALSE
TRBV27	HLA-DRB1.R4R_A	-0.219824	-2.4968	0.0133435	0.34949	FALSE
TRBV27	HLA-DRB1.Y78V_T	-0.219824	-2.4968	0.0133435	0.34949	FALSE
TRBV27	HLA-DRB1.Y78Y_A	-0.219824	-2.4968	0.0133435	0.34949	FALSE
TRBV4-1	HLA-B.Y9H_T	0.188697	2.49709	0.0133328	0.34949	FALSE
TRBV5-8	HLA-A.L-14V_T	0.0299121	2.49726	0.0133268	0.34949	FALSE
TRBV6-5	HLA-C.E275K_T	-0.171091	-2.50203	0.013154	0.34949	FALSE
TRBV6-9	HLA-C.N80K_T	-0.108949	-2.5006	0.0132055	0.34949	FALSE
TRBV6-9	HLA-C.S77N_T	-0.108949	-2.5006	0.0132055	0.34949	FALSE
TRBV20-1	HLA-A.Q70H_A	-0.357426	-2.49633	0.0133607	0.349543	FALSE
TRBV6-6	HLA-DRB1.F31F_A	-0.0194025	-2.49378	0.013454	0.35118	FALSE
TRBV6-6	HLA-DRB1.R13F_T	-0.0194025	-2.49378	0.013454	0.35118	FALSE
TRBV20-1	HLA-A.R114R_T	-0.362499	-2.49076	0.0135652	0.353281	FALSE
TRBV5-6	HLA-A.K144Q_T	-0.0451032	-2.49104	0.0135548	0.353281	FALSE
TRBV12-5	HLA-C.L156L_A	-0.0567289	-2.48921	0.0136227	0.354376	FALSE
TRBV13	HLA-DQB1.R55R_T	-0.0600408	-2.48854	0.0136478	0.354473	FALSE
TRBV14	HLA-B.Y9H_T	0.0296096	2.48828	0.0136574	0.354473	FALSE
TRBV20-1	HLA-DQB1.G70R_A	-0.345924	-2.48686	0.0137101	0.355441	FALSE
TRBV25-1	HLA-B.C325C_T	0.0390626	2.48616	0.0137363	0.355719	FALSE
TRBV6-1	HLA-B.Y9Y_A	0.161391	2.48523	0.0137714	0.356225	FALSE
TRBV4-1	HLA-B.L-7V_T	-0.165073	-2.4847	0.0137911	0.356246	FALSE
TRBV5-6	HLA-C.S99F_T	0.0595097	2.48438	0.0138033	0.356246	FALSE
TRBV7-9	HLA-DRB1.Q96H_A	-0.052258	-2.48214	0.0138874	0.358015	FALSE
TRBV11-1	HLA-DQB1.D57S_T	-0.0371944	-2.48005	0.0139668	0.359254	FALSE
TRBV11-1	HLA-DQB1.Q126H_T	-0.0371944	-2.48005	0.0139668	0.359254	FALSE
TRBV27	HLA-C.L156L_A	-0.179431	-2.47942	0.0139906	0.359439	FALSE
TRBV30	HLA-DRB1.Y60Y_A	-1.12006	-2.47903	0.0140054	0.359439	FALSE
TRBV4-1	HLA-B.Y9Y_A	0.187214	2.47686	0.0140882	0.361161	FALSE
TRBV11-1	HLA-DQB1.T77R_T	-0.0306458	-2.47549	0.0141407	0.361297	FALSE
TRBV11-1	HLA-DQB1.T77T_A	-0.0306458	-2.47549	0.0141407	0.361297	FALSE
TRBV11-3	HLA-DRB1.D57D_A	0.152034	2.47631	0.0141094	0.361297	FALSE
TRBV11-1	HLA-A.Q70H_A	-0.0298131	-2.47338	0.0142221	0.362972	FALSE
TRBV18	HLA-B.K178T_A	-0.114862	-2.47262	0.0142513	0.363314	FALSE
TRBV18	HLA-DQB1.E74S_T	0.103003	2.47011	0.0143488	0.363385	FALSE
TRBV18	HLA-DQB1.L26G_T	0.103003	2.47011	0.0143488	0.363385	FALSE
TRBV5-6	HLA-A.I97M_T	-0.0349866	-2.47143	0.0142973	0.363385	FALSE
TRBV5-8	HLA-A.D116D_A	0.0290853	2.46919	0.0143846	0.363385	FALSE
TRBV7-6	HLA-B.A69R_T	-0.0305663	-2.47001	0.0143527	0.363385	FALSE
TRBV7-6	HLA-B.E76V_T	-0.0305663	-2.47001	0.0143527	0.363385	FALSE
TRBV7-6	HLA-B.I66K_T	-0.0305663	-2.47001	0.0143527	0.363385	FALSE
TRBV7-8	HLA-DRB1.D57V_T	0.0322814	2.46888	0.0143967	0.363385	FALSE
TRBV7-8	HLA-DRB1.Y60S_T	0.0322814	2.46888	0.0143967	0.363385	FALSE
TRBV11-2	HLA-B.D177E_A	-0.135449	-2.46309	0.014624	0.364965	FALSE
TRBV11-2	HLA-B.E180Q_A	-0.135449	-2.46309	0.014624	0.364965	FALSE
TRBV3-1	HLA-DQB1.E74E_A	0.148127	2.46085	0.014713	0.364965	FALSE
TRBV3-1	HLA-DQB1.L75V_T	0.148127	2.46085	0.014713	0.364965	FALSE
TRBV3-1	HLA-DQB1.T71T_A	0.148127	2.46085	0.014713	0.364965	FALSE
TRBV3-1	HLA-A.A246S_T	-0.19456	-2.4593	0.0147744	0.364965	FALSE
TRBV3-1	HLA-A.T299A_T	-0.19456	-2.4593	0.0147744	0.364965	FALSE
TRBV3-1	HLA-A.V334M_T	-0.19456	-2.4593	0.0147744	0.364965	FALSE
TRBV6-1	HLA-B.A69T_A	-0.149516	-2.45843	0.0148092	0.364965	FALSE
TRBV6-1	HLA-B.A71A_T	-0.149516	-2.45843	0.0148092	0.364965	FALSE
TRBV6-1	HLA-B.A71T_A	-0.149516	-2.45843	0.0148092	0.364965	FALSE
TRBV6-1	HLA-B.Q70N_A	-0.149516	-2.45843	0.0148092	0.364965	FALSE
TRBV6-9	HLA-DQB1.F9Y_A	0.0897339	2.46541	0.0145323	0.364965	FALSE
TRBV7-7	HLA-DQB1.T185I_T	0.0107143	2.45973	0.0147573	0.364965	FALSE
TRBV7-9	HLA-DQB1.A-26S_T	-0.0532398	-2.45875	0.0147965	0.364965	FALSE
TRBV7-9	HLA-DQB1.G125S_T	-0.0532398	-2.45875	0.0147965	0.364965	FALSE
TRBV7-9	HLA-DQB1.L-4S_T	-0.0532398	-2.45875	0.0147965	0.364965	FALSE
TRBV7-9	HLA-DQB1.M-8I_T	-0.0532398	-2.45875	0.0147965	0.364965	FALSE
TRBV7-9	HLA-DQB1.M14L_T	-0.0532398	-2.45875	0.0147965	0.364965	FALSE
TRBV7-9	HLA-DQB1.Q224R_T	-0.0532398	-2.45875	0.0147965	0.364965	FALSE
TRBV7-9	HLA-DQB1.T71A_T	-0.0532398	-2.45875	0.0147965	0.364965	FALSE
TRBV7-9	HLA-DQB1.V116I_T	-0.0532398	-2.45875	0.0147965	0.364965	FALSE
TRBV20-1	HLA-A.A90D_T	-0.340076	-2.45646	0.0148884	0.365366	FALSE
TRBV20-1	HLA-A.T163R_T	-0.340076	-2.45646	0.0148884	0.365366	FALSE
TRBV27	HLA-DRB1.F31I_T	-0.231297	-2.45701	0.0148662	0.365366	FALSE
TRBV5-8	HLA-DRB1.D57V_T	0.0278518	2.45604	0.0149051	0.365366	FALSE
TRBV5-8	HLA-DRB1.Y60S_T	0.0278518	2.45604	0.0149051	0.365366	FALSE
TRBV20-1	HLA-C.T163T_A	-0.357337	-2.45467	0.0149604	0.366331	FALSE
TRBV10-1	HLA-A.S105P_T	0.0474629	2.45378	0.0149964	0.366821	FALSE
TRBV18	HLA-B.Y116L_T	0.11565	2.45194	0.015071	0.368252	FALSE
TRBV10-3	HLA-DRB1.W9E_A	-0.0316517	-2.44698	0.0152736	0.368403	FALSE
TRBV3-1	HLA-A.F9F_T	0.145268	2.44467	0.015369	0.368403	FALSE
TRBV30	HLA-DQB1.A86A_T	1.14633	2.45112	0.0151044	0.368403	FALSE
TRBV5-4	HLA-DQA1.A45V_A	0.016095	2.44318	0.0154304	0.368403	FALSE
TRBV5-4	HLA-DQA1.A69A_T	0.016095	2.44318	0.0154304	0.368403	FALSE
TRBV5-4	HLA-DQA1.C11Y_A	0.016095	2.44318	0.0154304	0.368403	FALSE
TRBV5-4	HLA-DQA1.E50E_T	0.016095	2.44318	0.0154304	0.368403	FALSE
TRBV5-4	HLA-DQA1.F18S_A	0.016095	2.44318	0.0154304	0.368403	FALSE
TRBV5-4	HLA-DQA1.G55R_A	0.016095	2.44318	0.0154304	0.368403	FALSE
TRBV5-4	HLA-DQA1.G61F_A	0.016095	2.44318	0.0154304	0.368403	FALSE
TRBV5-4	HLA-DQA1.K53K_T	0.016095	2.44318	0.0154304	0.368403	FALSE
TRBV5-4	HLA-DQA1.M66I_A	0.016095	2.44318	0.0154304	0.368403	FALSE
TRBV5-4	HLA-DQA1.M76M_T	0.016095	2.44318	0.0154304	0.368403	FALSE
TRBV5-4	HLA-DQA1.Q175Q_T	0.016095	2.44318	0.0154304	0.368403	FALSE
TRBV5-4	HLA-DQA1.Q218R_A	0.016095	2.44318	0.0154304	0.368403	FALSE
TRBV5-4	HLA-DQA1.R47R_T	0.016095	2.44318	0.0154304	0.368403	FALSE
TRBV5-4	HLA-DQA1.R64T_A	0.016095	2.44318	0.0154304	0.368403	FALSE
TRBV5-4	HLA-DQA1.S52S_T	0.016095	2.44318	0.0154304	0.368403	FALSE
TRBV5-4	HLA-DQA1.W48L_A	0.016095	2.44318	0.0154304	0.368403	FALSE
TRBV5-4	HLA-DQA1.Y80S_A	0.016095	2.44318	0.0154304	0.368403	FALSE
TRBV7-6	HLA-DPB1.F35Y_T	0.0369239	2.44372	0.015408	0.368403	FALSE
TRBV9	HLA-DRB1.A71A_T	0.112342	2.44969	0.0151624	0.368403	FALSE
TRBV12-5	HLA-C.S99F_T	-0.10133	-2.44261	0.015454	0.368583	FALSE
TRBV13	HLA-DQA1.Q129H_A	-0.0630022	-2.44169	0.0154925	0.369118	FALSE
TRBV7-6	HLA-C.S99F_T	-0.0372855	-2.44055	0.0155398	0.36986	FALSE
TRBV10-3	HLA-DQA1.A69T_T	-0.0476224	-2.43588	0.0157359	0.37053	FALSE
TRBV14	HLA-B.C325S_A	0.0255457	2.43535	0.0157583	0.37053	FALSE
TRBV27	HLA-C.E275K_T	-0.39541	-2.43219	0.0158925	0.37053	FALSE
TRBV27	HLA-B.D114N_A	-0.185157	-2.43044	0.0159672	0.37053	FALSE
TRBV4-1	HLA-B.G83R_T	-0.172289	-2.43414	0.0158097	0.37053	FALSE
TRBV4-1	HLA-B.N80N_A	-0.172289	-2.43414	0.0158097	0.37053	FALSE
TRBV4-1	HLA-B.R82L_T	-0.172289	-2.43414	0.0158097	0.37053	FALSE
TRBV4-1	HLA-B.T143S_T	0.20397	2.42508	0.0161978	0.37053	FALSE
TRBV4-1	HLA-B.W147L_T	0.20397	2.42508	0.0161978	0.37053	FALSE
TRBV4-2	HLA-DRB1.D28D_A	0.0924025	2.42782	0.0160794	0.37053	FALSE
TRBV4-2	HLA-DRB1.Y30Y_A	0.0924025	2.42782	0.0160794	0.37053	FALSE
TRBV5-5	HLA-DQB1.A-9S_T	0.0486578	2.42553	0.0161781	0.37053	FALSE
TRBV5-5	HLA-DQB1.E74A_T	0.0486578	2.42553	0.0161781	0.37053	FALSE
TRBV5-5	HLA-DQB1.P52L_T	0.0486578	2.42553	0.0161781	0.37053	FALSE
TRBV5-5	HLA-DQB1.R55L_T	0.0486578	2.42553	0.0161781	0.37053	FALSE
TRBV5-5	HLA-DQB1.T71K_T	0.0486578	2.42553	0.0161781	0.37053	FALSE
TRBV5-5	HLA-DQB1.T28S_T	0.0486578	2.42553	0.0161781	0.37053	FALSE
TRBV5-5	HLA-DQB1.V46E_T	0.0486578	2.42553	0.0161781	0.37053	FALSE
TRBV5-5	HLA-DQB1.Y30S_T	0.0486578	2.42553	0.0161781	0.37053	FALSE
TRBV5-5	HLA-DQB1.Y37I_T	0.0486578	2.42553	0.0161781	0.37053	FALSE
TRBV5-5	HLA-DQB1.Y47F_T	0.0486578	2.42553	0.0161781	0.37053	FALSE
TRBV5-5	HLA-DQB1.Y47Y_A	0.0486578	2.42553	0.0161781	0.37053	FALSE
TRBV5-8	HLA-A.N127K_T	0.0286589	2.42696	0.0161166	0.37053	FALSE
TRBV6-1	HLA-DQA1.A199T_T	-0.244246	-2.43775	0.0156574	0.37053	FALSE
TRBV6-6	HLA-DRB1.T181M_T	-0.0178602	-2.42665	0.0161299	0.37053	FALSE
TRBV6-6	HLA-DRB1.T181T_A	-0.0178602	-2.42665	0.0161299	0.37053	FALSE
TRBV7-2	HLA-DQB1.F87Y_T	-0.287135	-2.42864	0.016044	0.37053	FALSE
TRBV7-7	HLA-B.N80I_T	-0.0140503	-2.43232	0.0158869	0.37053	FALSE
TRBV7-8	HLA-DRB1.D57D_A	0.0330142	2.4324	0.0158834	0.37053	FALSE
TRBV7-8	HLA-DQB1.A86E_A	-0.0316721	-2.42999	0.0159863	0.37053	FALSE
TRBV7-8	HLA-DQB1.E84Q_A	-0.0316721	-2.42999	0.0159863	0.37053	FALSE
TRBV7-8	HLA-DQB1.F87L_A	-0.0316721	-2.42999	0.0159863	0.37053	FALSE
TRBV7-8	HLA-DQB1.G89T_A	-0.0316721	-2.42999	0.0159863	0.37053	FALSE
TRBV7-8	HLA-DQB1.G125A_A	-0.0316721	-2.42999	0.0159863	0.37053	FALSE
TRBV7-8	HLA-DQB1.I90T_A	-0.0316721	-2.42999	0.0159863	0.37053	FALSE
TRBV7-8	HLA-DQB1.Q221H_A	-0.0316721	-2.42999	0.0159863	0.37053	FALSE
TRBV7-8	HLA-DQB1.Q53L_A	-0.0316721	-2.42999	0.0159863	0.37053	FALSE
TRBV7-8	HLA-DQB1.R220H_A	-0.0316721	-2.42999	0.0159863	0.37053	FALSE
TRBV7-8	HLA-DQB1.V85L_A	-0.0316721	-2.42999	0.0159863	0.37053	FALSE
TRBV11-3	HLA-DRB1.S37L_T	0.200514	2.42133	0.0163609	0.370691	FALSE
TRBV11-3	HLA-DRB1.V85A_T	0.200514	2.42133	0.0163609	0.370691	FALSE
TRBV11-3	HLA-DRB1.V38L_T	0.200514	2.42133	0.0163609	0.370691	FALSE
TRBV27	HLA-DRB1.T181M_T	-0.203771	-2.42141	0.0163575	0.370691	FALSE
TRBV27	HLA-DRB1.T181T_A	-0.203771	-2.42141	0.0163575	0.370691	FALSE
TRBV30	HLA-DQB1.G70R_A	1.14258	2.42077	0.0163854	0.370691	FALSE
TRBV4-1	HLA-B.S97S_T	-0.309479	-2.4202	0.0164103	0.370691	FALSE
TRBV5-4	HLA-DQA1.Q129H_A	0.0171102	2.42056	0.0163945	0.370691	FALSE
TRBV6-6	HLA-C.N80K_T	-0.0233278	-2.42241	0.0163138	0.370691	FALSE
TRBV6-6	HLA-C.S77N_T	-0.0233278	-2.42241	0.0163138	0.370691	FALSE
TRBV7-7	HLA-DQA1.A187A_A	0.0106642	2.41899	0.0164633	0.370691	FALSE
TRBV7-7	HLA-DQA1.A187T_T	0.0106642	2.41899	0.0164633	0.370691	FALSE
TRBV7-7	HLA-DQA1.G56R_T	0.0106642	2.41899	0.0164633	0.370691	FALSE
TRBV7-7	HLA-DQA1.M76V_T	0.0106642	2.41899	0.0164633	0.370691	FALSE
TRBV7-7	HLA-DQA1.R47Q_T	0.0106642	2.41899	0.0164633	0.370691	FALSE
TRBV7-7	HLA-DQA1.T26S_T	0.0106642	2.41899	0.0164633	0.370691	FALSE
TRBV10-1	HLA-C.E173K_T	0.0505405	2.41407	0.0166809	0.370772	FALSE
TRBV10-1	HLA-C.L103V_T	0.0505405	2.41407	0.0166809	0.370772	FALSE
TRBV10-1	HLA-C.T163L_T	0.0505405	2.41407	0.0166809	0.370772	FALSE
TRBV14	HLA-B.C325C_T	0.0251721	2.41364	0.0167	0.370772	FALSE
TRBV16	HLA-A.E63E_A	0.0130195	2.41742	0.0165324	0.370772	FALSE
TRBV16	HLA-B.S97S_T	0.0169624	2.41517	0.016632	0.370772	FALSE
TRBV20-1	HLA-C.L156L_A	0.309297	2.41748	0.0165297	0.370772	FALSE
TRBV20-1	HLA-C.R21H_T	-0.331725	-2.41198	0.0167739	0.370772	FALSE
TRBV27	HLA-B.E45M_T	-0.179041	-2.41258	0.0167472	0.370772	FALSE
TRBV27	HLA-B.E46A_T	-0.179041	-2.41258	0.0167472	0.370772	FALSE
TRBV4-2	HLA-DRB1.L133R_A	-0.118937	-2.41701	0.0165504	0.370772	FALSE
TRBV4-2	HLA-DRB1.M142V_A	-0.118937	-2.41701	0.0165504	0.370772	FALSE
TRBV5-5	HLA-DQA1.A160D_T	-0.0319059	-2.41537	0.016623	0.370772	FALSE
TRBV5-6	HLA-A.R114R_T	0.0361905	2.41214	0.0167667	0.370772	FALSE
TRBV5-8	HLA-DRB1.D28D_A	0.0266195	2.41425	0.0166729	0.370772	FALSE
TRBV5-8	HLA-DRB1.Y30Y_A	0.0266195	2.41425	0.0166729	0.370772	FALSE
TRBV6-8	HLA-C.L156R_T	-0.0835219	-2.41425	0.0166728	0.370772	FALSE
TRBV7-3	HLA-B.Y116F_T	0.113497	2.41597	0.0165963	0.370772	FALSE
TRBV7-3	HLA-B.Y116Y_T	-0.0734155	-2.41288	0.0167336	0.370772	FALSE
TRBV4-1	HLA-DRB1.V38V_A	0.220097	2.41009	0.0168586	0.370857	FALSE
TRBV5-8	HLA-A.D116Y_T	0.0283495	2.41044	0.0168427	0.370857	FALSE
TRBV5-8	HLA-A.I95I_A	0.0283495	2.41044	0.0168427	0.370857	FALSE
TRBV5-8	HLA-A.N66K_T	0.0283495	2.41044	0.0168427	0.370857	FALSE
TRBV5-8	HLA-A.R114H_T	0.0283495	2.41044	0.0168427	0.370857	FALSE
TRBV16	HLA-B.N80I_T	0.0128219	2.40933	0.0168928	0.370897	FALSE
TRBV7-9	HLA-B.E45T_T	-0.0596122	-2.40967	0.0168773	0.370897	FALSE
TRBV2	HLA-B.N80T_T	-0.146427	-2.40865	0.0169234	0.371216	FALSE
TRBV30	HLA-DQB1.D-20G_A	1.14858	2.40544	0.0170682	0.372255	FALSE
TRBV30	HLA-DQB1.L-4P_A	1.14858	2.40544	0.0170682	0.372255	FALSE
TRBV30	HLA-DQB1.L-3V_A	1.14858	2.40544	0.0170682	0.372255	FALSE
TRBV30	HLA-DQB1.S-5S_T	1.14858	2.40544	0.0170682	0.372255	FALSE
TRBV30	HLA-DQB1.V203I_A	1.14858	2.40544	0.0170682	0.372255	FALSE
TRBV5-6	HLA-DQA1.A-12T_T	0.0623773	2.40568	0.0170575	0.372255	FALSE
TRBV10-3	HLA-DRB1.A140T_A	-0.0312312	-2.40491	0.0170924	0.372429	FALSE
TRBV10-2	HLA-C.A73T_A	-0.014095	-2.40415	0.0171271	0.372598	FALSE
TRBV24-1	HLA-DQB1.F87F_T	0.0821156	2.40331	0.0171651	0.372598	FALSE
TRBV5-4	HLA-C.N80K_T	0.0232845	2.40334	0.0171635	0.372598	FALSE
TRBV5-4	HLA-C.S77N_T	0.0232845	2.40334	0.0171635	0.372598	FALSE
TRBV19	HLA-DPB1.M76V_T	0.168572	2.39999	0.0173169	0.375538	FALSE
TRBV4-1	HLA-DQB1.R55R_T	-0.161486	-2.39956	0.0173366	0.37561	FALSE
TRBV5-4	HLA-DPB1.K69E_T	-0.0158628	-2.39835	0.0173924	0.376464	FALSE
TRBV13	HLA-DRB1.A74R_T	-0.11595	-2.39627	0.0174886	0.378188	FALSE
TRBV5-4	HLA-DRB1.S37Y_T	-0.018849	-2.39555	0.0175222	0.378202	FALSE
TRBV5-6	HLA-DQB1.L-4L_T	-0.0568197	-2.3958	0.0175105	0.378202	FALSE
TRBV14	HLA-DQB1.R55P_T	0.0263721	2.3951	0.0175429	0.378294	FALSE
TRBV18	HLA-B.I66N_T	-0.18818	-2.3908	0.017744	0.379774	FALSE
TRBV18	HLA-B.Q65R_T	-0.18818	-2.3908	0.017744	0.379774	FALSE
TRBV18	HLA-B.Q70S_T	-0.18818	-2.3908	0.017744	0.379774	FALSE
TRBV18	HLA-B.R62G_T	-0.18818	-2.3908	0.017744	0.379774	FALSE
TRBV18	HLA-B.Y67M_T	-0.18818	-2.3908	0.017744	0.379774	FALSE
TRBV20-1	HLA-DQB1.Y30Y_A	-0.346155	-2.39185	0.0176944	0.379774	FALSE
TRBV25-1	HLA-C.A11A_A	-0.0405064	-2.39102	0.0177335	0.379774	FALSE
TRBV25-1	HLA-C.A11S_T	-0.0405064	-2.39102	0.0177335	0.379774	FALSE
TRBV20-1	HLA-A.F9Y_T	-0.321967	-2.3866	0.017942	0.382586	FALSE
TRBV4-2	HLA-B.Y67C_T	0.154143	2.38665	0.0179397	0.382586	FALSE
TRBV6-5	HLA-DQA1.D2G_T	-0.117013	-2.3866	0.0179421	0.382586	FALSE
TRBV6-5	HLA-DQA1.V-6M_T	-0.117013	-2.3866	0.0179421	0.382586	FALSE
TRBV3-1	HLA-DQB1.G70R_A	0.142557	2.38526	0.0180055	0.383583	FALSE
TRBV14	HLA-C.L95L_A	0.029233	2.38444	0.0180444	0.384054	FALSE
TRBV11-1	HLA-DPB1.F35Y_T	0.0461358	2.38017	0.0182492	0.38662	FALSE
TRBV20-1	HLA-DQB1.F9F_T	-0.515643	-2.3813	0.0181949	0.38662	FALSE
TRBV20-1	HLA-DQB1.S-5T_A	-0.327921	-2.38048	0.018234	0.38662	FALSE
TRBV6-5	HLA-B.D74Y_A	-0.0790099	-2.38052	0.0182321	0.38662	FALSE
TRBV7-9	HLA-C.S24A_A	0.0433903	2.38049	0.0182335	0.38662	FALSE
TRBV10-1	HLA-B.V-15L_T	0.0484891	2.37297	0.0185985	0.389035	FALSE
TRBV10-2	HLA-C.L156W_T	-0.023928	-2.35602	0.0194444	0.389035	FALSE
TRBV10-3	HLA-DQB1.E74S_T	0.0327723	2.3513	0.0196856	0.389035	FALSE
TRBV10-3	HLA-DQB1.L26G_T	0.0327723	2.3513	0.0196856	0.389035	FALSE
TRBV11-1	HLA-A.L156L_T	0.0270802	2.36012	0.0192364	0.389035	FALSE
TRBV11-1	HLA-DQB1.A86E_A	-0.026347	-2.3526	0.0196189	0.389035	FALSE
TRBV11-1	HLA-DQB1.E84Q_A	-0.026347	-2.3526	0.0196189	0.389035	FALSE
TRBV11-1	HLA-DQB1.F87L_A	-0.026347	-2.3526	0.0196189	0.389035	FALSE
TRBV11-1	HLA-DQB1.G89T_A	-0.026347	-2.3526	0.0196189	0.389035	FALSE
TRBV11-1	HLA-DQB1.G125A_A	-0.026347	-2.3526	0.0196189	0.389035	FALSE
TRBV11-1	HLA-DQB1.I90T_A	-0.026347	-2.3526	0.0196189	0.389035	FALSE
TRBV11-1	HLA-DQB1.Q221H_A	-0.026347	-2.3526	0.0196189	0.389035	FALSE
TRBV11-1	HLA-DQB1.Q53L_A	-0.026347	-2.3526	0.0196189	0.389035	FALSE
TRBV11-1	HLA-DQB1.R220H_A	-0.026347	-2.3526	0.0196189	0.389035	FALSE
TRBV11-1	HLA-DQB1.V85L_A	-0.026347	-2.3526	0.0196189	0.389035	FALSE
TRBV11-2	HLA-B.K178T_A	-0.132354	-2.36297	0.0190933	0.389035	FALSE
TRBV12-4	HLA-DRB1.Q96Q_T	-0.172496	-2.3536	0.0195678	0.389035	FALSE
TRBV12-5	HLA-C.L95L_A	0.0646492	2.35881	0.0193025	0.389035	FALSE
TRBV12-5	HLA-C.D9S_T	-0.105534	-2.34979	0.0197637	0.389035	FALSE
TRBV13	HLA-B.N80I_T	-0.082546	-2.37261	0.0186159	0.389035	FALSE
TRBV14	HLA-C.C1G_T	0.0274485	2.37644	0.0184295	0.389035	FALSE
TRBV14	HLA-C.R97W_T	-0.0258942	-2.36984	0.0187522	0.389035	FALSE
TRBV14	HLA-B.A41T_T	0.0249343	2.36948	0.0187697	0.389035	FALSE
TRBV16	HLA-DRB1.W9W_T	-0.0103248	-2.37077	0.0187061	0.389035	FALSE
TRBV18	HLA-B.Y116Y_T	-0.0989054	-2.37213	0.0186396	0.389035	FALSE
TRBV18	HLA-C.L156R_T	0.094323	2.35571	0.0194599	0.389035	FALSE
TRBV19	HLA-B.Q32L_T	0.102102	2.36349	0.0190676	0.389035	FALSE
TRBV19	HLA-B.Y9H_T	0.102047	2.36294	0.0190947	0.389035	FALSE
TRBV19	HLA-C.L156R_T	-0.0932952	-2.35773	0.0193576	0.389035	FALSE
TRBV19	HLA-C.A11A_A	-0.0959759	-2.35635	0.0194274	0.389035	FALSE
TRBV19	HLA-C.A11S_T	-0.0959759	-2.35635	0.0194274	0.389035	FALSE
TRBV19	HLA-DQA1.D161E_T	-0.128219	-2.34983	0.0197613	0.389035	FALSE
TRBV19	HLA-DQA1.F156L_T	-0.128219	-2.34983	0.0197613	0.389035	FALSE
TRBV19	HLA-DQA1.I163S_T	-0.128219	-2.34983	0.0197613	0.389035	FALSE
TRBV19	HLA-DQA1.I75S_T	-0.128219	-2.34983	0.0197613	0.389035	FALSE
TRBV19	HLA-DQA1.Q175K_T	-0.128219	-2.34983	0.0197613	0.389035	FALSE
TRBV19	HLA-DQA1.T107I_T	-0.128219	-2.34983	0.0197613	0.389035	FALSE
TRBV20-1	HLA-A.F9F_T	0.325885	2.35091	0.0197059	0.389035	FALSE
TRBV20-1	HLA-A.Y99Y_A	0.36031	2.349	0.0198044	0.389035	FALSE
TRBV25-1	HLA-C.L156R_T	-0.0387781	-2.35513	0.0194895	0.389035	FALSE
TRBV27	HLA-DQB1.F87F_T	0.229476	2.37128	0.0186811	0.389035	FALSE
TRBV27	HLA-DRB1.F31F_A	-0.210403	-2.36159	0.0191628	0.389035	FALSE
TRBV27	HLA-DRB1.R13F_T	-0.210403	-2.36159	0.0191628	0.389035	FALSE
TRBV3-1	HLA-C.E275K_T	0.290695	2.35646	0.0194218	0.389035	FALSE
TRBV30	HLA-DQA1.M-5T_T	-1.38727	-2.35763	0.0193626	0.389035	FALSE
TRBV30	HLA-DRB1.D57V_T	-1.0645	-2.35084	0.0197094	0.389035	FALSE
TRBV30	HLA-DRB1.Y60S_T	-1.0645	-2.35084	0.0197094	0.389035	FALSE
TRBV4-2	HLA-DRB1.P11P_T	-0.116303	-2.36313	0.0190855	0.389035	FALSE
TRBV4-2	HLA-DRB1.R13R_T	-0.116303	-2.36313	0.0190855	0.389035	FALSE
TRBV4-2	HLA-B.L95I_T	-0.105082	-2.35884	0.0193013	0.389035	FALSE
TRBV4-2	HLA-A.K144Q_T	0.12151	2.35108	0.019697	0.389035	FALSE
TRBV4-3	HLA-DRB1.A74A_A	0.260093	2.35894	0.019296	0.389035	FALSE
TRBV5-1	HLA-DQB1.F87F_T	-0.394168	-2.37023	0.018733	0.389035	FALSE
TRBV5-1	HLA-DPA1.K111R_A	0.309331	2.36017	0.0192339	0.389035	FALSE
TRBV5-1	HLA-DPA1.M31Q_A	0.309331	2.36017	0.0192339	0.389035	FALSE
TRBV5-5	HLA-DRB1.P11V_T	-0.0444675	-2.34926	0.0197909	0.389035	FALSE
TRBV5-5	HLA-DRB1.S120N_T	-0.0444675	-2.34926	0.0197909	0.389035	FALSE
TRBV5-6	HLA-B.L95W_T	0.0405215	2.37292	0.018601	0.389035	FALSE
TRBV6-1	HLA-DQA1.D2G_T	-0.211366	-2.35905	0.0192907	0.389035	FALSE
TRBV6-1	HLA-DQA1.V-6M_T	-0.211366	-2.35905	0.0192907	0.389035	FALSE
TRBV6-3	HLA-B.D74Y_A	-0.109618	-2.36057	0.019214	0.389035	FALSE
TRBV6-5	HLA-DQB1.F87Y_T	-0.0842883	-2.36709	0.0188882	0.389035	FALSE
TRBV6-5	HLA-C.L156L_A	-0.0718345	-2.35448	0.0195228	0.389035	FALSE
TRBV6-9	HLA-DQB1.G125G_T	0.0850856	2.35138	0.0196816	0.389035	FALSE
TRBV7-2	HLA-DQB1.A-26S_T	-0.293265	-2.37384	0.0185559	0.389035	FALSE
TRBV7-2	HLA-DQB1.G125S_T	-0.293265	-2.37384	0.0185559	0.389035	FALSE
TRBV7-2	HLA-DQB1.L-4S_T	-0.293265	-2.37384	0.0185559	0.389035	FALSE
TRBV7-2	HLA-DQB1.M-8I_T	-0.293265	-2.37384	0.0185559	0.389035	FALSE
TRBV7-2	HLA-DQB1.M14L_T	-0.293265	-2.37384	0.0185559	0.389035	FALSE
TRBV7-2	HLA-DQB1.Q224R_T	-0.293265	-2.37384	0.0185559	0.389035	FALSE
TRBV7-2	HLA-DQB1.T71A_T	-0.293265	-2.37384	0.0185559	0.389035	FALSE
TRBV7-2	HLA-DQB1.V116I_T	-0.293265	-2.37384	0.0185559	0.389035	FALSE
TRBV7-2	HLA-DQB1.E74E_A	-0.263092	-2.36638	0.0189233	0.389035	FALSE
TRBV7-2	HLA-DQB1.L75V_T	-0.263092	-2.36638	0.0189233	0.389035	FALSE
TRBV7-2	HLA-DQB1.T71T_A	-0.263092	-2.36638	0.0189233	0.389035	FALSE
TRBV7-6	HLA-B.K178T_A	0.0247465	2.37054	0.0187178	0.389035	FALSE
TRBV7-6	HLA-DRB1.H16Y_T	-0.0249672	-2.36161	0.0191614	0.389035	FALSE
TRBV7-6	HLA-DRB1.R13G_T	-0.0249672	-2.36161	0.0191614	0.389035	FALSE
TRBV7-7	HLA-DRB1.K12K_A	-0.0093144	-2.35096	0.0197032	0.389035	FALSE
TRBV7-7	HLA-DRB1.K12T_T	-0.0093144	-2.35096	0.0197032	0.389035	FALSE
TRBV7-7	HLA-DRB1.P11S_T	-0.0093144	-2.35096	0.0197032	0.389035	FALSE
TRBV7-7	HLA-DRB1.Q10Y_T	-0.0093144	-2.35096	0.0197032	0.389035	FALSE
TRBV7-8	HLA-DRB1.Q70Q_T	-0.0326801	-2.37531	0.0184844	0.389035	FALSE
TRBV7-8	HLA-DQB1.A86A_T	-0.0318547	-2.35286	0.0196058	0.389035	FALSE
TRBV9	HLA-A.I97M_T	-0.0870227	-2.36273	0.0191056	0.389035	FALSE
TRBV7-9	HLA-C.A152E_A	0.045435	2.34673	0.0199222	0.391014	FALSE
TRBV6-8	HLA-DQB1.F9Y_A	0.0962119	2.34001	0.0202741	0.39724	FALSE
TRBV7-7	HLA-DRB1.Q149H_T	-0.00946147	-2.34029	0.0202593	0.39724	FALSE
TRBV3-1	HLA-DRB1.A71R_A	-0.146827	-2.33855	0.0203511	0.398408	FALSE
TRBV9	HLA-A.Y99Y_A	-0.0959803	-2.33784	0.020389	0.398811	FALSE
TRBV7-6	HLA-DRB1.A-15A_A	-0.0206742	-2.33684	0.0204422	0.398832	FALSE
TRBV7-6	HLA-DRB1.A-15V_T	-0.0206742	-2.33684	0.0204422	0.398832	FALSE
TRBV7-6	HLA-DRB1.K-24R_T	-0.0206742	-2.33684	0.0204422	0.398832	FALSE
TRBV6-2	HLA-B.D74Y_A	-0.110536	-2.33602	0.0204858	0.399343	FALSE
TRBV5-4	HLA-B.V-15L_T	0.0169547	2.33551	0.0205126	0.399469	FALSE
TRBV5-5	HLA-DRB1.S37F_T	0.0479163	2.33524	0.0205271	0.399469	FALSE
TRBV5-5	HLA-DQA1.A160A_A	-0.0303981	-2.332	0.0207006	0.402504	FALSE
TRBV14	HLA-DQB1.G70E_T	-0.0538524	-2.3294	0.0208412	0.404211	FALSE
TRBV14	HLA-DQB1.P56L_T	-0.0538524	-2.3294	0.0208412	0.404211	FALSE
TRBV14	HLA-DQB1.T71D_T	-0.0538524	-2.3294	0.0208412	0.404211	FALSE
TRBV20-1	HLA-DQB1.T77R_T	-0.342986	-2.32769	0.0209334	0.405313	FALSE
TRBV20-1	HLA-DQB1.T77T_A	-0.342986	-2.32769	0.0209334	0.405313	FALSE
TRBV4-2	HLA-DRB1.T181M_T	0.101645	2.32694	0.0209745	0.405425	FALSE
TRBV4-2	HLA-DRB1.T181T_A	0.101645	2.32694	0.0209745	0.405425	FALSE
TRBV4-2	HLA-A.H151R_T	0.131573	2.32539	0.0210586	0.406153	FALSE
TRBV7-8	HLA-DQA1.Q175E_T	0.0295203	2.32527	0.0210653	0.406153	FALSE
TRBV7-9	HLA-DRB1.I67I_T	-0.043813	-2.32573	0.0210401	0.406153	FALSE
TRBV12-3	HLA-DRB1.L133R_A	-0.171041	-2.32395	0.0211377	0.406865	FALSE
TRBV12-3	HLA-DRB1.M142V_A	-0.171041	-2.32395	0.0211377	0.406865	FALSE
TRBV30	HLA-DQA1.Q175E_T	-1.02014	-2.32347	0.0211636	0.407022	FALSE
TRBV20-1	HLA-DRB1.K98E_T	0.322413	2.3206	0.0213218	0.407673	FALSE
TRBV20-1	HLA-DRB1.S104A_T	0.322413	2.3206	0.0213218	0.407673	FALSE
TRBV3-1	HLA-A.E63E_A	-0.193104	-2.32219	0.0212344	0.407673	FALSE
TRBV4-3	HLA-B.L81A_T	0.270006	2.32119	0.0212894	0.407673	FALSE
TRBV4-3	HLA-B.S77N_T	0.270006	2.32119	0.0212894	0.407673	FALSE
TRBV5-4	HLA-DQA1.A199T_T	0.0266414	2.32127	0.0212846	0.407673	FALSE
TRBV7-7	HLA-DQB1.R55P_T	0.00968903	2.32159	0.0212672	0.407673	FALSE
TRBV27	HLA-B.A-9G_A	0.185819	2.3195	0.0213825	0.408494	FALSE
TRBV13	HLA-A.F9S_T	-0.071344	-2.31786	0.0214733	0.408528	FALSE
TRBV14	HLA-C.L95I_T	0.0288532	2.31818	0.0214554	0.408528	FALSE
TRBV14	HLA-C.S99Y_A	-0.0237656	-2.31805	0.021463	0.408528	FALSE
TRBV18	HLA-B.S97R_A	0.0980225	2.31898	0.021411	0.408528	FALSE
TRBV7-6	HLA-DRB1.S0A_A	0.0260888	2.31786	0.0214732	0.408528	FALSE
TRBV5-8	HLA-A.F9F_T	0.0273212	2.31748	0.0214946	0.408593	FALSE
TRBV11-3	HLA-DQB1.D57V_T	-0.306941	-2.31595	0.0215797	0.408921	FALSE
TRBV3-1	HLA-A.I95V_T	0.140597	2.31589	0.0215831	0.408921	FALSE
TRBV7-6	HLA-A.L156Q_A	-0.0200279	-2.31598	0.0215777	0.408921	FALSE
TRBV7-9	HLA-B.I194V_T	-0.0608479	-2.31624	0.0215634	0.408921	FALSE
TRBV20-1	HLA-B.L-7V_T	-0.304047	-2.314	0.0216885	0.409171	FALSE
TRBV4-1	HLA-B.E45K_T	0.175823	2.31374	0.0217033	0.409171	FALSE
TRBV4-2	HLA-DRB1.R4Q_T	0.10585	2.31374	0.0217031	0.409171	FALSE
TRBV4-2	HLA-DRB1.R4R_A	0.10585	2.31374	0.0217031	0.409171	FALSE
TRBV4-2	HLA-DRB1.Y78V_T	0.10585	2.31374	0.0217031	0.409171	FALSE
TRBV4-2	HLA-DRB1.Y78Y_A	0.10585	2.31374	0.0217031	0.409171	FALSE
TRBV11-2	HLA-B.N63E_A	0.110165	2.30335	0.0222925	0.409184	FALSE
TRBV12-5	HLA-C.L95I_T	0.0642951	2.31123	0.0218442	0.409184	FALSE
TRBV12-5	HLA-C.E275K_T	-0.118195	-2.30496	0.0222001	0.409184	FALSE
TRBV13	HLA-DQB1.A86A_T	-0.0579349	-2.30606	0.0221375	0.409184	FALSE
TRBV27	HLA-DQB1.G13A_T	0.178478	2.30338	0.0222908	0.409184	FALSE
TRBV27	HLA-DQB1.L26Y_T	0.178478	2.30338	0.0222908	0.409184	FALSE
TRBV27	HLA-DQB1.R167H_T	0.178478	2.30338	0.0222908	0.409184	FALSE
TRBV3-1	HLA-DQB1.V-17A_T	-0.124731	-2.30775	0.022041	0.409184	FALSE
TRBV5-8	HLA-A.I95V_T	0.0277918	2.31069	0.0218746	0.409184	FALSE
TRBV7-2	HLA-DQB1.Y30H_T	-0.280961	-2.30932	0.021952	0.409184	FALSE
TRBV7-6	HLA-DRB1.Q10Q_A	-0.0202684	-2.3126	0.0217669	0.409184	FALSE
TRBV7-6	HLA-DRB1.A71A_T	0.0260501	2.31175	0.0218152	0.409184	FALSE
TRBV7-6	HLA-B.I66N_T	-0.0408055	-2.30753	0.0220538	0.409184	FALSE
TRBV7-6	HLA-B.Q65R_T	-0.0408055	-2.30753	0.0220538	0.409184	FALSE
TRBV7-6	HLA-B.Q70S_T	-0.0408055	-2.30753	0.0220538	0.409184	FALSE
TRBV7-6	HLA-B.R62G_T	-0.0408055	-2.30753	0.0220538	0.409184	FALSE
TRBV7-6	HLA-B.Y67M_T	-0.0408055	-2.30753	0.0220538	0.409184	FALSE
TRBV7-6	HLA-A.E253Q_T	-0.0200192	-2.30473	0.0222133	0.409184	FALSE
TRBV7-6	HLA-A.G207S_T	-0.0200192	-2.30473	0.0222133	0.409184	FALSE
TRBV7-6	HLA-A.I194V_T	-0.0200192	-2.30473	0.0222133	0.409184	FALSE
TRBV7-6	HLA-A.L294F_T	-0.0200192	-2.30473	0.0222133	0.409184	FALSE
TRBV7-6	HLA-A.P193A_T	-0.0200192	-2.30473	0.0222133	0.409184	FALSE
TRBV7-7	HLA-DRB1.Y32H_T	-0.0101587	-2.30794	0.0220304	0.409184	FALSE
TRBV7-7	HLA-DRB1.A-15A_A	-0.00939696	-2.30753	0.0220534	0.409184	FALSE
TRBV7-7	HLA-DRB1.A-15V_T	-0.00939696	-2.30753	0.0220534	0.409184	FALSE
TRBV7-7	HLA-DRB1.K-24R_T	-0.00939696	-2.30753	0.0220534	0.409184	FALSE
TRBV7-8	HLA-B.V-15L_T	-0.0329357	-2.3037	0.0222721	0.409184	FALSE
TRBV7-9	HLA-DQB1.D-20G_A	-0.0451409	-2.30475	0.022212	0.409184	FALSE
TRBV7-9	HLA-DQB1.L-4P_A	-0.0451409	-2.30475	0.022212	0.409184	FALSE
TRBV7-9	HLA-DQB1.L-3V_A	-0.0451409	-2.30475	0.022212	0.409184	FALSE
TRBV7-9	HLA-DQB1.S-5S_T	-0.0451409	-2.30475	0.022212	0.409184	FALSE
TRBV7-9	HLA-DQB1.V203I_A	-0.0451409	-2.30475	0.022212	0.409184	FALSE
TRBV9	HLA-A.F9Y_T	0.0835102	2.31106	0.0218536	0.409184	FALSE
TRBV2	HLA-DPB1.M76I_T	0.177445	2.30141	0.0224037	0.410896	FALSE
TRBV24-1	HLA-C.C1G_T	0.0666281	2.29959	0.0225091	0.412498	FALSE
TRBV7-6	HLA-A.Y99C_T	-0.0335215	-2.29829	0.0225842	0.413545	FALSE
TRBV14	HLA-B.Q32L_T	0.0274063	2.29726	0.0226444	0.414316	FALSE
TRBV5-6	HLA-A.Q70H_A	0.0339444	2.29646	0.0226908	0.414834	FALSE
TRBV11-1	HLA-DPB1.M76I_T	0.0403063	2.29585	0.0227263	0.415153	FALSE
TRBV11-1	HLA-DQB1.E74S_T	-0.0275318	-2.2899	0.0230758	0.415819	FALSE
TRBV11-1	HLA-DQB1.L26G_T	-0.0275318	-2.2899	0.0230758	0.415819	FALSE
TRBV18	HLA-B.V-15L_T	0.0978354	2.2933	0.0228754	0.415819	FALSE
TRBV20-1	HLA-C.E173K_T	-0.342749	-2.2926	0.0229167	0.415819	FALSE
TRBV20-1	HLA-C.L103V_T	-0.342749	-2.2926	0.0229167	0.415819	FALSE
TRBV20-1	HLA-C.T163L_T	-0.342749	-2.2926	0.0229167	0.415819	FALSE
TRBV4-2	HLA-B.T94I_T	-0.103428	-2.29175	0.0229666	0.415819	FALSE
TRBV4-2	HLA-B.T94T_A	-0.103428	-2.29175	0.0229666	0.415819	FALSE
TRBV5-1	HLA-A.D77D_A	-0.344896	-2.289	0.0231293	0.415819	FALSE
TRBV5-1	HLA-A.V76V_A	-0.344896	-2.289	0.0231293	0.415819	FALSE
TRBV5-6	HLA-C.A306V_A	-0.0381651	-2.28876	0.0231433	0.415819	FALSE
TRBV5-6	HLA-C.A-16T_A	-0.0381651	-2.28876	0.0231433	0.415819	FALSE
TRBV5-6	HLA-C.C326S_A	-0.0381651	-2.28876	0.0231433	0.415819	FALSE
TRBV5-6	HLA-C.G-8A_A	-0.0381651	-2.28876	0.0231433	0.415819	FALSE
TRBV5-6	HLA-C.M285V_A	-0.0381651	-2.28876	0.0231433	0.415819	FALSE
TRBV5-6	HLA-C.M307V_A	-0.0381651	-2.28876	0.0231433	0.415819	FALSE
TRBV5-6	HLA-C.T305A_A	-0.0381651	-2.28876	0.0231433	0.415819	FALSE
TRBV5-6	HLA-C.T339A_A	-0.0381651	-2.28876	0.0231433	0.415819	FALSE
TRBV5-6	HLA-C.V295A_A	-0.0381651	-2.28876	0.0231433	0.415819	FALSE
TRBV7-8	HLA-DRB1.D28D_A	0.0291487	2.28914	0.0231205	0.415819	FALSE
TRBV7-8	HLA-DRB1.Y30Y_A	0.0291487	2.28914	0.0231205	0.415819	FALSE
TRBV10-2	HLA-A.D74H_T	-0.0141469	-2.28685	0.0232566	0.416549	FALSE
TRBV10-2	HLA-A.G107W_T	-0.0141469	-2.28685	0.0232566	0.416549	FALSE
TRBV10-2	HLA-A.Q62G_T	-0.0141469	-2.28685	0.0232566	0.416549	FALSE
TRBV5-4	HLA-B.S97S_T	0.0287898	2.28701	0.0232473	0.416549	FALSE
TRBV19	HLA-C.D9F_T	-0.101751	-2.2852	0.023355	0.416686	FALSE
TRBV19	HLA-C.R6K_T	-0.101751	-2.2852	0.023355	0.416686	FALSE
TRBV19	HLA-C.S99C_T	-0.101751	-2.2852	0.023355	0.416686	FALSE
TRBV19	HLA-C.V248M_T	-0.101751	-2.2852	0.023355	0.416686	FALSE
TRBV27	HLA-C.S99F_T	-0.301664	-2.28613	0.0232995	0.416686	FALSE
TRBV24-1	HLA-DQB1.G125G_T	0.0737581	2.28409	0.0234215	0.417416	FALSE
TRBV5-4	HLA-B.S97R_A	0.0164422	2.28391	0.0234324	0.417416	FALSE
TRBV20-1	HLA-A.E152A_T	-0.328371	-2.28287	0.0234951	0.418209	FALSE
TRBV19	HLA-DPB1.M76I_T	-0.137569	-2.28093	0.0236114	0.419954	FALSE
TRBV5-6	HLA-B.S97T_T	0.0390549	2.28032	0.0236482	0.420282	FALSE
TRBV5-5	HLA-DRB1.S37Y_T	-0.0313649	-2.27786	0.0237973	0.422605	FALSE
TRBV27	HLA-DQB1.F9Y_A	0.209675	2.2768	0.0238622	0.423429	FALSE
TRBV12-3	HLA-DRB1.P11P_T	-0.167478	-2.27539	0.023948	0.423968	FALSE
TRBV12-3	HLA-DRB1.R13R_T	-0.167478	-2.27539	0.023948	0.423968	FALSE
TRBV6-1	HLA-DPB1.F35Y_T	0.228435	2.27569	0.0239298	0.423968	FALSE
TRBV10-2	HLA-A.I142T_T	-0.0140863	-2.27452	0.0240011	0.424109	FALSE
TRBV10-2	HLA-A.R145H_T	-0.0140863	-2.27452	0.0240011	0.424109	FALSE
TRBV5-4	HLA-DQB1.T77R_T	0.0166954	2.27387	0.0240407	0.424109	FALSE
TRBV5-4	HLA-DQB1.T77T_A	0.0166954	2.27387	0.0240407	0.424109	FALSE
TRBV5-8	HLA-DRB1.Y60Y_A	0.0258206	2.27375	0.0240483	0.424109	FALSE
TRBV7-9	HLA-DRB1.F26Y_T	0.049997	2.27164	0.024178	0.426067	FALSE
TRBV6-6	HLA-DRB1.D57V_T	-0.0150284	-2.27073	0.0242339	0.426398	FALSE
TRBV6-6	HLA-DRB1.Y60S_T	-0.0150284	-2.27073	0.0242339	0.426398	FALSE
TRBV16	HLA-DRB1.Q149H_T	0.0084567	2.2693	0.0243223	0.427018	FALSE
TRBV2	HLA-DPB1.F35Y_T	0.193476	2.26978	0.0242929	0.427018	FALSE
TRBV3-1	HLA-A.R114Q_T	-0.187854	-2.26926	0.024325	0.427018	FALSE
TRBV11-3	HLA-DQB1.R55R_T	-0.133867	-2.26787	0.0244113	0.42793	FALSE
TRBV6-1	HLA-B.Y67Y_T	-0.144246	-2.26782	0.0244142	0.42793	FALSE
TRBV16	HLA-C.S116S_T	0.00845981	2.26624	0.0245128	0.42933	FALSE
TRBV19	HLA-B.I66I_A	-0.108011	-2.26588	0.0245349	0.429388	FALSE
TRBV7-3	HLA-B.A158T_T	0.113888	2.26552	0.0245575	0.429458	FALSE
TRBV14	HLA-B.Y9Y_A	0.0270067	2.26363	0.0246756	0.430498	FALSE
TRBV5-6	HLA-A.D77D_A	-0.0361202	-2.26341	0.0246896	0.430498	FALSE
TRBV5-6	HLA-A.V76V_A	-0.0361202	-2.26341	0.0246896	0.430498	FALSE
TRBV7-9	HLA-DQB1.G70G_T	-0.0467356	-2.26337	0.0246921	0.430498	FALSE
TRBV27	HLA-B.D114D_T	-0.174149	-2.26235	0.0247564	0.431204	FALSE
TRBV6-9	HLA-DQB1.L-4L_T	0.116953	2.26183	0.024789	0.431204	FALSE
TRBV7-6	HLA-B.N80I_T	-0.0284536	-2.26212	0.0247705	0.431204	FALSE
TRBV7-6	HLA-DRB1.L133R_A	0.0249121	2.25909	0.0249618	0.433552	FALSE
TRBV7-6	HLA-DRB1.M142V_A	0.0249121	2.25909	0.0249618	0.433552	FALSE
TRBV10-3	HLA-DQA1.Y25F_T	-0.0358765	-2.24491	0.0258745	0.435864	FALSE
TRBV12-5	HLA-DRB1.S37N_T	-0.0625623	-2.25452	0.0252532	0.435864	FALSE
TRBV13	HLA-DPB1.A36V_A	-0.0675601	-2.24512	0.0258605	0.435864	FALSE
TRBV13	HLA-DPB1.A55A_T	-0.0675601	-2.24512	0.0258605	0.435864	FALSE
TRBV20-1	HLA-C.S116S_T	-0.301618	-2.24771	0.0256919	0.435864	FALSE
TRBV28	HLA-B.E45M_T	-0.34764	-2.24434	0.0259117	0.435864	FALSE
TRBV28	HLA-B.E46A_T	-0.34764	-2.24434	0.0259117	0.435864	FALSE
TRBV3-1	HLA-DRB1.A73G_T	-0.206447	-2.25223	0.0254	0.435864	FALSE
TRBV3-1	HLA-C.N80K_T	0.187857	2.24604	0.0258005	0.435864	FALSE
TRBV3-1	HLA-C.S77N_T	0.187857	2.24604	0.0258005	0.435864	FALSE
TRBV3-1	HLA-A.I298F_T	-0.19721	-2.24547	0.0258379	0.435864	FALSE
TRBV3-1	HLA-A.M307R_T	-0.19721	-2.24547	0.0258379	0.435864	FALSE
TRBV3-1	HLA-A.S-10L_T	-0.19721	-2.24547	0.0258379	0.435864	FALSE
TRBV30	HLA-DQA1.A69L_T	-0.996619	-2.25635	0.0251357	0.435864	FALSE
TRBV30	HLA-DQA1.L-15M_T	-0.996619	-2.25635	0.0251357	0.435864	FALSE
TRBV30	HLA-DRB1.T-16A_A	1.26796	2.25192	0.0254196	0.435864	FALSE
TRBV4-2	HLA-DRB1.Q96Q_T	-0.10969	-2.25259	0.0253768	0.435864	FALSE
TRBV4-2	HLA-DRB1.T-16A_A	-0.109472	-2.24583	0.0258143	0.435864	FALSE
TRBV5-1	HLA-A.D77N_T	-0.339154	-2.24723	0.025723	0.435864	FALSE
TRBV5-8	HLA-A.E152A_T	-0.0275319	-2.25064	0.0255024	0.435864	FALSE
TRBV6-5	HLA-B.Y67Y_T	-0.0782242	-2.24621	0.0257894	0.435864	FALSE
TRBV6-9	HLA-DQB1.F9F_T	0.109456	2.25119	0.0254665	0.435864	FALSE
TRBV6-9	HLA-DRB1.S37Y_T	0.0796877	2.24562	0.0258281	0.435864	FALSE
TRBV7-6	HLA-B.S11A_A	0.0250021	2.25287	0.0253585	0.435864	FALSE
TRBV7-6	HLA-B.V12M_A	0.0250021	2.25287	0.0253585	0.435864	FALSE
TRBV7-6	HLA-DRB1.P11P_T	0.0247968	2.24948	0.025577	0.435864	FALSE
TRBV7-6	HLA-DRB1.R13R_T	0.0247968	2.24948	0.025577	0.435864	FALSE
TRBV7-7	HLA-DQB1.A-9S_T	-0.0156925	-2.24895	0.0256113	0.435864	FALSE
TRBV7-7	HLA-DQB1.E74A_T	-0.0156925	-2.24895	0.0256113	0.435864	FALSE
TRBV7-7	HLA-DQB1.P52L_T	-0.0156925	-2.24895	0.0256113	0.435864	FALSE
TRBV7-7	HLA-DQB1.R55L_T	-0.0156925	-2.24895	0.0256113	0.435864	FALSE
TRBV7-7	HLA-DQB1.T71K_T	-0.0156925	-2.24895	0.0256113	0.435864	FALSE
TRBV7-7	HLA-DQB1.T28S_T	-0.0156925	-2.24895	0.0256113	0.435864	FALSE
TRBV7-7	HLA-DQB1.V46E_T	-0.0156925	-2.24895	0.0256113	0.435864	FALSE
TRBV7-7	HLA-DQB1.Y30S_T	-0.0156925	-2.24895	0.0256113	0.435864	FALSE
TRBV7-7	HLA-DQB1.Y37I_T	-0.0156925	-2.24895	0.0256113	0.435864	FALSE
TRBV7-7	HLA-DQB1.Y47F_T	-0.0156925	-2.24895	0.0256113	0.435864	FALSE
TRBV7-7	HLA-DQB1.Y47Y_A	-0.0156925	-2.24895	0.0256113	0.435864	FALSE
TRBV7-7	HLA-DQB1.E74E_A	-0.00955283	-2.24888	0.025616	0.435864	FALSE
TRBV7-7	HLA-DQB1.L75V_T	-0.00955283	-2.24888	0.025616	0.435864	FALSE
TRBV7-7	HLA-DQB1.T71T_A	-0.00955283	-2.24888	0.025616	0.435864	FALSE
TRBV7-8	HLA-DRB1.A71R_A	-0.0323011	-2.24974	0.02556	0.435864	FALSE
TRBV7-9	HLA-B.R145L_T	-0.0615636	-2.245	0.0258684	0.435864	FALSE
TRBV11-3	HLA-B.A69A_T	-0.17566	-2.24314	0.0259901	0.43637	FALSE
TRBV13	HLA-DQA1.Q175E_T	0.0528563	2.24279	0.0260133	0.43637	FALSE
TRBV18	HLA-B.Y9Y_A	-0.0979995	-2.23952	0.0262286	0.43637	FALSE
TRBV27	HLA-DRB1.D28H_T	-0.21714	-2.23839	0.0263032	0.43637	FALSE
TRBV27	HLA-DRB1.P11D_T	-0.21714	-2.23839	0.0263032	0.43637	FALSE
TRBV27	HLA-DRB1.W9K_T	-0.21714	-2.23839	0.0263032	0.43637	FALSE
TRBV27	HLA-DRB1.Y30G_T	-0.21714	-2.23839	0.0263032	0.43637	FALSE
TRBV28	HLA-DPA1.F160V_A	0.352934	2.23975	0.0262131	0.43637	FALSE
TRBV28	HLA-DPA1.L127P_A	0.352934	2.23975	0.0262131	0.43637	FALSE
TRBV28	HLA-DPA1.Q50R_A	0.352934	2.23975	0.0262131	0.43637	FALSE
TRBV28	HLA-DPA1.T83A_A	0.352934	2.23975	0.0262131	0.43637	FALSE
TRBV28	HLA-DPA1.T228P_A	0.352934	2.23975	0.0262131	0.43637	FALSE
TRBV4-2	HLA-DQA1.E50L_T	0.0910121	2.24169	0.0260857	0.43637	FALSE
TRBV4-2	HLA-DQA1.F215L_T	0.0910121	2.24169	0.0260857	0.43637	FALSE
TRBV4-2	HLA-DQA1.K53R_T	0.0910121	2.24169	0.0260857	0.43637	FALSE
TRBV6-1	HLA-B.A-9G_A	0.138214	2.24139	0.0261049	0.43637	FALSE
TRBV6-6	HLA-DRB1.F26Y_T	-0.0175981	-2.24269	0.0260198	0.43637	FALSE
TRBV6-8	HLA-DRB1.S37Y_T	0.089787	2.24306	0.0259956	0.43637	FALSE
TRBV7-2	HLA-DQB1.G70R_A	-0.247394	-2.23991	0.0262025	0.43637	FALSE
TRBV11-2	HLA-C.A73T_A	-0.106148	-2.23693	0.0264002	0.437664	FALSE
TRBV11-3	HLA-DRB1.A71R_A	-0.145342	-2.23637	0.0264375	0.437965	FALSE
TRBV30	HLA-DRB1.A71R_A	1.11034	2.23583	0.0264738	0.43825	FALSE
TRBV11-2	HLA-C.E275K_T	-0.226211	-2.23093	0.026802	0.439106	FALSE
TRBV20-1	HLA-DQB1.A-9S_T	-0.515217	-2.23021	0.0268509	0.439106	FALSE
TRBV20-1	HLA-DQB1.E74A_T	-0.515217	-2.23021	0.0268509	0.439106	FALSE
TRBV20-1	HLA-DQB1.P52L_T	-0.515217	-2.23021	0.0268509	0.439106	FALSE
TRBV20-1	HLA-DQB1.R55L_T	-0.515217	-2.23021	0.0268509	0.439106	FALSE
TRBV20-1	HLA-DQB1.T71K_T	-0.515217	-2.23021	0.0268509	0.439106	FALSE
TRBV20-1	HLA-DQB1.T28S_T	-0.515217	-2.23021	0.0268509	0.439106	FALSE
TRBV20-1	HLA-DQB1.V46E_T	-0.515217	-2.23021	0.0268509	0.439106	FALSE
TRBV20-1	HLA-DQB1.Y30S_T	-0.515217	-2.23021	0.0268509	0.439106	FALSE
TRBV20-1	HLA-DQB1.Y37I_T	-0.515217	-2.23021	0.0268509	0.439106	FALSE
TRBV20-1	HLA-DQB1.Y47F_T	-0.515217	-2.23021	0.0268509	0.439106	FALSE
TRBV20-1	HLA-DQB1.Y47Y_A	-0.515217	-2.23021	0.0268509	0.439106	FALSE
TRBV7-3	HLA-DRB1.R4Q_T	0.0743804	2.23246	0.0266989	0.439106	FALSE
TRBV7-3	HLA-DRB1.R4R_A	0.0743804	2.23246	0.0266989	0.439106	FALSE
TRBV7-3	HLA-DRB1.Y78V_T	0.0743804	2.23246	0.0266989	0.439106	FALSE
TRBV7-3	HLA-DRB1.Y78Y_A	0.0743804	2.23246	0.0266989	0.439106	FALSE
TRBV7-9	HLA-DRB1.S37S_T	-0.0495622	-2.23219	0.0267172	0.439106	FALSE
TRBV10-1	HLA-DQA1.R41K_T	-0.076134	-2.22901	0.0269317	0.439801	FALSE
TRBV10-1	HLA-DQA1.S130A_T	-0.076134	-2.22901	0.0269317	0.439801	FALSE
TRBV4-2	HLA-DRB1.S0A_A	-0.112178	-2.22718	0.0270557	0.441512	FALSE
TRBV10-2	HLA-A.D116D_A	-0.0134894	-2.22662	0.027094	0.441822	FALSE
TRBV12-4	HLA-C.E275K_T	-0.283434	-2.22627	0.0271179	0.441899	FALSE
TRBV18	HLA-B.A-9G_A	-0.0921742	-2.2242	0.027259	0.443883	FALSE
TRBV10-2	HLA-A.I95V_T	-0.0137284	-2.22335	0.0273173	0.444516	FALSE
TRBV27	HLA-C.A11A_A	-0.177428	-2.22127	0.0274596	0.4462	FALSE
TRBV27	HLA-C.A11S_T	-0.177428	-2.22127	0.0274596	0.4462	FALSE
TRBV4-1	HLA-DQA1.A-12T_T	0.283766	2.22011	0.0275398	0.446553	FALSE
TRBV6-6	HLA-DPB1.F35Y_T	0.0253623	2.22023	0.0275319	0.446553	FALSE
TRBV7-8	HLA-DQB1.G70R_A	-0.0303735	-2.22045	0.0275164	0.446553	FALSE
TRBV3-1	HLA-C.L156L_A	0.122135	2.21948	0.027583	0.446938	FALSE
TRBV7-9	HLA-C.D90A_A	0.043886	2.21818	0.0276733	0.448084	FALSE
TRBV5-6	HLA-C.A11A_A	0.0322248	2.21717	0.027743	0.448581	FALSE
TRBV5-6	HLA-C.A11S_T	0.0322248	2.21717	0.027743	0.448581	FALSE
TRBV25-1	HLA-B.S97S_T	0.0674299	2.2159	0.0278319	0.449425	FALSE
TRBV27	HLA-A.L156L_T	-0.17128	-2.21586	0.0278344	0.449425	FALSE
TRBV10-3	HLA-DQB1.R55R_T	0.0287881	2.21516	0.0278833	0.449496	FALSE
TRBV10-3	HLA-DRB1.W9W_T	-0.0337869	-2.20694	0.0284618	0.449496	FALSE
TRBV11-1	HLA-A.V76A_T	-0.0546364	-2.2135	0.0279991	0.449496	FALSE
TRBV11-1	HLA-A.E152A_T	-0.0267878	-2.21104	0.028172	0.449496	FALSE
TRBV18	HLA-C.A11A_A	0.0913124	2.21201	0.0281036	0.449496	FALSE
TRBV18	HLA-C.A11S_T	0.0913124	2.21201	0.0281036	0.449496	FALSE
TRBV24-1	HLA-B.I66N_T	0.118982	2.20703	0.0284555	0.449496	FALSE
TRBV24-1	HLA-B.Q65R_T	0.118982	2.20703	0.0284555	0.449496	FALSE
TRBV24-1	HLA-B.Q70S_T	0.118982	2.20703	0.0284555	0.449496	FALSE
TRBV24-1	HLA-B.R62G_T	0.118982	2.20703	0.0284555	0.449496	FALSE
TRBV24-1	HLA-B.Y67M_T	0.118982	2.20703	0.0284555	0.449496	FALSE
TRBV27	HLA-B.I66I_A	-0.206497	-2.21096	0.0281777	0.449496	FALSE
TRBV27	HLA-C.A306V_A	0.202541	2.20806	0.028382	0.449496	FALSE
TRBV27	HLA-C.A-16T_A	0.202541	2.20806	0.028382	0.449496	FALSE
TRBV27	HLA-C.C326S_A	0.202541	2.20806	0.028382	0.449496	FALSE
TRBV27	HLA-C.G-8A_A	0.202541	2.20806	0.028382	0.449496	FALSE
TRBV27	HLA-C.M285V_A	0.202541	2.20806	0.028382	0.449496	FALSE
TRBV27	HLA-C.M307V_A	0.202541	2.20806	0.028382	0.449496	FALSE
TRBV27	HLA-C.T305A_A	0.202541	2.20806	0.028382	0.449496	FALSE
TRBV27	HLA-C.T339A_A	0.202541	2.20806	0.028382	0.449496	FALSE
TRBV27	HLA-C.V295A_A	0.202541	2.20806	0.028382	0.449496	FALSE
TRBV28	HLA-DPA1.A11M_A	0.346506	2.21447	0.0279311	0.449496	FALSE
TRBV30	HLA-DRB1.W9W_T	1.17314	2.20661	0.0284853	0.449496	FALSE
TRBV4-2	HLA-A.E152A_T	-0.0933655	-2.20976	0.0282623	0.449496	FALSE
TRBV4-2	HLA-DQB1.S-5T_A	-0.0894734	-2.20874	0.0283343	0.449496	FALSE
TRBV4-3	HLA-B.S97T_T	0.302669	2.20675	0.0284752	0.449496	FALSE
TRBV7-2	HLA-B.C325C_T	-0.229466	-2.21177	0.0281205	0.449496	FALSE
TRBV7-3	HLA-B.D177E_A	-0.0740502	-2.21474	0.0279128	0.449496	FALSE
TRBV7-3	HLA-B.E180Q_A	-0.0740502	-2.21474	0.0279128	0.449496	FALSE
TRBV7-7	HLA-DQB1.T77R_T	-0.00985706	-2.21147	0.0281418	0.449496	FALSE
TRBV7-7	HLA-DQB1.T77T_A	-0.00985706	-2.21147	0.0281418	0.449496	FALSE
TRBV7-9	HLA-DPB1.V205M_T	-0.0406903	-2.21246	0.0280722	0.449496	FALSE
TRBV9	HLA-DQB1.Y37Y_A	0.0925315	2.21345	0.0280027	0.449496	FALSE
TRBV13	HLA-DQB1.D57V_T	-0.119902	-2.20498	0.0286013	0.450712	FALSE
TRBV16	HLA-DRB1.Q96Q_T	-0.0101844	-2.20497	0.0286017	0.450712	FALSE
TRBV12-5	HLA-DRB1.F26Y_T	-0.0623084	-2.20422	0.0286556	0.450943	FALSE
TRBV20-1	HLA-DQA1.Q34E_T	0.274736	2.2043	0.0286494	0.450943	FALSE
TRBV5-5	HLA-DRB1.D57S_T	-0.0389181	-2.20321	0.0287275	0.451764	FALSE
TRBV5-8	HLA-DRB1.F31F_A	0.0295174	2.20203	0.0288121	0.452474	FALSE
TRBV5-8	HLA-DRB1.R13F_T	0.0295174	2.20203	0.0288121	0.452474	FALSE
TRBV5-5	HLA-DPB1.F35L_A	0.0242943	2.20109	0.0288796	0.453224	FALSE
TRBV27	HLA-C.N80K_T	-0.242775	-2.19946	0.0289974	0.453521	FALSE
TRBV27	HLA-C.S77N_T	-0.242775	-2.19946	0.0289974	0.453521	FALSE
TRBV30	HLA-DQB1.D57V_T	2.23058	2.19971	0.0289792	0.453521	FALSE
TRBV5-6	HLA-A.E152E_T	-0.0465331	-2.20026	0.0289395	0.453521	FALSE
TRBV7-7	HLA-DQB1.Y30Y_A	-0.00963744	-2.19954	0.0289912	0.453521	FALSE
TRBV11-1	HLA-DQA1.A160A_A	0.02776	2.19895	0.0290338	0.453781	FALSE
TRBV14	HLA-B.E45K_T	0.026303	2.19543	0.0292895	0.454872	FALSE
TRBV19	HLA-B.E45K_T	0.0952966	2.19493	0.0293254	0.454872	FALSE
TRBV29-1	HLA-C.L156L_A	-0.0274948	-2.19389	0.0294011	0.454872	FALSE
TRBV4-1	HLA-B.E163T_T	0.187481	2.19419	0.0293798	0.454872	FALSE
TRBV4-2	HLA-DQB1.D-20G_A	-0.0909187	-2.19436	0.0293672	0.454872	FALSE
TRBV4-2	HLA-DQB1.L-4P_A	-0.0909187	-2.19436	0.0293672	0.454872	FALSE
TRBV4-2	HLA-DQB1.L-3V_A	-0.0909187	-2.19436	0.0293672	0.454872	FALSE
TRBV4-2	HLA-DQB1.S-5S_T	-0.0909187	-2.19436	0.0293672	0.454872	FALSE
TRBV4-2	HLA-DQB1.V203I_A	-0.0909187	-2.19436	0.0293672	0.454872	FALSE
TRBV5-5	HLA-DQB1.G70E_T	-0.0554041	-2.19335	0.0294406	0.454872	FALSE
TRBV5-5	HLA-DQB1.P56L_T	-0.0554041	-2.19335	0.0294406	0.454872	FALSE
TRBV5-5	HLA-DQB1.T71D_T	-0.0554041	-2.19335	0.0294406	0.454872	FALSE
TRBV7-6	HLA-C.D9S_T	-0.0363964	-2.19682	0.0291882	0.454872	FALSE
TRBV7-6	HLA-C.A152E_A	0.0201147	2.19444	0.0293609	0.454872	FALSE
TRBV7-7	HLA-DQB1.E66D_T	-0.0099739	-2.19671	0.0291959	0.454872	FALSE
TRBV7-7	HLA-DQB1.V67I_T	-0.0099739	-2.19671	0.0291959	0.454872	FALSE
TRBV7-7	HLA-DRB1.Q10Q_A	-0.00886193	-2.19458	0.0293511	0.454872	FALSE
TRBV10-3	HLA-DQB1.G70R_A	0.0298748	2.19239	0.0295108	0.455343	FALSE
TRBV4-1	HLA-DRB1.Y30H_T	0.204948	2.19259	0.0294965	0.455343	FALSE
TRBV6-8	HLA-C.A11A_A	-0.0781585	-2.18931	0.0297374	0.458224	FALSE
TRBV6-8	HLA-C.A11S_T	-0.0781585	-2.18931	0.0297374	0.458224	FALSE
TRBV11-3	HLA-DRB1.Y60Y_A	0.129746	2.18704	0.0299054	0.458369	FALSE
TRBV12-4	HLA-DRB1.W9E_A	-0.128589	-2.18824	0.0298162	0.458369	FALSE
TRBV12-4	HLA-DRB1.A140T_A	-0.128881	-2.18556	0.0300154	0.458369	FALSE
TRBV13	HLA-DRB1.Q70R_T	0.0588949	2.18776	0.0298517	0.458369	FALSE
TRBV20-1	HLA-DRB1.A74R_T	-0.58247	-2.18353	0.0301664	0.458369	FALSE
TRBV6-5	HLA-DQB1.G125G_T	0.0841395	2.18374	0.0301506	0.458369	FALSE
TRBV6-8	HLA-C.L156L_A	-0.070989	-2.18827	0.0298142	0.458369	FALSE
TRBV7-3	HLA-B.R131S_A	-0.0681415	-2.18354	0.0301655	0.458369	FALSE
TRBV7-6	HLA-B.D177E_A	0.0224562	2.18393	0.0301365	0.458369	FALSE
TRBV7-6	HLA-B.E180Q_A	0.0224562	2.18393	0.0301365	0.458369	FALSE
TRBV7-8	HLA-DRB1.I67I_T	-0.0291053	-2.18575	0.0300007	0.458369	FALSE
TRBV7-9	HLA-DQB1.A86E_A	-0.0404378	-2.18355	0.0301647	0.458369	FALSE
TRBV7-9	HLA-DQB1.E84Q_A	-0.0404378	-2.18355	0.0301647	0.458369	FALSE
TRBV7-9	HLA-DQB1.F87L_A	-0.0404378	-2.18355	0.0301647	0.458369	FALSE
TRBV7-9	HLA-DQB1.G89T_A	-0.0404378	-2.18355	0.0301647	0.458369	FALSE
TRBV7-9	HLA-DQB1.G125A_A	-0.0404378	-2.18355	0.0301647	0.458369	FALSE
TRBV7-9	HLA-DQB1.I90T_A	-0.0404378	-2.18355	0.0301647	0.458369	FALSE
TRBV7-9	HLA-DQB1.Q221H_A	-0.0404378	-2.18355	0.0301647	0.458369	FALSE
TRBV7-9	HLA-DQB1.Q53L_A	-0.0404378	-2.18355	0.0301647	0.458369	FALSE
TRBV7-9	HLA-DQB1.R220H_A	-0.0404378	-2.18355	0.0301647	0.458369	FALSE
TRBV7-9	HLA-DQB1.V85L_A	-0.0404378	-2.18355	0.0301647	0.458369	FALSE
TRBV4-3	HLA-DRB1.S37N_T	0.280226	2.18283	0.0302187	0.45886	FALSE
TRBV24-1	HLA-B.E152V_A	-0.0539472	-2.18093	0.0303612	0.460719	FALSE
TRBV13	HLA-DRB1.T77N_T	-0.101381	-2.1806	0.0303857	0.460787	FALSE
TRBV30	HLA-DQB1.G45E_T	-1.26384	-2.17972	0.0304521	0.461488	FALSE
TRBV4-1	HLA-B.S77S_A	-0.155168	-2.17912	0.0304972	0.461867	FALSE
TRBV20-1	HLA-A.E63N_T	-0.444729	-2.17688	0.0306668	0.463211	FALSE
TRBV20-1	HLA-A.Q62R_T	-0.444729	-2.17688	0.0306668	0.463211	FALSE
TRBV24-1	HLA-DQB1.L26L_T	0.0584509	2.177	0.0306573	0.463211	FALSE
TRBV7-9	HLA-B.E163L_T	-0.0384615	-2.17692	0.0306635	0.463211	FALSE
TRBV14	HLA-B.N80I_T	-0.0332881	-2.17607	0.0307277	0.46337	FALSE
TRBV4-2	HLA-DRB1.A71A_T	-0.109785	-2.17611	0.0307251	0.46337	FALSE
TRBV5-8	HLA-DRB1.F31I_T	0.0308622	2.17594	0.0307378	0.46337	FALSE
TRBV9	HLA-A.P184A_T	-0.0793024	-2.17525	0.0307899	0.46385	FALSE
TRBV10-1	HLA-C.S99F_T	-0.0709433	-2.16738	0.0313935	0.464106	FALSE
TRBV10-2	HLA-A.A90D_T	0.0131585	2.17289	0.0309697	0.464106	FALSE
TRBV10-2	HLA-A.T163R_T	0.0131585	2.17289	0.0309697	0.464106	FALSE
TRBV10-3	HLA-DQB1.A-9S_T	-0.0489237	-2.16764	0.0313735	0.464106	FALSE
TRBV10-3	HLA-DQB1.E74A_T	-0.0489237	-2.16764	0.0313735	0.464106	FALSE
TRBV10-3	HLA-DQB1.P52L_T	-0.0489237	-2.16764	0.0313735	0.464106	FALSE
TRBV10-3	HLA-DQB1.R55L_T	-0.0489237	-2.16764	0.0313735	0.464106	FALSE
TRBV10-3	HLA-DQB1.T71K_T	-0.0489237	-2.16764	0.0313735	0.464106	FALSE
TRBV10-3	HLA-DQB1.T28S_T	-0.0489237	-2.16764	0.0313735	0.464106	FALSE
TRBV10-3	HLA-DQB1.V46E_T	-0.0489237	-2.16764	0.0313735	0.464106	FALSE
TRBV10-3	HLA-DQB1.Y30S_T	-0.0489237	-2.16764	0.0313735	0.464106	FALSE
TRBV10-3	HLA-DQB1.Y37I_T	-0.0489237	-2.16764	0.0313735	0.464106	FALSE
TRBV10-3	HLA-DQB1.Y47F_T	-0.0489237	-2.16764	0.0313735	0.464106	FALSE
TRBV10-3	HLA-DQB1.Y47Y_A	-0.0489237	-2.16764	0.0313735	0.464106	FALSE
TRBV11-3	HLA-DRB1.Y30H_T	0.177549	2.16831	0.0313218	0.464106	FALSE
TRBV13	HLA-DRB1.D28D_A	0.0512975	2.1693	0.031245	0.464106	FALSE
TRBV13	HLA-DRB1.Y30Y_A	0.0512975	2.1693	0.031245	0.464106	FALSE
TRBV16	HLA-A.R114Q_T	0.0116609	2.17021	0.0311753	0.464106	FALSE
TRBV24-1	HLA-C.N80K_T	-0.084543	-2.16779	0.0313616	0.464106	FALSE
TRBV24-1	HLA-C.S77N_T	-0.084543	-2.16779	0.0313616	0.464106	FALSE
TRBV4-1	HLA-DQB1.G45E_T	0.188167	2.17162	0.0310672	0.464106	FALSE
TRBV4-1	HLA-DRB1.D57D_A	0.152656	2.17002	0.0311901	0.464106	FALSE
TRBV5-4	HLA-DQB1.G70E_T	-0.0313934	-2.17146	0.0310795	0.464106	FALSE
TRBV5-4	HLA-DQB1.P56L_T	-0.0313934	-2.17146	0.0310795	0.464106	FALSE
TRBV5-4	HLA-DQB1.T71D_T	-0.0313934	-2.17146	0.0310795	0.464106	FALSE
TRBV6-1	HLA-B.Q70Q_T	-0.140012	-2.16824	0.0313273	0.464106	FALSE
TRBV6-6	HLA-DRB1.F31I_T	-0.0179387	-2.17166	0.0310643	0.464106	FALSE
TRBV7-2	HLA-B.C325S_A	-0.226707	-2.17108	0.0311083	0.464106	FALSE
TRBV7-6	HLA-A.I95L_T	0.0245307	2.17192	0.0310439	0.464106	FALSE
TRBV16	HLA-A.D116D_A	-0.00838038	-2.16629	0.0314776	0.465049	FALSE
TRBV5-4	HLA-DQB1.A140A_A	-0.014478	-2.16531	0.0315541	0.465281	FALSE
TRBV5-4	HLA-DQB1.A140T_T	-0.014478	-2.16531	0.0315541	0.465281	FALSE
TRBV5-4	HLA-DQB1.S182N_T	-0.014478	-2.16531	0.0315541	0.465281	FALSE
TRBV11-3	HLA-C.A152T_T	0.189384	2.16332	0.0317083	0.465305	FALSE
TRBV11-3	HLA-C.E275G_T	0.189384	2.16332	0.0317083	0.465305	FALSE
TRBV11-3	HLA-C.R35Q_T	0.189384	2.16332	0.0317083	0.465305	FALSE
TRBV11-3	HLA-C.R35R_A	0.189384	2.16332	0.0317083	0.465305	FALSE
TRBV5-4	HLA-DPB1.F35Y_T	-0.0248896	-2.16492	0.031584	0.465305	FALSE
TRBV5-4	HLA-DRB1.P11V_T	-0.0234776	-2.1632	0.031718	0.465305	FALSE
TRBV5-4	HLA-DRB1.S120N_T	-0.0234776	-2.1632	0.031718	0.465305	FALSE
TRBV6-5	HLA-DQA1.A199T_T	-0.119084	-2.16464	0.0316059	0.465305	FALSE
TRBV4-3	HLA-DQB1.E74S_T	-0.254937	-2.16236	0.0317832	0.465666	FALSE
TRBV4-3	HLA-DQB1.L26G_T	-0.254937	-2.16236	0.0317832	0.465666	FALSE
TRBV7-6	HLA-C.D9Y_T	0.0183472	2.16173	0.0318327	0.465958	FALSE
TRBV7-9	HLA-DRB1.I67F_T	0.0412371	2.16159	0.0318437	0.465958	FALSE
TRBV5-6	HLA-DRB1.D28E_T	0.0369076	2.16007	0.0319628	0.467402	FALSE
TRBV18	HLA-B.Y9H_T	-0.0945296	-2.15833	0.0320994	0.469101	FALSE
TRBV20-1	HLA-DRB1.W9W_T	-0.338312	-2.15634	0.0322564	0.469691	FALSE
TRBV28	HLA-DPA1.K111R_A	0.343375	2.15627	0.0322626	0.469691	FALSE
TRBV28	HLA-DPA1.M31Q_A	0.343375	2.15627	0.0322626	0.469691	FALSE
TRBV3-1	HLA-A.I142T_T	0.131602	2.15628	0.0322618	0.469691	FALSE
TRBV3-1	HLA-A.R145H_T	0.131602	2.15628	0.0322618	0.469691	FALSE
TRBV7-9	HLA-DRB1.F26F_A	0.0400741	2.15696	0.0322076	0.469691	FALSE
TRBV11-2	HLA-B.Y67S_A	0.10053	2.15464	0.0323916	0.470074	FALSE
TRBV12-4	HLA-DRB1.L133R_A	-0.160177	-2.15392	0.0324489	0.470074	FALSE
TRBV12-4	HLA-DRB1.M142V_A	-0.160177	-2.15392	0.0324489	0.470074	FALSE
TRBV16	HLA-DRB1.A140T_A	-0.00800009	-2.15558	0.032317	0.470074	FALSE
TRBV19	HLA-DPB1.I65L_T	0.1571	2.15493	0.0323688	0.470074	FALSE
TRBV4-3	HLA-DRB1.F26Y_T	0.281602	2.15387	0.0324528	0.470074	FALSE
TRBV6-5	HLA-B.Q70Q_T	-0.0761549	-2.15417	0.0324285	0.470074	FALSE
TRBV9	HLA-A.V76A_T	-0.169262	-2.15516	0.0323504	0.470074	FALSE
TRBV4-1	HLA-DRB1.F26L_T	0.1964	2.15255	0.0325578	0.471	FALSE
TRBV6-5	HLA-DQB1.F87F_T	0.0879096	2.15269	0.032547	0.471	FALSE
TRBV6-8	HLA-A.F9F_T	-0.0756108	-2.15202	0.0326001	0.471315	FALSE
TRBV4-2	HLA-DQB1.G70R_A	-0.088176	-2.1516	0.0326337	0.471503	FALSE
TRBV9	HLA-B.K178T_A	-0.091748	-2.15088	0.0326909	0.472032	FALSE
TRBV20-1	HLA-C.D90A_A	-0.306455	-2.15009	0.0327542	0.472649	FALSE
TRBV16	HLA-DRB1.A-15A_A	0.00807534	2.14931	0.032817	0.472664	FALSE
TRBV16	HLA-DRB1.A-15V_T	0.00807534	2.14931	0.032817	0.472664	FALSE
TRBV16	HLA-DRB1.K-24R_T	0.00807534	2.14931	0.032817	0.472664	FALSE
TRBV10-2	HLA-A.Q70H_A	0.0134623	2.14787	0.0329334	0.474042	FALSE
TRBV12-4	HLA-C.L156L_A	-0.121649	-2.14341	0.0332936	0.47417	FALSE
TRBV5-1	HLA-DPA1.F160V_A	0.279228	2.14602	0.0330821	0.47417	FALSE
TRBV5-1	HLA-DPA1.L127P_A	0.279228	2.14602	0.0330821	0.47417	FALSE
TRBV5-1	HLA-DPA1.Q50R_A	0.279228	2.14602	0.0330821	0.47417	FALSE
TRBV5-1	HLA-DPA1.T83A_A	0.279228	2.14602	0.0330821	0.47417	FALSE
TRBV5-1	HLA-DPA1.T228P_A	0.279228	2.14602	0.0330821	0.47417	FALSE
TRBV5-1	HLA-DPB1.A55E_A	0.266217	2.14402	0.0332445	0.47417	FALSE
TRBV5-4	HLA-DQB1.A-26S_T	0.0166984	2.14353	0.0332845	0.47417	FALSE
TRBV5-4	HLA-DQB1.G125S_T	0.0166984	2.14353	0.0332845	0.47417	FALSE
TRBV5-4	HLA-DQB1.L-4S_T	0.0166984	2.14353	0.0332845	0.47417	FALSE
TRBV5-4	HLA-DQB1.M-8I_T	0.0166984	2.14353	0.0332845	0.47417	FALSE
TRBV5-4	HLA-DQB1.M14L_T	0.0166984	2.14353	0.0332845	0.47417	FALSE
TRBV5-4	HLA-DQB1.Q224R_T	0.0166984	2.14353	0.0332845	0.47417	FALSE
TRBV5-4	HLA-DQB1.T71A_T	0.0166984	2.14353	0.0332845	0.47417	FALSE
TRBV5-4	HLA-DQB1.V116I_T	0.0166984	2.14353	0.0332845	0.47417	FALSE
TRBV9	HLA-A.E166D_T	-0.0977129	-2.14376	0.0332655	0.47417	FALSE
TRBV9	HLA-A.W167G_T	-0.0977129	-2.14376	0.0332655	0.47417	FALSE
TRBV6-1	HLA-DQB1.L-4L_T	0.215361	2.14234	0.033381	0.47512	FALSE
TRBV6-1	HLA-B.Y9H_T	0.139553	2.14057	0.0335255	0.476693	FALSE
TRBV7-9	HLA-DQA1.Q129H_A	-0.0423376	-2.14048	0.0335331	0.476693	FALSE
TRBV12-3	HLA-DRB1.T-16A_A	-0.156035	-2.14009	0.0335645	0.476845	FALSE
TRBV20-1	HLA-B.S24T_T	-0.286643	-2.13862	0.033685	0.478261	FALSE
TRBV10-1	HLA-C.T94I_T	0.0431931	2.1355	0.0339421	0.47905	FALSE
TRBV10-2	HLA-A.R114R_T	0.0136042	2.13522	0.0339655	0.47905	FALSE
TRBV11-1	HLA-DQB1.A140A_A	0.0241225	2.13401	0.0340661	0.47905	FALSE
TRBV11-1	HLA-DQB1.A140T_T	0.0241225	2.13401	0.0340661	0.47905	FALSE
TRBV11-1	HLA-DQB1.S182N_T	0.0241225	2.13401	0.0340661	0.47905	FALSE
TRBV13	HLA-DQB1.S-5T_A	-0.0536115	-2.13461	0.0340159	0.47905	FALSE
TRBV14	HLA-B.I194V_T	-0.0323121	-2.13769	0.0337622	0.47905	FALSE
TRBV16	HLA-DRB1.W9E_A	-0.00788903	-2.13252	0.0341893	0.47905	FALSE
TRBV18	HLA-A.E63E_A	-0.121242	-2.13467	0.0340111	0.47905	FALSE
TRBV25-1	HLA-B.E45K_T	0.0385479	2.13237	0.0342018	0.47905	FALSE
TRBV3-1	HLA-A.E63N_T	-0.186823	-2.12987	0.0344108	0.47905	FALSE
TRBV3-1	HLA-A.Q62R_T	-0.186823	-2.12987	0.0344108	0.47905	FALSE
TRBV30	HLA-C.E177K_T	-1.4184	-2.13154	0.0342713	0.47905	FALSE
TRBV4-1	HLA-DQA1.S52R_A	-0.143909	-2.13073	0.0343392	0.47905	FALSE
TRBV4-2	HLA-DQB1.G70G_T	-0.0933732	-2.13731	0.0337928	0.47905	FALSE
TRBV5-6	HLA-A.D77N_T	-0.034144	-2.13411	0.0340574	0.47905	FALSE
TRBV7-3	HLA-DPA1.F160V_A	-0.0608524	-2.12988	0.0344096	0.47905	FALSE
TRBV7-3	HLA-DPA1.L127P_A	-0.0608524	-2.12988	0.0344096	0.47905	FALSE
TRBV7-3	HLA-DPA1.Q50R_A	-0.0608524	-2.12988	0.0344096	0.47905	FALSE
TRBV7-3	HLA-DPA1.T83A_A	-0.0608524	-2.12988	0.0344096	0.47905	FALSE
TRBV7-3	HLA-DPA1.T228P_A	-0.0608524	-2.12988	0.0344096	0.47905	FALSE
TRBV7-6	HLA-C.R97W_T	-0.0192477	-2.13479	0.0340012	0.47905	FALSE
TRBV9	HLA-DQB1.A-9S_T	0.131807	2.12964	0.0344296	0.47905	FALSE
TRBV9	HLA-DQB1.E74A_T	0.131807	2.12964	0.0344296	0.47905	FALSE
TRBV9	HLA-DQB1.P52L_T	0.131807	2.12964	0.0344296	0.47905	FALSE
TRBV9	HLA-DQB1.R55L_T	0.131807	2.12964	0.0344296	0.47905	FALSE
TRBV9	HLA-DQB1.T71K_T	0.131807	2.12964	0.0344296	0.47905	FALSE
TRBV9	HLA-DQB1.T28S_T	0.131807	2.12964	0.0344296	0.47905	FALSE
TRBV9	HLA-DQB1.V46E_T	0.131807	2.12964	0.0344296	0.47905	FALSE
TRBV9	HLA-DQB1.Y30S_T	0.131807	2.12964	0.0344296	0.47905	FALSE
TRBV9	HLA-DQB1.Y37I_T	0.131807	2.12964	0.0344296	0.47905	FALSE
TRBV9	HLA-DQB1.Y47F_T	0.131807	2.12964	0.0344296	0.47905	FALSE
TRBV9	HLA-DQB1.Y47Y_A	0.131807	2.12964	0.0344296	0.47905	FALSE
TRBV6-5	HLA-C.S99F_T	-0.118459	-2.12891	0.0344911	0.479615	FALSE
TRBV16	HLA-B.L-7V_T	0.00779277	2.12718	0.0346362	0.481175	FALSE
TRBV7-7	HLA-DQB1.Y37Y_A	-0.0100471	-2.12707	0.0346453	0.481175	FALSE
TRBV11-1	HLA-B.A69R_T	0.0338477	2.12545	0.034782	0.481616	FALSE
TRBV11-1	HLA-B.E76V_T	0.0338477	2.12545	0.034782	0.481616	FALSE
TRBV11-1	HLA-B.I66K_T	0.0338477	2.12545	0.034782	0.481616	FALSE
TRBV7-8	HLA-DRB1.A71A_T	-0.0358389	-2.12557	0.0347723	0.481616	FALSE
TRBV7-8	HLA-DRB1.Q96Q_T	-0.0346208	-2.12555	0.0347734	0.481616	FALSE
TRBV12-4	HLA-DRB1.P11P_T	-0.157809	-2.1224	0.0350407	0.482288	FALSE
TRBV12-4	HLA-DRB1.R13R_T	-0.157809	-2.1224	0.0350407	0.482288	FALSE
TRBV20-1	HLA-C.T94I_T	-0.306288	-2.12329	0.0349649	0.482288	FALSE
TRBV3-1	HLA-A.D74H_T	0.129528	2.12364	0.0349351	0.482288	FALSE
TRBV3-1	HLA-A.G107W_T	0.129528	2.12364	0.0349351	0.482288	FALSE
TRBV3-1	HLA-A.Q62G_T	0.129528	2.12364	0.0349351	0.482288	FALSE
TRBV4-1	HLA-B.Q32L_T	0.161174	2.12319	0.0349732	0.482288	FALSE
TRBV4-2	HLA-DRB1.S37S_T	-0.0997042	-2.12283	0.035004	0.482288	FALSE
TRBV5-4	HLA-DQB1.A86A_T	0.014635	2.12273	0.0350123	0.482288	FALSE
TRBV6-8	HLA-B.D74Y_A	-0.075011	-2.12342	0.0349543	0.482288	FALSE
TRBV4-3	HLA-B.N80I_T	0.335407	2.1211	0.0351515	0.483218	FALSE
TRBV5-4	HLA-DQA1.A69L_T	-0.0137762	-2.12039	0.0352118	0.483218	FALSE
TRBV5-4	HLA-DQA1.L-15M_T	-0.0137762	-2.12039	0.0352118	0.483218	FALSE
TRBV6-5	HLA-DPB1.F35F_T	0.068724	2.12056	0.0351971	0.483218	FALSE
TRBV6-8	HLA-C.S99F_T	-0.125231	-2.12037	0.0352136	0.483218	FALSE
TRBV11-2	HLA-B.S97T_T	0.124389	2.11993	0.0352509	0.483441	FALSE
TRBV11-1	HLA-DQB1.D57V_T	-0.0533734	-2.1186	0.0353651	0.484717	FALSE
TRBV7-6	HLA-DRB1.T-16A_A	0.0231121	2.11669	0.0355287	0.486669	FALSE
TRBV7-2	HLA-DQB1.D57D_A	-0.235458	-2.11592	0.0355952	0.487289	FALSE
TRBV20-1	HLA-B.Y67S_A	0.280315	2.11536	0.0356434	0.487658	FALSE
TRBV7-7	HLA-DQB1.A140A_A	0.00858146	2.11447	0.0357196	0.487828	FALSE
TRBV7-7	HLA-DQB1.A140T_T	0.00858146	2.11447	0.0357196	0.487828	FALSE
TRBV7-7	HLA-DQB1.S182N_T	0.00858146	2.11447	0.0357196	0.487828	FALSE
TRBV12-3	HLA-DRB1.K12K_A	0.121807	2.11257	0.0358847	0.488338	FALSE
TRBV12-3	HLA-DRB1.K12T_T	0.121807	2.11257	0.0358847	0.488338	FALSE
TRBV12-3	HLA-DRB1.P11S_T	0.121807	2.11257	0.0358847	0.488338	FALSE
TRBV12-3	HLA-DRB1.Q10Y_T	0.121807	2.11257	0.0358847	0.488338	FALSE
TRBV16	HLA-DRB1.Q10Q_A	0.00786412	2.11264	0.0358785	0.488338	FALSE
TRBV2	HLA-B.R145L_T	-0.154409	-2.11305	0.0358425	0.488338	FALSE
TRBV10-1	HLA-C.S99Y_A	-0.0378252	-2.09364	0.0375591	0.488369	FALSE
TRBV10-2	HLA-A.D116Y_T	-0.0126092	-2.08285	0.0385433	0.488369	FALSE
TRBV10-2	HLA-A.I95I_A	-0.0126092	-2.08285	0.0385433	0.488369	FALSE
TRBV10-2	HLA-A.N66K_T	-0.0126092	-2.08285	0.0385433	0.488369	FALSE
TRBV10-2	HLA-A.R114H_T	-0.0126092	-2.08285	0.0385433	0.488369	FALSE
TRBV10-2	HLA-A.N127K_T	-0.0126315	-2.07762	0.0390279	0.488369	FALSE
TRBV10-3	HLA-DRB1.R13S_T	0.0329936	2.10853	0.0362363	0.488369	FALSE
TRBV10-3	HLA-DRB1.Q70D_T	-0.0276455	-2.07713	0.0390737	0.488369	FALSE
TRBV11-1	HLA-A.I95V_T	0.0249267	2.08846	0.0380283	0.488369	FALSE
TRBV11-1	HLA-DQA1.A45V_A	-0.0232676	-2.08153	0.0386652	0.488369	FALSE
TRBV11-1	HLA-DQA1.A69A_T	-0.0232676	-2.08153	0.0386652	0.488369	FALSE
TRBV11-1	HLA-DQA1.C11Y_A	-0.0232676	-2.08153	0.0386652	0.488369	FALSE
TRBV11-1	HLA-DQA1.E50E_T	-0.0232676	-2.08153	0.0386652	0.488369	FALSE
TRBV11-1	HLA-DQA1.F18S_A	-0.0232676	-2.08153	0.0386652	0.488369	FALSE
TRBV11-1	HLA-DQA1.G55R_A	-0.0232676	-2.08153	0.0386652	0.488369	FALSE
TRBV11-1	HLA-DQA1.G61F_A	-0.0232676	-2.08153	0.0386652	0.488369	FALSE
TRBV11-1	HLA-DQA1.K53K_T	-0.0232676	-2.08153	0.0386652	0.488369	FALSE
TRBV11-1	HLA-DQA1.M66I_A	-0.0232676	-2.08153	0.0386652	0.488369	FALSE
TRBV11-1	HLA-DQA1.M76M_T	-0.0232676	-2.08153	0.0386652	0.488369	FALSE
TRBV11-1	HLA-DQA1.Q175Q_T	-0.0232676	-2.08153	0.0386652	0.488369	FALSE
TRBV11-1	HLA-DQA1.Q218R_A	-0.0232676	-2.08153	0.0386652	0.488369	FALSE
TRBV11-1	HLA-DQA1.R47R_T	-0.0232676	-2.08153	0.0386652	0.488369	FALSE
TRBV11-1	HLA-DQA1.R64T_A	-0.0232676	-2.08153	0.0386652	0.488369	FALSE
TRBV11-1	HLA-DQA1.S52S_T	-0.0232676	-2.08153	0.0386652	0.488369	FALSE
TRBV11-1	HLA-DQA1.W48L_A	-0.0232676	-2.08153	0.0386652	0.488369	FALSE
TRBV11-1	HLA-DQA1.Y80S_A	-0.0232676	-2.08153	0.0386652	0.488369	FALSE
TRBV11-2	HLA-C.S116Y_T	0.0924526	2.08203	0.0386186	0.488369	FALSE
TRBV11-2	HLA-B.L95W_T	0.121753	2.07803	0.0389893	0.488369	FALSE
TRBV12-4	HLA-B.E45K_T	0.139953	2.10508	0.0365391	0.488369	FALSE
TRBV12-4	HLA-DRB1.S37Y_T	0.147305	2.10127	0.0368759	0.488369	FALSE
TRBV12-5	HLA-C.S99Y_A	-0.0483492	-2.10526	0.036523	0.488369	FALSE
TRBV12-5	HLA-DRB1.S37L_T	0.0702296	2.10323	0.0367023	0.488369	FALSE
TRBV12-5	HLA-DRB1.V85A_T	0.0702296	2.10323	0.0367023	0.488369	FALSE
TRBV12-5	HLA-DRB1.V38L_T	0.0702296	2.10323	0.0367023	0.488369	FALSE
TRBV12-5	HLA-C.E173K_T	0.0558557	2.0911	0.0377887	0.488369	FALSE
TRBV12-5	HLA-C.L103V_T	0.0558557	2.0911	0.0377887	0.488369	FALSE
TRBV12-5	HLA-C.T163L_T	0.0558557	2.0911	0.0377887	0.488369	FALSE
TRBV12-5	HLA-DRB1.A74A_A	-0.0499295	-2.08712	0.0381504	0.488369	FALSE
TRBV13	HLA-DQB1.F9Y_A	-0.0625709	-2.11145	0.0359819	0.488369	FALSE
TRBV14	HLA-B.Y67F_T	-0.0401543	-2.10873	0.0362185	0.488369	FALSE
TRBV14	HLA-B.Y67S_A	-0.022248	-2.10441	0.0365986	0.488369	FALSE
TRBV15	HLA-B.A158T_T	-0.0724582	-2.09582	0.0373627	0.488369	FALSE
TRBV16	HLA-DRB1.P11P_T	-0.00978244	-2.09042	0.0378504	0.488369	FALSE
TRBV16	HLA-DRB1.R13R_T	-0.00978244	-2.09042	0.0378504	0.488369	FALSE
TRBV16	HLA-DRB1.K12K_A	0.00763214	2.0855	0.0382989	0.488369	FALSE
TRBV16	HLA-DRB1.K12T_T	0.00763214	2.0855	0.0382989	0.488369	FALSE
TRBV16	HLA-DRB1.P11S_T	0.00763214	2.0855	0.0382989	0.488369	FALSE
TRBV16	HLA-DRB1.Q10Y_T	0.00763214	2.0855	0.0382989	0.488369	FALSE
TRBV19	HLA-C.R97W_T	-0.0837305	-2.10856	0.0362339	0.488369	FALSE
TRBV19	HLA-DPB1.F35Y_T	-0.138861	-2.07881	0.038917	0.488369	FALSE
TRBV20-1	HLA-B.V282I_A	-0.269161	-2.09852	0.0371209	0.488369	FALSE
TRBV20-1	HLA-DQB1.D-20G_A	-0.296213	-2.09612	0.0373356	0.488369	FALSE
TRBV20-1	HLA-DQB1.L-4P_A	-0.296213	-2.09612	0.0373356	0.488369	FALSE
TRBV20-1	HLA-DQB1.L-3V_A	-0.296213	-2.09612	0.0373356	0.488369	FALSE
TRBV20-1	HLA-DQB1.S-5S_T	-0.296213	-2.09612	0.0373356	0.488369	FALSE
TRBV20-1	HLA-DQB1.V203I_A	-0.296213	-2.09612	0.0373356	0.488369	FALSE
TRBV20-1	HLA-B.A305T_A	-0.270831	-2.09274	0.0376404	0.488369	FALSE
TRBV20-1	HLA-C.A73T_A	-0.281412	-2.08557	0.0382928	0.488369	FALSE
TRBV24-1	HLA-C.L156R_T	-0.0576408	-2.10028	0.0369637	0.488369	FALSE
TRBV25-1	HLA-B.A41T_T	0.0333512	2.09559	0.0373838	0.488369	FALSE
TRBV27	HLA-C.L-14I_A	0.176798	2.11075	0.0360422	0.488369	FALSE
TRBV27	HLA-DRB1.F26Y_T	-0.188668	-2.09977	0.037009	0.488369	FALSE
TRBV27	HLA-C.A152A_T	0.192811	2.09365	0.0375577	0.488369	FALSE
TRBV27	HLA-C.L147W_A	0.192811	2.09365	0.0375577	0.488369	FALSE
TRBV27	HLA-C.L194V_A	0.192811	2.09365	0.0375577	0.488369	FALSE
TRBV27	HLA-C.M261V_A	0.192811	2.09365	0.0375577	0.488369	FALSE
TRBV27	HLA-C.P184H_A	0.192811	2.09365	0.0375577	0.488369	FALSE
TRBV27	HLA-C.Q253E_A	0.192811	2.09365	0.0375577	0.488369	FALSE
TRBV27	HLA-C.Q267P_A	0.192811	2.09365	0.0375577	0.488369	FALSE
TRBV27	HLA-C.S273R_A	0.192811	2.09365	0.0375577	0.488369	FALSE
TRBV27	HLA-DRB1.D57D_A	-0.164051	-2.08536	0.0383124	0.488369	FALSE
TRBV27	HLA-B.Y116S_T	-0.160603	-2.08137	0.03868	0.488369	FALSE
TRBV29-1	HLA-C.E275K_T	-0.058791	-2.08704	0.0381577	0.488369	FALSE
TRBV29-1	HLA-C.A152E_A	0.028387	2.07843	0.0389519	0.488369	FALSE
TRBV3-1	HLA-DQB1.L-4L_T	-0.20845	-2.10261	0.0367574	0.488369	FALSE
TRBV3-1	HLA-C.E173K_T	-0.134984	-2.09956	0.0370279	0.488369	FALSE
TRBV3-1	HLA-C.L103V_T	-0.134984	-2.09956	0.0370279	0.488369	FALSE
TRBV3-1	HLA-C.T163L_T	-0.134984	-2.09956	0.0370279	0.488369	FALSE
TRBV3-1	HLA-DRB1.S37N_T	-0.139233	-2.08057	0.0387538	0.488369	FALSE
TRBV4-1	HLA-DRB1.D28E_T	0.176337	2.09664	0.0372893	0.488369	FALSE
TRBV4-1	HLA-B.Y116F_T	0.234123	2.09326	0.0375933	0.488369	FALSE
TRBV4-1	HLA-DQA1.A45V_A	-0.140826	-2.09306	0.0376114	0.488369	FALSE
TRBV4-1	HLA-DQA1.A69A_T	-0.140826	-2.09306	0.0376114	0.488369	FALSE
TRBV4-1	HLA-DQA1.C11Y_A	-0.140826	-2.09306	0.0376114	0.488369	FALSE
TRBV4-1	HLA-DQA1.E50E_T	-0.140826	-2.09306	0.0376114	0.488369	FALSE
TRBV4-1	HLA-DQA1.F18S_A	-0.140826	-2.09306	0.0376114	0.488369	FALSE
TRBV4-1	HLA-DQA1.G55R_A	-0.140826	-2.09306	0.0376114	0.488369	FALSE
TRBV4-1	HLA-DQA1.G61F_A	-0.140826	-2.09306	0.0376114	0.488369	FALSE
TRBV4-1	HLA-DQA1.K53K_T	-0.140826	-2.09306	0.0376114	0.488369	FALSE
TRBV4-1	HLA-DQA1.M66I_A	-0.140826	-2.09306	0.0376114	0.488369	FALSE
TRBV4-1	HLA-DQA1.M76M_T	-0.140826	-2.09306	0.0376114	0.488369	FALSE
TRBV4-1	HLA-DQA1.Q175Q_T	-0.140826	-2.09306	0.0376114	0.488369	FALSE
TRBV4-1	HLA-DQA1.Q218R_A	-0.140826	-2.09306	0.0376114	0.488369	FALSE
TRBV4-1	HLA-DQA1.R47R_T	-0.140826	-2.09306	0.0376114	0.488369	FALSE
TRBV4-1	HLA-DQA1.R64T_A	-0.140826	-2.09306	0.0376114	0.488369	FALSE
TRBV4-1	HLA-DQA1.S52S_T	-0.140826	-2.09306	0.0376114	0.488369	FALSE
TRBV4-1	HLA-DQA1.W48L_A	-0.140826	-2.09306	0.0376114	0.488369	FALSE
TRBV4-1	HLA-DQA1.Y80S_A	-0.140826	-2.09306	0.0376114	0.488369	FALSE
TRBV4-1	HLA-DQB1.A86E_A	-0.140448	-2.07706	0.0390798	0.488369	FALSE
TRBV4-1	HLA-DQB1.E84Q_A	-0.140448	-2.07706	0.0390798	0.488369	FALSE
TRBV4-1	HLA-DQB1.F87L_A	-0.140448	-2.07706	0.0390798	0.488369	FALSE
TRBV4-1	HLA-DQB1.G89T_A	-0.140448	-2.07706	0.0390798	0.488369	FALSE
TRBV4-1	HLA-DQB1.G125A_A	-0.140448	-2.07706	0.0390798	0.488369	FALSE
TRBV4-1	HLA-DQB1.I90T_A	-0.140448	-2.07706	0.0390798	0.488369	FALSE
TRBV4-1	HLA-DQB1.Q221H_A	-0.140448	-2.07706	0.0390798	0.488369	FALSE
TRBV4-1	HLA-DQB1.Q53L_A	-0.140448	-2.07706	0.0390798	0.488369	FALSE
TRBV4-1	HLA-DQB1.R220H_A	-0.140448	-2.07706	0.0390798	0.488369	FALSE
TRBV4-1	HLA-DQB1.V85L_A	-0.140448	-2.07706	0.0390798	0.488369	FALSE
TRBV4-3	HLA-B.I194V_T	0.32975	2.11105	0.0360163	0.488369	FALSE
TRBV5-1	HLA-DQB1.G13A_T	-0.277395	-2.07824	0.0389699	0.488369	FALSE
TRBV5-1	HLA-DQB1.L26Y_T	-0.277395	-2.07824	0.0389699	0.488369	FALSE
TRBV5-1	HLA-DQB1.R167H_T	-0.277395	-2.07824	0.0389699	0.488369	FALSE
TRBV5-5	HLA-DQB1.T77R_T	0.0270021	2.10043	0.0369504	0.488369	FALSE
TRBV5-5	HLA-DQB1.T77T_A	0.0270021	2.10043	0.0369504	0.488369	FALSE
TRBV5-5	HLA-DPB1.F35F_T	0.0246961	2.08572	0.0382795	0.488369	FALSE
TRBV5-5	HLA-DPA1.A11M_A	0.0241185	2.08569	0.0382819	0.488369	FALSE
TRBV5-6	HLA-DQB1.S-5T_A	-0.0299016	-2.10111	0.0368903	0.488369	FALSE
TRBV5-6	HLA-B.S97S_T	-0.0545004	-2.08889	0.0379898	0.488369	FALSE
TRBV5-8	HLA-A.I142T_T	0.0251864	2.08152	0.0386656	0.488369	FALSE
TRBV5-8	HLA-A.R145H_T	0.0251864	2.08152	0.0386656	0.488369	FALSE
TRBV6-1	HLA-DPA1.A11M_A	0.12163	2.10315	0.0367096	0.488369	FALSE
TRBV6-1	HLA-B.A305T_A	0.117558	2.08654	0.0382037	0.488369	FALSE
TRBV6-1	HLA-DPB1.A55E_A	0.115705	2.08081	0.0387314	0.488369	FALSE
TRBV6-3	HLA-B.Y67Y_T	-0.102706	-2.1052	0.0365287	0.488369	FALSE
TRBV6-5	HLA-DQB1.F9Y_A	0.0810602	2.08666	0.0381931	0.488369	FALSE
TRBV6-5	HLA-DQB1.V-17A_T	0.0626267	2.08166	0.0386527	0.488369	FALSE
TRBV6-6	HLA-DRB1.R4Q_T	-0.0162821	-2.10509	0.0365379	0.488369	FALSE
TRBV6-6	HLA-DRB1.R4R_A	-0.0162821	-2.10509	0.0365379	0.488369	FALSE
TRBV6-6	HLA-DRB1.Y78V_T	-0.0162821	-2.10509	0.0365379	0.488369	FALSE
TRBV6-6	HLA-DRB1.Y78Y_A	-0.0162821	-2.10509	0.0365379	0.488369	FALSE
TRBV6-6	HLA-DRB1.S37Y_T	0.0163908	2.08823	0.0380497	0.488369	FALSE
TRBV6-8	HLA-B.Y67Y_T	-0.0774269	-2.0914	0.0377617	0.488369	FALSE
TRBV6-9	HLA-DRB1.D57S_T	0.0961621	2.11105	0.0360161	0.488369	FALSE
TRBV7-3	HLA-DRB1.F26Y_T	0.0710014	2.09441	0.0374898	0.488369	FALSE
TRBV7-6	HLA-DPA1.F160V_A	-0.0184482	-2.09965	0.0370203	0.488369	FALSE
TRBV7-6	HLA-DPA1.L127P_A	-0.0184482	-2.09965	0.0370203	0.488369	FALSE
TRBV7-6	HLA-DPA1.Q50R_A	-0.0184482	-2.09965	0.0370203	0.488369	FALSE
TRBV7-6	HLA-DPA1.T83A_A	-0.0184482	-2.09965	0.0370203	0.488369	FALSE
TRBV7-6	HLA-DPA1.T228P_A	-0.0184482	-2.09965	0.0370203	0.488369	FALSE
TRBV7-6	HLA-DRB1.K12K_A	-0.0181196	-2.09863	0.037111	0.488369	FALSE
TRBV7-6	HLA-DRB1.K12T_T	-0.0181196	-2.09863	0.037111	0.488369	FALSE
TRBV7-6	HLA-DRB1.P11S_T	-0.0181196	-2.09863	0.037111	0.488369	FALSE
TRBV7-6	HLA-DRB1.Q10Y_T	-0.0181196	-2.09863	0.037111	0.488369	FALSE
TRBV7-6	HLA-A.I282V_T	0.0238317	2.08736	0.0381288	0.488369	FALSE
TRBV7-6	HLA-A.K311N_T	0.0238317	2.08736	0.0381288	0.488369	FALSE
TRBV7-6	HLA-A.Q62E_T	0.0238317	2.08736	0.0381288	0.488369	FALSE
TRBV7-6	HLA-A.R65G_T	0.0238317	2.08736	0.0381288	0.488369	FALSE
TRBV7-6	HLA-A.Y99F_T	0.0238317	2.08736	0.0381288	0.488369	FALSE
TRBV7-8	HLA-DQA1.A69T_T	0.0412367	2.09256	0.0376567	0.488369	FALSE
TRBV7-9	HLA-DQB1.A86A_T	-0.0406209	-2.11195	0.0359383	0.488369	FALSE
TRBV25-1	HLA-B.Y9Y_A	0.0374293	2.07644	0.0391379	0.48883	FALSE
TRBV5-8	HLA-A.I97R_T	0.0247553	2.07606	0.039173	0.489002	FALSE
TRBV10-1	HLA-A.R114R_T	0.042353	2.06538	0.0401832	0.489646	FALSE
TRBV10-1	HLA-A.F9F_T	-0.0402175	-2.06244	0.0404643	0.489646	FALSE
TRBV10-2	HLA-DQA1.Q34E_T	-0.0111621	-2.05068	0.0416087	0.489646	FALSE
TRBV11-1	HLA-A.I97I_T	-0.0243518	-2.05782	0.040911	0.489646	FALSE
TRBV11-1	HLA-A.L276P_A	-0.0243518	-2.05782	0.040911	0.489646	FALSE
TRBV11-1	HLA-A.T321S_A	-0.0243518	-2.05782	0.040911	0.489646	FALSE
TRBV11-2	HLA-C.D90A_A	-0.103028	-2.05003	0.0416731	0.489646	FALSE
TRBV11-3	HLA-DQB1.S-5T_A	-0.126237	-2.05809	0.0408844	0.489646	FALSE
TRBV11-3	HLA-C.E177K_T	0.179018	2.05407	0.0412764	0.489646	FALSE
TRBV12-3	HLA-C.L156L_A	-0.115715	-2.05435	0.0412492	0.489646	FALSE
TRBV12-3	HLA-DRB1.Q70R_T	-0.133545	-2.05412	0.0412718	0.489646	FALSE
TRBV12-4	HLA-B.Y9Y_A	0.137037	2.06754	0.0399766	0.489646	FALSE
TRBV12-4	HLA-C.L156R_T	-0.125102	-2.05993	0.0407071	0.489646	FALSE
TRBV12-5	HLA-DRB1.Q70R_T	-0.0548404	-2.07521	0.0392531	0.489646	FALSE
TRBV13	HLA-A.Y99Y_A	-0.0577382	-2.06384	0.0403304	0.489646	FALSE
TRBV15	HLA-B.S97S_T	0.0767859	2.0671	0.0400185	0.489646	FALSE
TRBV16	HLA-A.A246S_T	0.0106773	2.07266	0.0394927	0.489646	FALSE
TRBV16	HLA-A.T299A_T	0.0106773	2.07266	0.0394927	0.489646	FALSE
TRBV16	HLA-A.V334M_T	0.0106773	2.07266	0.0394927	0.489646	FALSE
TRBV16	HLA-DRB1.T-16A_A	-0.00957366	-2.06782	0.0399504	0.489646	FALSE
TRBV16	HLA-DRB1.L133R_A	-0.009666	-2.06399	0.0403164	0.489646	FALSE
TRBV16	HLA-DRB1.M142V_A	-0.009666	-2.06399	0.0403164	0.489646	FALSE
TRBV18	HLA-B.Q32L_T	-0.0908258	-2.07123	0.039627	0.489646	FALSE
TRBV18	HLA-DPB1.A55E_A	-0.0773484	-2.06997	0.0397468	0.489646	FALSE
TRBV19	HLA-DQB1.D57S_T	0.107152	2.0706	0.0396869	0.489646	FALSE
TRBV19	HLA-DQB1.Q126H_T	0.107152	2.0706	0.0396869	0.489646	FALSE
TRBV20-1	HLA-B.N63E_A	0.280572	2.06095	0.0406078	0.489646	FALSE
TRBV20-1	HLA-DQB1.A-16P_T	-0.404862	-2.04889	0.0417856	0.489646	FALSE
TRBV20-1	HLA-DQB1.F9L_T	-0.404862	-2.04889	0.0417856	0.489646	FALSE
TRBV20-1	HLA-DQB1.S197N_T	-0.404862	-2.04889	0.0417856	0.489646	FALSE
TRBV20-1	HLA-DQB1.S3P_T	-0.404862	-2.04889	0.0417856	0.489646	FALSE
TRBV20-1	HLA-DQB1.Y37D_T	-0.404862	-2.04889	0.0417856	0.489646	FALSE
TRBV24-1	HLA-C.T94I_T	0.0594272	2.0592	0.0407776	0.489646	FALSE
TRBV24-1	HLA-C.L156L_A	-0.0527134	-2.05254	0.0414262	0.489646	FALSE
TRBV25-1	HLA-C.D9F_T	-0.0380852	-2.05052	0.0416242	0.489646	FALSE
TRBV25-1	HLA-C.R6K_T	-0.0380852	-2.05052	0.0416242	0.489646	FALSE
TRBV25-1	HLA-C.S99C_T	-0.0380852	-2.05052	0.0416242	0.489646	FALSE
TRBV25-1	HLA-C.V248M_T	-0.0380852	-2.05052	0.0416242	0.489646	FALSE
TRBV29-1	HLA-B.S11A_A	0.034074	2.05886	0.0408102	0.489646	FALSE
TRBV29-1	HLA-B.V12M_A	0.034074	2.05886	0.0408102	0.489646	FALSE
TRBV3-1	HLA-B.T94I_T	-0.136984	-2.071	0.0396487	0.489646	FALSE
TRBV3-1	HLA-B.T94T_A	-0.136984	-2.071	0.0396487	0.489646	FALSE
TRBV3-1	HLA-B.S77S_A	-0.124896	-2.06833	0.0399019	0.489646	FALSE
TRBV3-1	HLA-C.T94I_T	-0.127587	-2.05969	0.0407294	0.489646	FALSE
TRBV3-1	HLA-DQB1.L26L_T	-0.118621	-2.05571	0.0411162	0.489646	FALSE
TRBV3-1	HLA-B.N80I_T	-0.169365	-2.05547	0.0411391	0.489646	FALSE
TRBV4-1	HLA-C.D90A_A	0.148517	2.05468	0.0412164	0.489646	FALSE
TRBV4-1	HLA-DRB1.S37L_T	0.194796	2.05177	0.0415019	0.489646	FALSE
TRBV4-1	HLA-DRB1.V85A_T	0.194796	2.05177	0.0415019	0.489646	FALSE
TRBV4-1	HLA-DRB1.V38L_T	0.194796	2.05177	0.0415019	0.489646	FALSE
TRBV4-1	HLA-DQA1.E40G_T	0.157703	2.04985	0.0416905	0.489646	FALSE
TRBV4-1	HLA-DQA1.E50V_T	0.157703	2.04985	0.0416905	0.489646	FALSE
TRBV4-1	HLA-DQA1.F51L_T	0.157703	2.04985	0.0416905	0.489646	FALSE
TRBV4-1	HLA-DQA1.K53Q_T	0.157703	2.04985	0.0416905	0.489646	FALSE
TRBV4-1	HLA-DQA1.R47C_T	0.157703	2.04985	0.0416905	0.489646	FALSE
TRBV4-2	HLA-DRB1.Q96H_A	-0.092456	-2.06889	0.0398487	0.489646	FALSE
TRBV4-2	HLA-DRB1.Y60Y_A	0.0808539	2.0576	0.0409321	0.489646	FALSE
TRBV4-2	HLA-DQA1.A69L_T	0.0788304	2.05736	0.0409557	0.489646	FALSE
TRBV4-2	HLA-DQA1.L-15M_T	0.0788304	2.05736	0.0409557	0.489646	FALSE
TRBV4-2	HLA-DRB1.D57V_T	0.080844	2.05585	0.0411022	0.489646	FALSE
TRBV4-2	HLA-DRB1.Y60S_T	0.080844	2.05585	0.0411022	0.489646	FALSE
TRBV4-2	HLA-A.R114R_T	-0.0881377	-2.05336	0.0413454	0.489646	FALSE
TRBV4-3	HLA-DQB1.G70R_A	-0.238057	-2.06692	0.0400356	0.489646	FALSE
TRBV4-3	HLA-DQB1.D57S_T	-0.304387	-2.06306	0.0404052	0.489646	FALSE
TRBV4-3	HLA-DQB1.Q126H_T	-0.304387	-2.06306	0.0404052	0.489646	FALSE
TRBV4-3	HLA-B.C325S_A	-0.224289	-2.06119	0.0405851	0.489646	FALSE
TRBV4-3	HLA-B.L95W_T	0.2819	2.05595	0.0410927	0.489646	FALSE
TRBV5-1	HLA-A.I95L_T	-0.344177	-2.05428	0.0412561	0.489646	FALSE
TRBV5-1	HLA-DQB1.G125G_T	-0.323094	-2.0514	0.0415378	0.489646	FALSE
TRBV5-4	HLA-DQB1.Y30Y_A	0.0148621	2.05461	0.0412235	0.489646	FALSE
TRBV5-5	HLA-DPB1.V205M_T	-0.0239067	-2.07172	0.0395813	0.489646	FALSE
TRBV5-6	HLA-C.R97W_T	0.0293124	2.07107	0.0396426	0.489646	FALSE
TRBV5-6	HLA-DQB1.A-9S_T	0.049144	2.06179	0.040527	0.489646	FALSE
TRBV5-6	HLA-DQB1.E74A_T	0.049144	2.06179	0.040527	0.489646	FALSE
TRBV5-6	HLA-DQB1.P52L_T	0.049144	2.06179	0.040527	0.489646	FALSE
TRBV5-6	HLA-DQB1.R55L_T	0.049144	2.06179	0.040527	0.489646	FALSE
TRBV5-6	HLA-DQB1.T71K_T	0.049144	2.06179	0.040527	0.489646	FALSE
TRBV5-6	HLA-DQB1.T28S_T	0.049144	2.06179	0.040527	0.489646	FALSE
TRBV5-6	HLA-DQB1.V46E_T	0.049144	2.06179	0.040527	0.489646	FALSE
TRBV5-6	HLA-DQB1.Y30S_T	0.049144	2.06179	0.040527	0.489646	FALSE
TRBV5-6	HLA-DQB1.Y37I_T	0.049144	2.06179	0.040527	0.489646	FALSE
TRBV5-6	HLA-DQB1.Y47F_T	0.049144	2.06179	0.040527	0.489646	FALSE
TRBV5-6	HLA-DQB1.Y47Y_A	0.049144	2.06179	0.040527	0.489646	FALSE
TRBV5-6	HLA-C.A152A_T	-0.0344472	-2.05496	0.0411892	0.489646	FALSE
TRBV5-6	HLA-C.L147W_A	-0.0344472	-2.05496	0.0411892	0.489646	FALSE
TRBV5-6	HLA-C.L194V_A	-0.0344472	-2.05496	0.0411892	0.489646	FALSE
TRBV5-6	HLA-C.M261V_A	-0.0344472	-2.05496	0.0411892	0.489646	FALSE
TRBV5-6	HLA-C.P184H_A	-0.0344472	-2.05496	0.0411892	0.489646	FALSE
TRBV5-6	HLA-C.Q253E_A	-0.0344472	-2.05496	0.0411892	0.489646	FALSE
TRBV5-6	HLA-C.Q267P_A	-0.0344472	-2.05496	0.0411892	0.489646	FALSE
TRBV5-6	HLA-C.S273R_A	-0.0344472	-2.05496	0.0411892	0.489646	FALSE
TRBV5-8	HLA-A.D74H_T	0.0250656	2.07338	0.0394246	0.489646	FALSE
TRBV5-8	HLA-A.G107W_T	0.0250656	2.07338	0.0394246	0.489646	FALSE
TRBV5-8	HLA-A.Q62G_T	0.0250656	2.07338	0.0394246	0.489646	FALSE
TRBV6-1	HLA-B.V282I_A	0.115249	2.06333	0.0403792	0.489646	FALSE
TRBV6-1	HLA-B.S24A_A	0.116221	2.06309	0.0404024	0.489646	FALSE
TRBV6-2	HLA-B.Y67Y_T	-0.102331	-2.05807	0.0408864	0.489646	FALSE
TRBV6-8	HLA-B.Y9Y_A	0.0785816	2.07333	0.0394294	0.489646	FALSE
TRBV6-8	HLA-B.E45K_T	0.0787839	2.07148	0.0396038	0.489646	FALSE
TRBV6-8	HLA-DRB1.L-23F_T	0.11787	2.05084	0.0415927	0.489646	FALSE
TRBV6-8	HLA-DRB1.N33H_T	0.11787	2.05084	0.0415927	0.489646	FALSE
TRBV6-8	HLA-DRB1.Q96Y_T	0.11787	2.05084	0.0415927	0.489646	FALSE
TRBV6-8	HLA-DRB1.R13H_T	0.11787	2.05084	0.0415927	0.489646	FALSE
TRBV6-8	HLA-DRB1.V180L_T	0.11787	2.05084	0.0415927	0.489646	FALSE
TRBV6-9	HLA-DQB1.T77R_T	-0.0685799	-2.07009	0.0397354	0.489646	FALSE
TRBV6-9	HLA-DQB1.T77T_A	-0.0685799	-2.07009	0.0397354	0.489646	FALSE
TRBV7-6	HLA-DRB1.A74L_T	-0.0327013	-2.06642	0.0400833	0.489646	FALSE
TRBV7-6	HLA-DRB1.R189S_T	-0.0327013	-2.06642	0.0400833	0.489646	FALSE
TRBV7-8	HLA-DRB1.S0A_A	-0.0349643	-2.07487	0.0392851	0.489646	FALSE
TRBV7-8	HLA-DQB1.S-5T_A	-0.0280066	-2.0667	0.0400571	0.489646	FALSE
TRBV7-8	HLA-DQB1.D-20G_A	-0.028559	-2.06066	0.0406365	0.489646	FALSE
TRBV7-8	HLA-DQB1.L-4P_A	-0.028559	-2.06066	0.0406365	0.489646	FALSE
TRBV7-8	HLA-DQB1.L-3V_A	-0.028559	-2.06066	0.0406365	0.489646	FALSE
TRBV7-8	HLA-DQB1.S-5S_T	-0.028559	-2.06066	0.0406365	0.489646	FALSE
TRBV7-8	HLA-DQB1.V203I_A	-0.028559	-2.06066	0.0406365	0.489646	FALSE
TRBV7-8	HLA-DRB1.P11P_T	-0.0339475	-2.05819	0.0408753	0.489646	FALSE
TRBV7-8	HLA-DRB1.R13R_T	-0.0339475	-2.05819	0.0408753	0.489646	FALSE
TRBV7-9	HLA-B.L-7V_T	-0.0379157	-2.07193	0.0395614	0.489646	FALSE
TRBV9	HLA-B.D177E_A	-0.0862491	-2.05503	0.0411826	0.489646	FALSE
TRBV9	HLA-B.E180Q_A	-0.0862491	-2.05503	0.0411826	0.489646	FALSE
TRBV30	HLA-DQB1.G70G_T	1.03478	2.04853	0.041821	0.489767	FALSE
TRBV7-2	HLA-B.R131S_A	-0.237324	-2.04835	0.0418385	0.489767	FALSE
TRBV7-9	HLA-B.T94I_T	-0.0438553	-2.04783	0.0418899	0.489869	FALSE
TRBV7-9	HLA-B.T94T_A	-0.0438553	-2.04783	0.0418899	0.489869	FALSE
TRBV15	HLA-C.V304M_T	0.0461851	2.04686	0.0419863	0.490157	FALSE
TRBV15	HLA-C.V304V_A	0.0461851	2.04686	0.0419863	0.490157	FALSE
TRBV7-6	HLA-C.V304M_T	0.0206818	2.04672	0.042	0.490157	FALSE
TRBV7-6	HLA-C.V304V_A	0.0206818	2.04672	0.042	0.490157	FALSE
TRBV6-5	HLA-A.Y99C_T	-0.108596	-2.04589	0.0420827	0.490872	FALSE
TRBV20-1	HLA-DRB1.T77N_T	-0.523688	-2.04521	0.0421503	0.491411	FALSE
TRBV18	HLA-B.Q70Q_T	0.0888161	2.04434	0.0422369	0.492171	FALSE
TRBV10-3	HLA-DQB1.G70E_T	0.057996	2.04342	0.0423285	0.492488	FALSE
TRBV10-3	HLA-DQB1.P56L_T	0.057996	2.04342	0.0423285	0.492488	FALSE
TRBV10-3	HLA-DQB1.T71D_T	0.057996	2.04342	0.0423285	0.492488	FALSE
TRBV5-5	HLA-A.L156W_T	-0.0388007	-2.04313	0.0423577	0.492577	FALSE
TRBV19	HLA-B.D74Y_A	-0.0825394	-2.04244	0.0424265	0.493128	FALSE
TRBV7-2	HLA-B.Y9Y_A	-0.242153	-2.04014	0.042658	0.495316	FALSE
TRBV7-9	HLA-B.S-10W_T	-0.0364579	-2.04016	0.0426554	0.495316	FALSE
TRBV11-1	HLA-DQB1.A86A_T	-0.0237877	-2.03982	0.0426901	0.495439	FALSE
TRBV10-1	HLA-A.E152A_T	0.0412315	2.03878	0.0427941	0.495884	FALSE
TRBV10-1	HLA-C.D90A_A	-0.0407557	-2.03668	0.0430065	0.495884	FALSE
TRBV10-1	HLA-C.R21H_T	0.0394329	2.03623	0.0430527	0.495884	FALSE
TRBV10-2	HLA-A.S105P_T	0.0123199	2.03915	0.0427577	0.495884	FALSE
TRBV10-2	HLA-A.L156Q_A	-0.011733	-2.03689	0.0429849	0.495884	FALSE
TRBV15	HLA-B.Y116S_T	0.0407411	2.03773	0.0429005	0.495884	FALSE
TRBV4-1	HLA-B.I66N_T	-0.278679	-2.03631	0.0430437	0.495884	FALSE
TRBV4-1	HLA-B.Q65R_T	-0.278679	-2.03631	0.0430437	0.495884	FALSE
TRBV4-1	HLA-B.Q70S_T	-0.278679	-2.03631	0.0430437	0.495884	FALSE
TRBV4-1	HLA-B.R62G_T	-0.278679	-2.03631	0.0430437	0.495884	FALSE
TRBV4-1	HLA-B.Y67M_T	-0.278679	-2.03631	0.0430437	0.495884	FALSE
TRBV5-6	HLA-C.L156R_T	0.0288106	2.03653	0.0430215	0.495884	FALSE
TRBV7-7	HLA-DQA1.E50L_T	0.00853408	2.03777	0.0428967	0.495884	FALSE
TRBV7-7	HLA-DQA1.F215L_T	0.00853408	2.03777	0.0428967	0.495884	FALSE
TRBV7-7	HLA-DQA1.K53R_T	0.00853408	2.03777	0.0428967	0.495884	FALSE
TRBV10-1	HLA-B.E163L_T	-0.0363403	-2.03447	0.0432305	0.496437	FALSE
TRBV16	HLA-B.I194V_T	0.010738	2.03454	0.0432237	0.496437	FALSE
TRBV6-3	HLA-DQA1.D2G_T	-0.140062	-2.03448	0.0432301	0.496437	FALSE
TRBV6-3	HLA-DQA1.V-6M_T	-0.140062	-2.03448	0.0432301	0.496437	FALSE
TRBV6-5	HLA-A.F9F_T	-0.0674536	-2.03514	0.0431629	0.496437	FALSE
TRBV9	HLA-DRB1.A71R_A	0.0799319	2.03483	0.0431941	0.496437	FALSE
[truncated: 20,946 more rows]
